# Supplementary material for: Proteomic and metabolomic analysis of the cellular biomarkers related to inhibitors tolerance in Zymomonas mobilis ZM4
Source: Biotechnol Biofuels. 2018 Oct 16;11:283. doi: 10.1186/s13068-018-1287-5 (PMC6190654; doi:10.1186/s13068-018-1287-5)
Supplement: Supplementary file 2 — Additional file 2: Sheet S1. A total of 1366 proteins identified in each inhibitor-treated group and the control. [file 13068_2018_1287_MOESM2_ESM.xlsx]

## Sheet: Proteomics
N	Unused	Total	%Cov	%Cov(50)	%Cov(95)	Accession	Name	gene name	Species	Peptides(95%)	FA vs CK	PVal (FA vs CK)	EF (FA vs CK)	LowerCI (FA vs CK)	UpperCI (FA vs CK)	AA vs CK	PVal (AA vs CK)	EF (AA vs CK)	LowerCI (AA vs CK)	UpperCI (AA vs CK)	F vs CK	PVal (F vs CK)	EF (F vs CK)	LowerCI (F vs CK)	UpperCI (F vs CK)	H vs CK	PVal (H vs CK)	EF (H vs CK)	LowerCI (H vs CK)	UpperCI (H vs CK)	P vs CK	PVal (P vs CK)	EF (P vs CK)	LowerCI (P vs CK)	UpperCI (P vs CK)	C vs CK	PVal (C vs CK)	EF (C vs CK)	LowerCI (C vs CK)	UpperCI (C vs CK)
1	188.26	188.26	92.78	88.2	83.8	P06672	Pyruvate decarboxylase OS=Zymomonas mobilis subsp. mobilis (strain ATCC 31821 / ZM4 / CP4) GN=pdc PE=1 SV=1	pdc	ZYMMO	444	1.1272	0.0447467	1.03753	1.08643	1.1695	1.25892	0.00084326	1.03753	1.21339	1.30617	0.862979	0.102244	1.03753	0.831764	0.895365	0.831764	0.0232838	1.03753	0.801678	0.862979	0.912011	0.20754	1.03753	0.879022	0.946237	1.47231	6.35355e-07	1.03753	1.41906	1.52757
2	169.47	169.47	99.24	96.73	91.44	Q5NQ65	Elongation factor Tu OS=Zymomonas mobilis subsp. mobilis (strain ATCC 31821 / ZM4 / CP4) GN=tuf PE=3 SV=1	tuf	ZYMMO	405	0.946237	0.793919	1.01859	0.928966	0.963829	0.946237	0.932977	1.01859	0.928966	0.963829	0.824138	0.0029802	1.01859	0.809096	0.83946	0.758578	1.15724e-06	1.01859	0.744732	0.772681	0.990832	0.277605	1.01859	0.972747	1.00925	0.895365	0.00806628	1.01859	0.879022	0.912011
3	162.51	162.51	78	56.72	54.57	Q5NPK4	DNA-directed RNA polymerase subunit beta' OS=Zymomonas mobilis subsp. mobilis (strain ATCC 31821 / ZM4 / CP4) GN=rpoC PE=3 SV=2	rpoC	ZYMMO	202	0.765597	0.00429224	1.08643	0.711214	0.831764	0.704693	0.0057765	1.1272	0.625173	0.794328	0.534564	0.000138367	1.27057	0.436516	0.679204	0.444631	2.27681e-06	1.23595	0.340408	0.549541	1.24738	0.335379	1.11686	1.11686	1.39316	0.155597	1.58318e-13	1.19124	0.131826	0.185353
4	152.35	152.35	93.77	74.54	70.15	P48220	60 kDa chaperonin OS=Zymomonas mobilis subsp. mobilis (strain ATCC 31821 / ZM4 / CP4) GN=groL PE=3 SV=2	groL	ZYMMO	359	1.25892	0.512065	1.07647	1.1695	1.35519	0.862979	0.549033	1.11686	0.591562	0.963829	0.937562	0.559737	1.10662	0.801678	1.03753	0.801678	0.186049	1.08643	0.737904	0.870964	9.90832	1.23654e-09	1.36773	7.24436	13.4277	2.42103	0.0877393	1.24738	1.94089	2.70396
5	138.41	138.55	95.06	76.94	73.48	P21909	Phosphogluconate dehydratase OS=Zymomonas mobilis subsp. mobilis (strain ATCC 31821 / ZM4 / CP4) GN=edd PE=3 SV=2	edd	ZYMMO	203	3.34195	0.00580365	1.14815	2.91072	3.69828	2.53513	0.0292435	1.08643	2.33346	2.75423	0.534564	0.0135695	1.09648	0.469894	0.586138	0.685488	0.48795	1.13763	0.554626	0.77983	8.3946	6.5439e-11	1.1695	7.17794	9.72747	9.2045	1.27165e-10	1.1695	7.87046	10.5682
6	137.03	137.91	84.23	56.82	54.18	Q5NPK5	DNA-directed RNA polymerase subunit beta OS=Zymomonas mobilis subsp. mobilis (strain ATCC 31821 / ZM4 / CP4) GN=rpoB PE=3 SV=1	rpoB	ZYMMO	188	0.474242	0.00554071	1.21339	0.409261	0.57544	0.717794	0.033899	1.11686	0.60256	0.801678	0.648634	0.00104852	1.13763	0.519996	0.737904	0.444631	0.00496501	1.22462	0.363078	0.544503	0.963829	0.374857	1.13763	0.870964	1.09648	0.133045	3.2467e-08	1.24738	0.113763	0.165959
7	128.49	128.49	92.54	75.52	69.46	P33675	Enolase OS=Zymomonas mobilis subsp. mobilis (strain ATCC 31821 / ZM4 / CP4) GN=eno PE=1 SV=2	eno	ZYMMO	304	1.11686	0.0120897	1.03753	1.07647	1.15878	1.20226	0.00538946	1.03753	1.15878	1.24738	0.870964	0.00948846	1.03753	0.83946	0.903649	0.862979	0.0629158	1.03753	0.831764	0.895365	1.11686	0.0131666	1.03753	1.07647	1.15878	1.55597	9.64001e-10	1.02802	1.51356	1.59956
8	125.91	125.92	99.41	80.42	76.26	P09316	Glyceraldehyde-3-phosphate dehydrogenase OS=Zymomonas mobilis subsp. mobilis (strain ATCC 31821 / ZM4 / CP4) GN=gap PE=3 SV=1	gap	ZYMMO	284	1.23595	1.29341e-07	1.03753	1.19124	1.27057	1.23595	1.68746e-06	1.02802	1.20226	1.27057	0.92045	0.0136786	1.02802	0.895365	0.946237	0.981748	0.756357	1.02802	0.954993	1.00925	1.22462	1.07549e-07	1.02802	1.19124	1.25892	1.59956	4.92939e-14	1.02802	1.55597	1.64437
9	121.72	121.78	93.47	70.74	70.53	Q5NR78	Pyruvate kinase OS=Zymomonas mobilis subsp. mobilis (strain ATCC 31821 / ZM4 / CP4) GN=ZMO0152 PE=3 SV=1	ZMO0152 PYK	ZYMMO	312	1.10662	0.000166879	1.01859	1.08643	1.1272	1.10662	0.000621192	1.01859	1.08643	1.1272	0.946237	0.0215537	1.01859	0.928966	0.963829	0.928966	0.00324852	1.01859	0.912011	0.946237	1.00925	0.961522	1.01859	0.990832	1.02802	1.40605	1.51212e-13	1.01859	1.38038	1.41906
10	121.62	123.81	73.15	45.66	43.04	Q5NNG9	Glutamate synthase (Ferredoxin) OS=Zymomonas mobilis subsp. mobilis (strain ATCC 31821 / ZM4 / CP4) GN=ZMO1117 PE=4 SV=1	ZMO1117	ZYMMO	112	1.36773	0.0792762	1.11686	1.22462	1.52757	2.1677	3.74699e-07	1.1695	1.85353	2.53513	0.981748	0.51406	1.09648	0.887156	1.07647	0.108643	9.40326e-09	1.95885	0.077983	0.212814	0.642688	0.0599308	1.23595	0.549541	0.794328	0.222843	6.41005e-06	1.95885	0.159956	0.436516
11	118.85	118.88	86.38	63.04	61.74	Q5NQ66	Elongation factor G OS=Zymomonas mobilis subsp. mobilis (strain ATCC 31821 / ZM4 / CP4) GN=fusA PE=3 SV=1	fusA	ZYMMO	212	1.00925	0.21264	1.11686	0.903649	1.10662	1.18032	0.61608	1.07647	1.09648	1.28233	0.751623	0.0123332	1.14815	0.654636	0.862979	0.310456	7.03975e-06	1.47231	0.218776	0.457088	2.37684	0.000274958	1.20226	1.97697	2.88403	0.165959	1.86167e-09	1.25892	0.147231	0.20893
12	113.45	113.6	83.6	71.79	63.19	Q5NLL0	Peptidase M1 membrane alanine aminopeptidase OS=Zymomonas mobilis subsp. mobilis (strain ATCC 31821 / ZM4 / CP4) GN=ZMO1776 PE=4 SV=2	ZMO1776	ZYMMO	202	1.27057	6.45393e-07	1.04713	1.21339	1.33045	1.15878	0.00091421	1.04713	1.10662	1.21339	1.20226	5.26533e-06	1.04713	1.14815	1.24738	1.24738	1.9063e-08	1.03753	1.20226	1.2942	0.744732	9.4967e-08	1.0666	0.704693	0.794328	1.52757	8.27782e-13	1.02802	1.48594	1.58489
284	27.72	27.78	69.51	52.44	49.7	Q5NL02	Aldo/keto reductase OS=Zymomonas mobilis subsp. mobilis (strain ATCC 31821 / ZM4 / CP4) GN=ZMO1984 PE=4 SV=1	ZMO1984	ZYMMO	38	8.55067	0.0374763	2.53513	3.37287	14.1906	1.48594	0.253781	1.78649	0.831764	2.37684	19.0546	0.55084	2.10863	9.0365	25.3513	26.7917	4.98393e-05	2.05116	13.0617	37.6704	19.9526	3.0809e-06	2.10863	9.46237	29.6483	17.378	6.16665e-05	2.80543	6.19441	29.3765
806	11.39	11.52	65.53	46.38	46.38	Q5NPP2	Uncharacterized protein OS=Zymomonas mobilis subsp. mobilis (strain ATCC 31821 / ZM4 / CP4) GN=ZMO0694 PE=4 SV=2	ZMO0694	ZYMMO	13	21.4783	0.0756679	1.51356	14.1906	30.479	17.0608	0.0989906	1.80302	9.46237	24.2103	18.8799	0.187715	1.47231	12.8233	26.3027	23.3346	0.0542059	1.47231	15.8489	32.8095	2.67917	0.698162	1.39316	1.92309	3.7325	35.9749	0.0215916	1.43219	25.1189	50.5825
15	102.78	102.86	99.38	82.64	81.4	Q5NQY9	ATP synthase subunit beta OS=Zymomonas mobilis subsp. mobilis (strain ATCC 31821 / ZM4 / CP4) GN=atpD PE=3 SV=1	atpD	ZYMMO	226	1.1272	0.000135908	1.02802	1.09648	1.15878	1.22462	6.19768e-09	1.03753	1.18032	1.27057	0.981748	0.533413	1.02802	0.954993	1.00925	0.972747	0.884128	1.02802	0.946237	1	1.24738	7.26183e-10	1.03753	1.20226	1.2942	1.57036	9.4369e-14	1.02802	1.52757	1.61436
16	96.23	96.56	68.71	56.74	54.77	O50236	Carbamoyl-phosphate synthase large chain OS=Zymomonas mobilis subsp. mobilis (strain ATCC 31821 / ZM4 / CP4) GN=carB PE=3 SV=2	carB	ZYMMO	114	1.0666	0.13922	1.14815	0.928966	1.19124	1.04713	0.291923	1.13763	0.92045	1.1695	0.325087	8.40713e-06	1.59956	0.222843	0.519996	0.47863	0.0012427	1.39316	0.376704	0.666807	2.208	5.33286e-05	1.25892	1.75388	2.53513	0.660694	0.0802285	1.27057	0.519996	0.83946
17	95.43	95.43	93.47	86.42	85.12	P0DJA2	Alcohol dehydrogenase 2 OS=Zymomonas mobilis subsp. mobilis (strain ATCC 31821 / ZM4 / CP4) GN=adhB PE=1 SV=1	adhB	ZYMMO	220	1.00925	0.450559	1.03753	0.972747	1.04713	0.972747	0.659608	1.03753	0.937562	1.00925	0.972747	0.912067	1.02802	0.946237	1	1.02802	0.15665	1.03753	0.990832	1.0666	1.28233	1.13569e-06	1.03753	1.23595	1.33045	1.45881	6.81021e-07	1.02802	1.41906	1.49969
120	40.1	40.2	93.95	81.05	75.81	Q5NM60	Short-chain dehydrogenase/reductase SDR OS=Zymomonas mobilis subsp. mobilis (strain ATCC 31821 / ZM4 / CP4) GN=ZMO1576 PE=3 SV=1	ZMO1576	ZYMMO	71	11.272	0.0100381	2.51189	4.48745	14.0605	2.29087	0.693479	1.36773	1.67494	3.13329	20.893	0.00152438	2.10863	9.90832	29.1072	21.8776	0.174095	1.92309	11.3763	27.7971	21.4783	0.00172768	2.208	9.72747	29.3765	22.9087	0.00875815	2.51189	9.12011	31.9154
19	90.25	90.25	95.46	75.88	74.64	P21907	Glucose-6-phosphate 1-dehydrogenase OS=Zymomonas mobilis subsp. mobilis (strain ATCC 31821 / ZM4 / CP4) GN=zwf PE=3 SV=1	zwf	ZYMMO	175	1.09648	0.675291	1.09648	1	1.21339	2.60615	0.0265411	1.2942	2.01372	3.13329	0.319154	0.00777599	1.70608	0.199526	0.544503	0.255859	0.0942723	1.90546	0.214783	0.487529	2.75423	0.00412162	1.30617	2.10863	3.34195	4.13048	5.55697e-06	1.48594	2.77971	5.29664
20	88.87	89.07	79.05	65.22	62.32	Q5NNT6	5-methyltetrahydropteroyltriglutamate--homocysteine methyltransferase OS=Zymomonas mobilis subsp. mobilis (strain ATCC 31821 / ZM4 / CP4) GN=metE PE=3 SV=1	metE	ZYMMO	102	2.24905	0.00038571	1.30617	1.72187	2.77971	2.58226	2.47225e-06	1.33045	1.94089	3.28095	1.1695	0.788834	1.15878	1.00925	1.34276	0.0990832	2.27638e-08	2.60615	0.0717794	0.258226	0.288403	6.38346e-05	1.77011	0.205116	0.510505	1.52757	0.0831974	1.19124	1.28233	1.80302
500	19.08	19.16	68.44	41.06	36.31	Q5NLA1	NADH:flavin oxidoreductase/NADH oxidase OS=Zymomonas mobilis subsp. mobilis (strain ATCC 31821 / ZM4 / CP4) GN=ZMO1885 PE=1 SV=1	ZMO1885	ZYMMO	34	15.9956	0.0325895	1.30617	12.2462	20.3236	11.3763	0.0728075	1.38038	8.24138	14.4544	17.0608	0.0505896	1.39316	12.2462	21.0863	18.8799	0.0444563	1.44544	13.0617	23.1206	12.1339	0.0884575	1.40605	8.62979	15.417	35.6451	0.00933085	1.38038	25.8226	44.8745
1220	4	4	29.66	17.8	17.8	H2VFP1	6-carboxy-5,6,7,8-tetrahydropterin synthase OS=Zymomonas mobilis subsp. mobilis (strain ATCC 31821 / ZM4 / CP4) GN=ZMO0818 PE=3 SV=1	ZMO0818	ZYMMO	3	15.7036	0.0618696	5.29664	2.96483	57.544	27.2898	0.0518207	5.34564	5.10505	77.2681	21.677	0.053161	5.64937	3.83707	69.8232	14.9969	0.059674	5.01187	2.99226	54.9541	16.293	0.0567275	6.0256	2.70396	61.3762	19.0546	0.0566303	5.54626	3.43558	64.8634
23	78.77	78.8	80.1	58.4	55.95	Q5NNP7	Ribonucleoside-diphosphate reductase OS=Zymomonas mobilis subsp. mobilis (strain ATCC 31821 / ZM4 / CP4) GN=ZMO1039 PE=3 SV=2	ZMO1039	ZYMMO	100	1.78649	0.191849	1.30617	1.36773	2.0893	1.18032	0.601964	1.34276	0.879022	1.40605	2.96483	0.0110539	1.5417	1.92309	4.87529	1.44544	0.107183	1.13763	1.27057	1.92309	7.7983	1.85364e-07	1.69044	4.61318	14.9969	2.12814	0.0565485	1.33045	1.59956	3.10456
24	76.19	77.17	86.29	51.22	45.06	Q5NQQ7	Isoleucine--tRNA ligase OS=Zymomonas mobilis subsp. mobilis (strain ATCC 31821 / ZM4 / CP4) GN=ileS PE=3 SV=1	ileS	ZYMMO	57	0.928966	0.175464	1.14815	0.772681	1.0666	0.990832	0.38365	1.14815	0.862979	1.13763	0.990832	0.77811	1.15878	0.824138	1.14815	0.937562	0.979468	1.1695	0.77983	1.09648	0.539511	0.0634971	1.38038	0.387258	0.744732	0.21677	0.00270591	2.1677	0.165959	0.469894
25	74.98	75.18	82.7	51.46	49.19	Q5NP12	Protein translocase subunit SecA OS=Zymomonas mobilis subsp. mobilis (strain ATCC 31821 / ZM4 / CP4) GN=secA PE=3 SV=2	secA	ZYMMO	63	0.524808	0.00271904	1.30617	0.349945	0.685488	0.501187	0.00423499	1.38038	0.401791	0.691831	1.10662	0.732336	1.22462	0.903649	1.31826	0.928966	0.564479	1.15878	0.794328	1.07647	3.40408	5.55281e-08	1.57036	2.1677	4.61318	0.608135	0.00239145	1.30617	0.440555	0.794328
26	73.5	73.86	72.52	49.63	46.91	Q5NQK4	Lon protease OS=Zymomonas mobilis subsp. mobilis (strain ATCC 31821 / ZM4 / CP4) GN=lon PE=2 SV=1	lon	ZYMMO	66	0.648634	0.000185273	1.35519	0.380189	0.879022	0.487529	0.000161287	1.49969	0.325087	0.731139	0.816582	0.00367492	1.23595	0.660694	1.00925	0.724436	0.00912683	1.28233	0.505825	0.928966	3.16228	5.70472e-08	1.2942	2.44343	3.90841	0.648634	0.00420395	1.38038	0.42462	0.895365
27	70.65	70.65	98.08	98.08	96.15	Q00384	KHG/KDPG aldolase OS=Zymomonas mobilis subsp. mobilis (strain ATCC 31821 / ZM4 / CP4) GN=eda PE=3 SV=2	eda	ZYMMO	142	1.2942	0.0056343	1.05682	1.22462	1.36773	1.21339	0.0106457	1.05682	1.14815	1.2942	1.04713	0.141699	1.04713	1	1.09648	1.08643	0.0282063	1.05682	1.02802	1.14815	1.08643	0.145384	1.05682	1.02802	1.14815	1.85353	1.51659e-06	1.04713	1.77011	1.94089
28	69.67	70.99	76.14	55.89	50	Q5NML4	Peptidase M16 domain protein OS=Zymomonas mobilis subsp. mobilis (strain ATCC 31821 / ZM4 / CP4) GN=ZMO1422 PE=3 SV=1	ZMO1422	ZYMMO	60	0.636796	0.000303515	1.1695	0.534564	0.744732	0.436516	1.05564e-08	1.24738	0.322107	0.544503	0.608135	0.00185926	1.21339	0.487529	0.737904	0.559758	0.00096348	1.21339	0.452898	0.679204	0.0432514	4.82703e-12	2.24905	0.0248886	0.0972747	0.288403	4.8918e-08	1.34276	0.149969	0.387258
29	68.71	68.82	83.02	55.92	51.56	Q5NQB4	Peptidylprolyl isomerase OS=Zymomonas mobilis subsp. mobilis (strain ATCC 31821 / ZM4 / CP4) GN=ZMO0467 PE=4 SV=2	ZMO0467	ZYMMO	65	1.65959	0.70082	1.22462	1.35519	1.94089	1.14815	0.464844	1.13763	1.00925	1.2942	1.01859	0.645846	1.13763	0.895365	1.13763	1.0666	0.476753	1.1695	0.912011	1.22462	3.10456	1.0206e-05	1.43219	2.1677	3.87258	0.946237	0.612336	1.1272	0.824138	1.0666
30	68.67	68.72	81.38	64.26	62.42	Q5NPM1	Aspartate--tRNA(Asp/Asn) ligase OS=Zymomonas mobilis subsp. mobilis (strain ATCC 31821 / ZM4 / CP4) GN=aspS PE=3 SV=1	aspS ZMO0715	ZYMMO	81	0.744732	0.000262857	1.21339	0.524808	0.903649	1.03753	0.0878507	1.18032	0.879022	1.24738	0.648634	0.000255718	1.24738	0.42462	0.809096	0.199526	6.54722e-08	1.99526	0.113763	0.398107	1.36773	0.881263	1.14815	1.19124	1.5417	0.383707	1.67477e-06	1.5417	0.239883	0.591562
31	68.09	69.25	84.9	64.52	63.05	Q5NMJ2	Glycine--tRNA ligase beta subunit OS=Zymomonas mobilis subsp. mobilis (strain ATCC 31821 / ZM4 / CP4) GN=glyS PE=3 SV=1	glyS	ZYMMO	59	0.879022	0.805327	1.14815	0.758578	1.00925	1.67494	0.0385155	1.33045	1.25892	2.07014	0.809096	0.28328	1.14815	0.613762	0.928966	0.444631	0.00230729	1.36773	0.340408	0.608135	2.80543	1.25824e-06	1.51356	1.85353	3.7325	0.570164	0.245561	1.27057	0.487529	0.724436
32	66.7	67.48	77.1	48.79	46.84	Q5NL79	DNA mismatch repair protein MutS OS=Zymomonas mobilis subsp. mobilis (strain ATCC 31821 / ZM4 / CP4) GN=mutS PE=3 SV=2	mutS	ZYMMO	41	1.19124	0.395345	1.33045	0.895365	1.44544	0.990832	0.414388	1.19124	0.831764	1.18032	1.03753	0.694959	1.23595	0.83946	1.2942	1.25892	0.2086	1.23595	1.01859	1.55597	3.01995	0.000383757	1.75388	1.72187	5.05825	1.90546	0.0226703	1.44544	1.31826	2.37684
33	65.86	66.36	95.05	75.48	75.48	Q5NL95	Threonine synthase OS=Zymomonas mobilis subsp. mobilis (strain ATCC 31821 / ZM4 / CP4) GN=ZMO1891 PE=4 SV=2	ZMO1891	ZYMMO	76	1.85353	0.0292562	1.28233	1.44544	2.37684	2.58226	0.00589024	1.39316	1.85353	3.59749	1.85353	0.322627	1.35519	1.36773	2.42103	1.31826	0.802176	1.19124	1.10662	1.61436	0.239883	0.000288111	1.31826	0.205116	0.316228	2.67917	0.000831069	1.51356	1.77011	4.05509
34	65.52	65.79	78.45	53.11	50.7	Q5NMC3	Phenylalanine--tRNA ligase beta subunit OS=Zymomonas mobilis subsp. mobilis (strain ATCC 31821 / ZM4 / CP4) GN=pheT PE=3 SV=1	pheT	ZYMMO	79	0.862979	0.27121	1.1695	0.691831	1.00925	1.1695	0.404634	1.15878	1.00925	1.34276	0.436516	0.000493303	1.51356	0.233346	0.660694	0.180302	0.000529704	2.26987	0.113763	0.409261	1.31826	0.330643	1.19124	1.10662	1.52757	0.672977	0.110509	1.2942	0.505825	0.870964
35	65.18	65.25	85.74	60.92	55.81	Q5NLI8	30S ribosomal protein S1 OS=Zymomonas mobilis subsp. mobilis (strain ATCC 31821 / ZM4 / CP4) GN=ZMO1798 PE=3 SV=1	ZMO1798	ZYMMO	114	0.383707	0.0231887	1.21339	0.296483	0.465586	0.554626	0.874777	1.1695	0.440555	0.648634	0.224906	0.00308542	1.31826	0.172187	0.296483	0.0816582	0.000208787	1.55597	0.0529663	0.127057	0.613762	0.0222029	1.1272	0.549541	0.691831	0.0685488	5.15959e-06	1.21339	0.060256	0.0831764
36	64.54	64.63	88.09	67.23	66.17	Q5NQ88	Glutamine synthetase OS=Zymomonas mobilis subsp. mobilis (strain ATCC 31821 / ZM4 / CP4) GN=ZMO0493 PE=3 SV=1	ZMO0493	ZYMMO	103	2.29087	0.244033	1.28233	1.78649	3.16228	3.37287	0.0163487	1.40605	2.39883	5.05825	2.88403	0.0185128	1.33045	2.1677	3.94457	0.731139	0.854934	1.36773	0.60256	1	3.40408	0.0030458	1.45881	2.33346	5.80764	3.16228	0.0121767	1.41906	2.22844	5.05825
37	64.44	64.66	85.14	40.65	39.43	Q5NQ27	Translation initiation factor IF-2 OS=Zymomonas mobilis subsp. mobilis (strain ATCC 31821 / ZM4 / CP4) GN=infB PE=3 SV=1	infB	ZYMMO	74	0.37325	0.00172118	1.55597	0.263027	0.580764	0.457088	0.00705695	1.43219	0.363078	0.654636	0.363078	0.000639205	1.59956	0.253513	0.580764	0.272898	0.000546017	1.72187	0.18197	0.469894	0.672977	0.219825	1.23595	0.539511	0.831764	0.501187	0.00224298	1.36773	0.394457	0.685488
38	63.98	64.34	93.39	63.14	56.2	Q5NMG5	GTP-binding protein TypA OS=Zymomonas mobilis subsp. mobilis (strain ATCC 31821 / ZM4 / CP4) GN=ZMO1471 PE=4 SV=1	ZMO1471	ZYMMO	89	1.02802	0.463837	1.10662	0.928966	1.1272	1.21339	0.610877	1.13763	1.0666	1.35519	0.751623	0.030862	1.10662	0.666807	0.831764	0.405508	0.00228931	1.25892	0.316228	0.510505	1.70608	0.0572512	1.19124	1.43219	1.92309	0.237684	1.30436e-06	1.1695	0.20893	0.277971
1351	1.81	1.82	51.32	6.579	3.947	Q5NLJ3	Transcriptional regulator, LysR family OS=Zymomonas mobilis subsp. mobilis (strain ATCC 31821 / ZM4 / CP4) GN=ZMO1793 PE=4 SV=1	ZMO1793	ZYMMO	1	26.0615	0.136676	3.37287	7.72681	71.7794	22.4905	0.163401	3.66438	6.13762	68.5488	21.8776	0.159376	3.59749	6.08135	67.9204	14.9969	0.265763	3.83707	3.90841	52.9663	23.1206	0.14202	3.80189	6.08135	76.5597	23.1206	0.158665	3.22107	7.17794	63.6796
40	62.81	62.88	77.51	51.32	49.47	Q5NQ38	Aconitate hydratase OS=Zymomonas mobilis subsp. mobilis (strain ATCC 31821 / ZM4 / CP4) GN=ZMO0543 PE=4 SV=1	ZMO0543	ZYMMO	51	0.801678	0.0234915	1.1695	0.679204	0.937562	0.801678	0.0959462	1.21339	0.648634	0.972747	1.07647	0.149916	1.18032	0.912011	1.27057	0.887156	0.842714	1.19124	0.751623	1.05682	0.49204	0.000211787	1.43219	0.301995	0.704693	0.496592	0.00103688	1.44544	0.270396	0.717794
41	62.25	62.28	88.1	57.09	53.21	Q5NQ32	Polyribonucleotide nucleotidyltransferase OS=Zymomonas mobilis subsp. mobilis (strain ATCC 31821 / ZM4 / CP4) GN=pnp PE=3 SV=1	pnp	ZYMMO	82	0.963829	0.229883	1.1272	0.831764	1.08643	1.41906	0.616142	1.13763	1.24738	1.59956	0.758578	0.0728075	1.18032	0.636796	0.895365	0.380189	0.00177352	1.44544	0.237684	0.549541	2.33346	0.00032363	1.28233	1.8197	2.85759	0.214783	0.00210548	1.47231	0.172187	0.316228
42	61.89	62.33	70.59	45.14	41.29	Q5NLA8	Valine--tRNA ligase OS=Zymomonas mobilis subsp. mobilis (strain ATCC 31821 / ZM4 / CP4) GN=valS PE=3 SV=3	valS	ZYMMO	47	1.24738	0.581818	1.15878	1.07647	1.43219	1.13763	0.729374	1.15878	0.981748	1.30617	0.887156	0.014561	1.18032	0.731139	1.04713	1.10662	0.928619	1.15878	0.954993	1.27057	0.0879023	2.39445e-10	2.01372	0.0619441	0.177011	1.0666	0.406249	1.14815	0.928966	1.21339
716	13.44	14.75	55.62	29.48	27.96	Q5NL03	SMP-30/Gluconolaconase/LRE domain protein OS=Zymomonas mobilis subsp. mobilis (strain ATCC 31821 / ZM4 / CP4) GN=ZMO1983 PE=4 SV=1	ZMO1983	ZYMMO	10	5.80764	0.055356	1.75388	3.31131	11.4815	3.28095	0.191301	1.67494	1.95885	6.08135	13.8038	0.0142676	1.87068	7.37904	29.9226	14.8594	0.0136607	1.88799	7.87046	32.8095	6.13762	0.110344	1.78649	3.43558	13.5519	5.7544	0.0742466	1.80302	3.19154	13.0617
276	28.16	28.44	79.37	46.41	38.79	Q5NMF1	Deoxyguanosinetriphosphate triphosphohydrolase OS=Zymomonas mobilis subsp. mobilis (strain ATCC 31821 / ZM4 / CP4) GN=ZMO1485 PE=4 SV=1	ZMO1485	ZYMMO	16	10.9648	0.000476873	3.37287	3.25087	16.4437	6.72977	0.0198689	2.58226	2.60615	9.2045	5.70164	0.0286704	2.24905	2.53513	7.7983	13.9316	6.25544e-05	3.19154	4.36516	21.677	15.9956	7.74182e-05	3.34195	4.7863	24.4343	18.3654	4.38221e-06	3.10456	5.91562	28.8403
688	14.21	14.22	85.94	64.06	64.06	Q5NLR5	Glyoxalase/bleomycin resistance protein/dioxygenase OS=Zymomonas mobilis subsp. mobilis (strain ATCC 31821 / ZM4 / CP4) GN=ZMO1721 PE=4 SV=1	ZMO1721	ZYMMO	28	9.54993	0.0334826	2.07014	4.61318	13.6773	2.96483	0.640158	1.2942	2.29087	3.7325	10.2802	0.057485	2.03236	5.05825	14.5881	13.1826	0.0269052	2.05116	6.42688	18.7068	14.0605	0.0218391	2.14783	6.54636	19.5884	22.4905	0.0112008	2.14783	10.4713	32.8095
46	60.56	60.59	63.58	50.07	46.7	Q5NPL4	Endothelin-converting enzyme 1 OS=Zymomonas mobilis subsp. mobilis (strain ATCC 31821 / ZM4 / CP4) GN=ZMO0722 PE=4 SV=1	ZMO0722	ZYMMO	105	0.912011	0.12903	1.1272	0.816582	1.02802	0.654636	0.0121698	1.13763	0.534564	0.744732	0.608135	0.00104302	1.13763	0.519996	0.691831	0.737904	0.0773195	1.1272	0.636796	0.831764	0.0501187	0.00196054	1.39316	0.0366438	0.0698232	0.731139	0.00651838	1.1272	0.60256	0.824138
47	60.45	62.37	75.03	41.62	36.32	Q5NPP4	DNA gyrase subunit A OS=Zymomonas mobilis subsp. mobilis (strain ATCC 31821 / ZM4 / CP4) GN=gyrA PE=3 SV=1	gyrA	ZYMMO	61	0.758578	0.0839572	1.28233	0.448745	0.972747	0.831764	0.123453	1.20226	0.57544	1	1.10662	0.201275	1.25892	0.879022	1.31826	0.570164	0.00890026	1.2942	0.331131	0.737904	2.208	0.104765	1.34276	1.64437	2.63027	0.564937	0.0178086	1.25892	0.394457	0.711214
48	59.71	61.48	79.44	40.9	39.33	Q9RNN8	Alanine--tRNA ligase OS=Zymomonas mobilis subsp. mobilis (strain ATCC 31821 / ZM4 / CP4) GN=alaS PE=3 SV=2	alaS	ZYMMO	71	0.534564	0.0031313	1.24738	0.387258	0.666807	0.698232	0.444685	1.20226	0.597035	0.83946	0.954993	0.521039	1.15878	0.824138	1.10662	0.570164	0.00522836	1.2942	0.428549	0.737904	0.990832	0.342868	1.18032	0.83946	1.1695	0.235505	9.27202e-05	1.75388	0.170608	0.413047
1149	4.41	4.41	73.91	31.88	31.88	Q5NP20	Heavy metal transport/detoxification protein OS=Zymomonas mobilis subsp. mobilis (strain ATCC 31821 / ZM4 / CP4) GN=ZMO0916 PE=4 SV=1	ZMO0916	ZYMMO	3	6.98232	0.248056	5.34564	1.30617	28.5759	6.72977	0.284065	5.01187	1.34276	28.3139	10.0925	0.181359	5.49541	1.83654	40.5508	13.1826	0.150596	5.64937	2.33346	51.5229	3.28095	0.452581	4.01791	0.816582	11.3763	9.37562	0.184588	5.59758	1.67494	37.6704
50	58.12	58.65	87.3	64.43	63.28	Q07982	Glucose--fructose oxidoreductase OS=Zymomonas mobilis subsp. mobilis (strain ATCC 31821 / ZM4 / CP4) GN=gfo PE=1 SV=2	gfo	ZYMMO	91	1.01859	0.343762	1.1695	0.870964	1.20226	1.2942	0.6747	1.19124	1.08643	1.57036	0.619441	0.0331072	1.2942	0.461318	0.801678	0.265461	2.0804e-05	1.83654	0.0801678	0.487529	0.0937562	0.000148159	3.90841	0.0586138	0.366438	1.57036	0.298435	1.22462	1.28233	2.01372
14	110.67	110.82	90.74	63.08	61.92	Q5NML2	Chaperone protein ClpB OS=Zymomonas mobilis subsp. mobilis (strain ATCC 31821 / ZM4 / CP4) GN=clpB PE=3 SV=1	clpB	ZYMMO	156	10.8643	1.53531e-09	2.14783	5.05825	18.3654	3.66438	0.000330429	1.34276	2.72898	4.16869	8.16582	0.220989	1.88799	4.32514	11.9124	12.942	1.02696e-12	2.14783	6.0256	19.5884	18.3654	0	2.03236	9.0365	27.5423	25.5859	0	1.90546	13.4277	35.6451
380	23.17	23.2	68.65	47.93	32.64	Q5NLV2	Phosphoserine aminotransferase OS=Zymomonas mobilis subsp. mobilis (strain ATCC 31821 / ZM4 / CP4) GN=ZMO1684 PE=4 SV=1	ZMO1684	ZYMMO	29	6.54636	0.0705677	2.93765	2.22844	9.46237	5.10505	0.463312	2.31206	2.208	7.24436	14.3219	0.00243409	3.0761	4.65586	23.1206	12.7057	0.00467149	3.19154	3.98107	19.5884	3.59749	0.941607	1.85353	1.94089	5.91562	14.1906	0.00166743	3.37287	4.20727	23.3346
53	56.89	57.69	70.51	41.69	34.92	Q5NME0	Phosphoenolpyruvate carboxylase OS=Zymomonas mobilis subsp. mobilis (strain ATCC 31821 / ZM4 / CP4) GN=ppc PE=3 SV=1	ppc	ZYMMO	52	0.824138	0.0195005	1.21339	0.554626	1	1.87068	0.27879	1.38038	1.35519	2.35505	0.946237	0.111195	1.27057	0.660694	1.20226	0.383707	6.42861e-05	1.72187	0.220801	0.660694	3.49945	1.32675e-07	1.59956	2.18776	4.44631	2.33346	0.00661541	1.47231	1.58489	2.88403
54	56.54	56.78	74.15	58.71	57.45	Q5NQC7	Formate--tetrahydrofolate ligase OS=Zymomonas mobilis subsp. mobilis (strain ATCC 31821 / ZM4 / CP4) GN=fhs PE=3 SV=3	fhs	ZYMMO	71	6.91831	0.000116819	2.35505	2.93765	8.95365	10.9648	1.2433e-08	2.39883	4.57088	17.7011	12.942	3.19232e-09	2.39883	5.39511	20.3236	1.35519	0.252136	1.20226	1.1272	1.67494	11.4815	8.09554e-09	2.55859	4.48745	17.378	12.1339	1.82955e-08	2.44343	4.96592	18.8799
55	56.36	56.36	91.75	78.97	78.97	Q5NMW5	Inosine-5'-monophosphate dehydrogenase OS=Zymomonas mobilis subsp. mobilis (strain ATCC 31821 / ZM4 / CP4) GN=ZMO1321 PE=3 SV=1	ZMO1321	ZYMMO	106	0.285759	2.74436e-06	1.43219	0.197697	0.409261	0.564937	0.0244726	1.15878	0.465586	0.654636	0.188799	2.15411e-07	1.61436	0.1	0.30479	0.0660693	6.38661e-08	2.1677	0.0376704	0.143219	0.92045	0.313264	1.13763	0.816582	1.04713	0.158489	1.69686e-08	1.65959	0.105682	0.263027
56	56.28	58.34	86.03	46.05	44.63	Q5NQH5	ATP-dependent Clp protease, ATP-binding subunit clpA OS=Zymomonas mobilis subsp. mobilis (strain ATCC 31821 / ZM4 / CP4) GN=ZMO0405 PE=3 SV=1	ZMO0405	ZYMMO	43	0.954993	0.960246	1.18032	0.809096	1.1272	1.5417	0.011699	1.1695	1.31826	1.88799	1.67494	0.024261	1.20226	1.39316	1.94089	0.912011	0.6128	1.24738	0.717794	1.13763	3.94457	1.58076e-08	1.43219	2.75423	5.34564	0.21677	0.00285132	2.07014	0.123595	0.448745
57	56.19	56.41	84.88	75.62	67.28	P21908	Glucokinase OS=Zymomonas mobilis subsp. mobilis (strain ATCC 31821 / ZM4 / CP4) GN=glk PE=3 SV=2	glk	ZYMMO	107	2.10863	0.340994	1.14815	1.83654	2.42103	2.85759	0.0778783	1.14815	2.48886	3.25087	0.698232	0.654564	1.34276	0.469894	0.937562	0.436516	0.168594	1.55597	0.270396	0.679204	3.22107	0.0638767	1.21339	2.65461	3.69828	7.37904	0.000188259	1.34276	5.49541	8.95365
1117	5.24	5.26	74.71	36.47	36.47	H2VFQ7	Uncharacterized protein OS=Zymomonas mobilis subsp. mobilis (strain ATCC 31821 / ZM4 / CP4) GN=ZMO1373 PE=4 SV=1	ZMO1373	ZYMMO	8	6.0256	0.204577	1.7378	3.46737	11.5878	4.96592	0.260386	4.48745	1.10662	22.2843	6.91831	0.193807	2.26987	3.04789	16.7494	12.5892	0.137054	2.60615	4.83059	34.3558	2.88403	0.402235	3.28095	0.879022	10	21.4783	0.109198	2.80543	7.65597	58.6138
532	18.08	19.54	77.06	67.65	67.65	Q5NNE6	Acetolactate synthase, small subunit OS=Zymomonas mobilis subsp. mobilis (strain ATCC 31821 / ZM4 / CP4) GN=ZMO1140 PE=4 SV=1	ZMO1140	ZYMMO	16	3.53183	0.975154	2.07014	1.70608	6.48634	7.7983	0.00983271	2.55859	3.04789	13.8038	15.1356	0.000331606	2.55859	5.91562	32.2107	12.3595	0.00308528	2.53513	4.87529	24.6604	7.24436	0.00266045	2.63027	2.75423	15.1356	8.95365	0.00830621	2.51189	3.56451	17.5388
123	39.95	40.16	77.55	50.73	46.36	Q5NP18	Catalase OS=Zymomonas mobilis subsp. mobilis (strain ATCC 31821 / ZM4 / CP4) GN=ZMO0918 PE=3 SV=1	ZMO0918	ZYMMO	40	10.666	0.00247734	2.10863	5.05825	19.7697	4.13048	0.0626297	1.8197	2.26987	5.34564	9.28966	0.00594705	1.97697	4.69894	16.5959	12.2462	0.00182747	1.95885	6.25173	21.8776	1.55597	0.223378	1.39316	1.11686	1.88799	14.1906	0.0019389	2.1677	6.54636	26.546
61	53.77	54.75	68.19	30.24	23.95	Q5NNK1	Cellulose synthase operon C domain protein OS=Zymomonas mobilis subsp. mobilis (strain ATCC 31821 / ZM4 / CP4) GN=ZMO1085 PE=4 SV=1	ZMO1085	ZYMMO	31	0.83946	0.0163148	1.21339	0.685488	1.01859	0.751623	0.0179387	1.22462	0.619441	0.92045	0.831764	0.0952372	1.21339	0.679204	1.00925	0.787046	0.0117116	1.22462	0.630957	0.963829	0.159956	1.17223e-06	2.22844	0.0685488	0.356451	0.177011	3.62102e-07	2.18776	0.0824138	0.387258
62	53.67	53.83	64.59	49.81	43.84	Q5NNK2	Cellulose synthase subunit B OS=Zymomonas mobilis subsp. mobilis (strain ATCC 31821 / ZM4 / CP4) GN=ZMO1084 PE=4 SV=1	ZMO1084	ZYMMO	40	0.870964	0.135238	1.24738	0.679204	1.08643	0.630957	0.00426857	1.28233	0.337287	0.809096	0.879022	0.153298	1.24738	0.685488	1.09648	1	0.971237	1.25892	0.794328	1.24738	0.383707	4.06374e-06	1.57036	0.107647	0.60256	0.169044	2.88453e-05	2.60615	0.0672977	0.440555
1268	2.38	2.66	72.12	20.91	15.28	Q5NM57	Hydrolases of the alpha/beta superfamily K06889 OS=Zymomonas mobilis subsp. mobilis (strain ATCC 31821 / ZM4 / CP4) GN=ZMO1579 PE=4 SV=1	ZMO1579	ZYMMO	6	5.70164	0.231901	2.88403	1.97697	13.6773	4.61318	0.222637	2.88403	1.59956	10.0925	14.5881	0.0330989	2.91072	5.01187	38.0189	12.2462	0.0526856	2.91072	4.20727	33.4195	13.4277	0.0491339	3.25087	4.13048	34.3558	4.05509	0.290466	2.99226	1.35519	9.46237
64	53.25	53.29	90.8	79.2	79.2	Q9X5E7	30S ribosomal protein S2 OS=Zymomonas mobilis subsp. mobilis (strain ATCC 31821 / ZM4 / CP4) GN=rpsB PE=3 SV=1	rpsB	ZYMMO	98	0.895365	0.434519	1.15878	0.765597	1.03753	1.04713	0.737409	1.1695	0.895365	1.19124	0.672977	0.0691061	1.20226	0.564937	0.809096	0.515229	0.0213403	1.31826	0.390841	0.679204	0.369828	0.00960077	1.38038	0.263027	0.510505	0.133045	6.68186e-05	1.6293	0.109648	0.21677
330	25.17	25.24	88.07	74.43	57.39	Q5NR64	Peptidoglycan-associated lipoprotein OS=Zymomonas mobilis subsp. mobilis (strain ATCC 31821 / ZM4 / CP4) GN=ZMO0166 PE=3 SV=1	ZMO0166	ZYMMO	37	13.9316	0.0341403	1.55597	8.95365	18.5353	7.58578	0.0530682	1.24738	6.08135	9.12011	13.5519	0.0259144	1.61436	8.3946	17.7011	11.8032	0.0301309	1.48594	7.94328	14.4544	12.942	0.0183892	1.44544	8.95365	16.7494	13.9316	0.0183718	1.47231	9.46237	17.7011
66	52.08	53.01	74.75	41.26	38.3	Q5NM53	DNA gyrase subunit B OS=Zymomonas mobilis subsp. mobilis (strain ATCC 31821 / ZM4 / CP4) GN=gyrB PE=3 SV=1	gyrB	ZYMMO	44	0.679204	0.820419	1.22462	0.487529	0.831764	0.586138	0.671629	1.44544	0.452898	0.847227	0.847227	0.480755	1.19124	0.685488	1.00925	0.636796	0.732924	1.33045	0.461318	0.847227	1.99526	0.0181791	1.20226	1.65959	2.37684	0.194089	0.459076	1.8197	0.138038	0.353183
344	24.41	26.41	90.46	47.37	42.76	Q5NLT1	Thioredoxin domain protein OS=Zymomonas mobilis subsp. mobilis (strain ATCC 31821 / ZM4 / CP4) GN=ZMO1705 PE=4 SV=1	ZMO1705	ZYMMO	24	6.08135	0.0388932	3.01995	2.01372	10	3.40408	0.0863255	2.01372	1.69044	5.34564	6.98232	0.032307	3.13329	2.22844	12.8233	11.8032	5.24373e-05	3.25087	3.63078	20.7014	15.1356	4.41092e-06	2.85759	5.29664	26.7917	19.2309	6.38222e-06	3.28095	5.86138	34.9945
68	50.95	50.95	75.68	59.06	59.06	Q5NLQ9	Aminotransferase class I and II OS=Zymomonas mobilis subsp. mobilis (strain ATCC 31821 / ZM4 / CP4) GN=ZMO1727 PE=3 SV=1	ZMO1727	ZYMMO	61	1.1695	0.93081	1.14815	1.01859	1.36773	1.57036	0.0102958	1.20226	1.30617	2.1677	0.285759	9.92432e-06	2.0893	0.165959	0.597035	0.328095	0.012171	1.87068	0.218776	0.613762	0.794328	0.647907	1.23595	0.666807	0.981748	1.14815	0.325413	1.19124	0.963829	1.41906
69	50.86	50.92	97.37	78.51	78.51	P30798	2,3-bisphosphoglycerate-dependent phosphoglycerate mutase OS=Zymomonas mobilis subsp. mobilis (strain ATCC 31821 / ZM4 / CP4) GN=gpmA PE=1 SV=1	gpmA PGM	ZYMMO	83	2.88403	0.00690128	1.45881	1.97697	4.01791	3.37287	0.000318836	1.45881	2.31206	4.48745	2.0893	0.0592201	1.2942	1.61436	2.67917	1.25892	0.702365	1.1695	1.07647	1.52757	0.239883	0.0078691	1.34276	0.20893	0.322107	6.30957	1.96863e-08	1.59956	3.94457	9.12011
70	50.53	50.7	88.63	67.52	61.95	Q5NNH7	Uncharacterized protein OS=Zymomonas mobilis subsp. mobilis (strain ATCC 31821 / ZM4 / CP4) GN=ZMO1109 PE=4 SV=2	ZMO1109	ZYMMO	72	1.13763	0.199541	1.1695	0.972747	1.34276	0.912011	0.426222	1.15878	0.787046	1.05682	1.01859	0.958967	1.14815	0.887156	1.18032	1.1272	0.158364	1.15878	0.972747	1.31826	0.0452898	1.01299e-05	1.51356	0.0349945	0.0685488	1.14815	0.0569004	1.15878	0.990832	1.33045
71	50.4	50.42	76.95	44	43.24	Q5NP46	Lysine--tRNA ligase OS=Zymomonas mobilis subsp. mobilis (strain ATCC 31821 / ZM4 / CP4) GN=lysS PE=3 SV=2	lysS	ZYMMO	37	0.937562	0.264909	1.19124	0.787046	1.11686	0.954993	0.31146	1.18032	0.801678	1.1272	1.49969	0.621175	1.38038	1.08643	2.1677	1.34276	0.627716	1.2942	1.03753	1.75388	2.18776	0.007571	1.5417	1.41906	3.76704	0.83946	0.361413	1.19124	0.698232	1
72	50.35	50.57	72.64	49.52	44.67	Q5NLU2	TonB-dependent receptor OS=Zymomonas mobilis subsp. mobilis (strain ATCC 31821 / ZM4 / CP4) GN=ZMO1694 PE=3 SV=1	ZMO1694	ZYMMO	57	0.554626	0.0473596	1.35519	0.420727	0.751623	1.02802	0.192138	1.21339	0.847227	1.24738	0.765597	0.0604847	1.28233	0.60256	0.981748	0.515229	0.00401856	1.41906	0.356451	0.731139	0.190546	0.00817879	2.03236	0.102802	0.387258	0.164437	0.0070914	2.24905	0.0847227	0.369828
73	50.3	50.34	84.84	55.75	55.57	Q5NP93	Arginine--tRNA ligase OS=Zymomonas mobilis subsp. mobilis (strain ATCC 31821 / ZM4 / CP4) GN=argS PE=3 SV=2	argS	ZYMMO	52	0.49204	0.00138183	1.59956	0.285759	0.787046	0.519996	0.0142757	1.57036	0.30761	0.816582	0.436516	0.00321533	1.69044	0.272898	0.737904	0.613762	0.0362519	1.38038	0.349945	0.847227	0.954993	0.616988	1.24738	0.704693	1.19124	0.325087	0.0105065	1.94089	0.218776	0.630957
74	50.18	50.68	70.59	39.45	38.64	H2VFQ8	Aminopeptidase N OS=Zymomonas mobilis subsp. mobilis (strain ATCC 31821 / ZM4 / CP4) GN=ZMO1345 PE=4 SV=1	ZMO1345	ZYMMO	44	1.34276	0.160949	1.36773	0.981748	1.85353	1.25892	0.405259	1.33045	0.946237	1.67494	1.43219	0.0319271	1.36773	1.04713	2.07014	1.23595	0.417365	1.35519	0.912011	1.65959	1.88799	0.000298596	1.44544	1.30617	3.13329	0.436516	0.0956616	1.80302	0.235505	0.787046
75	50.17	50.65	73.75	45.68	45.07	Q5NPH1	Threonine--tRNA ligase OS=Zymomonas mobilis subsp. mobilis (strain ATCC 31821 / ZM4 / CP4) GN=thrS PE=3 SV=1	thrS	ZYMMO	59	0.870964	0.129439	1.15878	0.731139	1.00925	0.879022	0.789926	1.20226	0.711214	1.05682	0.505825	0.00555527	1.41906	0.340408	0.717794	0.432514	0.016564	1.65959	0.277971	0.717794	3.04789	4.84746e-06	1.52757	1.99526	4.44631	1.70608	0.0729873	1.24738	1.36773	2.05116
76	50.01	50.11	84.42	72.24	69.41	Q5NQ40	DNA-directed RNA polymerase subunit alpha OS=Zymomonas mobilis subsp. mobilis (strain ATCC 31821 / ZM4 / CP4) GN=rpoA PE=3 SV=1	rpoA	ZYMMO	87	0.505825	0.309089	1.30617	0.405508	0.660694	0.636796	0.376841	1.22462	0.469894	0.77983	0.465586	0.240355	1.28233	0.363078	0.597035	0.501187	0.359238	1.31826	0.359749	0.660694	1.0666	0.936906	1.1695	0.912011	1.30617	0.175388	0.00747233	1.95885	0.125893	0.343558
77	49.84	49.84	84.34	73.74	69.44	Q5NQH2	Acetylornithine aminotransferase OS=Zymomonas mobilis subsp. mobilis (strain ATCC 31821 / ZM4 / CP4) GN=argD PE=3 SV=2	argD	ZYMMO	66	1.35519	0.623443	1.25892	1.07647	1.7378	1.30617	0.678212	1.19124	1.09648	1.64437	0.613762	0.0306705	1.22462	0.519996	0.751623	0.178649	0.000185115	1.87068	0.130617	0.334195	0.188799	0.0280444	2.31206	0.151356	0.436516	0.619441	0.0856033	1.19124	0.519996	0.737904
770	12.07	12.1	46.12	39.22	35.78	Q5NNC8	Aspartate racemase OS=Zymomonas mobilis subsp. mobilis (strain ATCC 31821 / ZM4 / CP4) GN=ZMO1158 PE=4 SV=1	ZMO1158	ZYMMO	10	8.79023	0.310551	1.99526	4.40555	25.1189	6.48634	0.410903	1.83654	3.53183	19.2309	8.24138	0.31026	1.88799	4.36516	25.1189	11.5878	0.228926	1.90546	6.08135	29.3765	11.3763	0.247923	1.95885	5.80764	30.479	17.7011	0.148934	1.95885	9.0365	43.6516
995	7.17	9.11	54.36	24.62	24.62	Q5NLD5	Flavodoxin OS=Zymomonas mobilis subsp. mobilis (strain ATCC 31821 / ZM4 / CP4) GN=ZMO1851 PE=3 SV=2	ZMO1851	ZYMMO	7	19.4089	0.183033	2.58226	7.51623	39.0841	4.83059	0.43536	2.12814	2.26987	11.272	9.54993	0.400527	2.65461	3.59749	19.2309	11.5878	0.329785	2.48886	4.65586	23.1206	19.5884	0.200903	2.37684	8.24138	39.4457	26.3027	0.145846	2.35505	11.1686	52.9663
907	8.82	8.83	87.25	50.34	50.34	O66120	Uncharacterized acyl-CoA thioester hydrolase ZMO0511 OS=Zymomonas mobilis subsp. mobilis (strain ATCC 31821 / ZM4 / CP4) GN=ZMO0511 PE=3 SV=1	ZMO0511	ZYMMO	13	8.62979	0.0711619	1.90546	4.52898	19.4089	7.17794	0.122979	1.72187	4.16869	15.1356	7.51623	0.0532225	1.78649	4.20727	14.4544	11.272	0.0419001	1.90546	5.91562	24.4343	8.87156	0.0338832	1.67494	5.29664	17.8649	10.9648	0.0288894	1.8197	6.0256	21.8776
818	11.08	16.07	70.53	37.42	32.12	P50512	RNA polymerase sigma factor RpoH OS=Zymomonas mobilis subsp. mobilis (strain ATCC 31821 / ZM4 / CP4) GN=rpoH PE=3 SV=2	rpoH	ZYMMO	13	3.59749	0.423701	2.35505	1.52757	10.3753	1.94089	0.392171	1.72187	1.1272	3.31131	7.24436	0.0090025	3.31131	2.18776	21.2814	11.0662	0.00321819	3.34195	3.31131	29.6483	13.0617	0.000446338	3.34195	3.90841	31.6228	8.55067	0.00816368	3.31131	2.58226	24.2103
82	47.43	47.44	80.61	54.51	54.32	Q5NNJ4	Methionine--tRNA ligase OS=Zymomonas mobilis subsp. mobilis (strain ATCC 31821 / ZM4 / CP4) GN=ZMO1092 PE=3 SV=1	ZMO1092	ZYMMO	45	0.510505	0.00051913	1.55597	0.30761	0.794328	0.724436	0.00889468	1.31826	0.529663	0.954993	0.672977	0.0779134	1.34276	0.529663	0.903649	0.691831	0.0311275	1.34276	0.510505	0.928966	0.57544	0.0100235	1.41906	0.30479	0.816582	0.534564	0.0159022	1.5417	0.42462	0.824138
83	47.4	47.77	78.14	64.07	64.07	Q5NMF5	Succinyl-CoA ligase [ADP-forming] subunit beta OS=Zymomonas mobilis subsp. mobilis (strain ATCC 31821 / ZM4 / CP4) GN=sucC PE=3 SV=1	sucC	ZYMMO	48	1.02802	0.997832	1.15878	0.887156	1.20226	0.717794	0.712356	1.2942	0.510505	0.928966	0.685488	0.077033	1.25892	0.524808	0.862979	0.608135	0.155221	1.36773	0.444631	0.831764	1.39316	0.209277	1.27057	1.09648	1.72187	0.580764	0.206132	1.40605	0.457088	0.816582
84	47.39	47.69	84.92	59.16	57.54	Q5NPS4	Adenylosuccinate lyase OS=Zymomonas mobilis subsp. mobilis (strain ATCC 31821 / ZM4 / CP4) GN=ZMO0662 PE=3 SV=1	ZMO0662	ZYMMO	54	1.23595	0.159051	1.19124	1.03753	1.47231	2.01372	0.00970397	1.43219	1.40605	2.80543	0.613762	0.282117	1.34276	0.359749	0.824138	0.903649	0.551045	1.23595	0.698232	1.11686	3.56451	1.10769e-05	1.59956	2.22844	6.36796	1.67494	0.17924	1.30617	1.28233	2.03236
85	47.29	47.36	67.11	31.58	31.58	Q5NR37	Ribonuclease E OS=Zymomonas mobilis subsp. mobilis (strain ATCC 31821 / ZM4 / CP4) GN=rne PE=3 SV=1	rne	ZYMMO	51	1.36773	0.708302	1.25892	1.08643	1.67494	1.2942	0.942318	1.23595	1.04713	1.55597	1.11686	0.631693	1.41906	0.787046	1.38038	0.57544	0.0531818	1.43219	0.428549	0.824138	3.04789	5.26945e-05	1.52757	1.99526	4.09261	0.981748	0.293218	1.25892	0.731139	1.23595
86	47.18	47.85	79.47	38.62	37.8	Q5NNZ0	Trigger factor OS=Zymomonas mobilis subsp. mobilis (strain ATCC 31821 / ZM4 / CP4) GN=tig PE=3 SV=1	tig	ZYMMO	91	0.387258	0.00931635	1.41906	0.301995	0.549541	0.648634	0.249037	1.22462	0.534564	0.794328	0.452898	0.0610237	1.2942	0.337287	0.586138	0.125893	7.99207e-05	1.90546	0.0787046	0.239883	0.151356	0.00143067	1.95885	0.10666	0.296483	0.119124	0.000759782	1.95885	0.0816582	0.233346
778	12.01	12.62	79.65	45.58	37.61	Q5NQA9	RpsU-divergently transcribed protein OS=Zymomonas mobilis subsp. mobilis (strain ATCC 31821 / ZM4 / CP4) GN=ZMO0472 PE=4 SV=1	ZMO0472	ZYMMO	13	7.44732	0.0165065	2.33346	3.19154	13.1826	8.01678	0.00415138	2.44343	3.28095	17.378	7.51623	0.00209318	2.48886	3.01995	14.1906	10.7647	0.00171979	2.53513	4.2462	22.6987	14.4544	0.000356062	2.39883	6.0256	30.1995	13.3045	0.00045631	2.48886	5.34564	26.0615
684	14.4	14.45	58.82	37.75	37.75	Q5NNQ2	Calcium-binding EF-hand-containing protein OS=Zymomonas mobilis subsp. mobilis (strain ATCC 31821 / ZM4 / CP4) GN=ZMO1034 PE=4 SV=1	ZMO1034	ZYMMO	18	12.0226	0.00173845	4.01791	2.99226	29.3765	4.44631	0.462804	2.96483	1.49969	12.8233	9.37562	0.00787888	4.05509	2.31206	23.7684	10.666	0.00206034	3.7325	2.85759	25.1189	22.4905	0.000178551	3.76704	5.97035	45.7088	25.5859	0.000216533	4.01791	6.36796	50.5825
89	45.87	46.21	82.68	49.21	41.93	Q5NPM3	Ppx/GppA phosphatase OS=Zymomonas mobilis subsp. mobilis (strain ATCC 31821 / ZM4 / CP4) GN=ZMO0713 PE=4 SV=1	ZMO0713	ZYMMO	29	1.27057	0.70649	1.34276	0.946237	1.64437	1.36773	0.941647	1.39316	0.981748	1.72187	1.51356	0.3581	1.39316	1.08643	1.90546	1.20226	0.722068	1.25892	0.954993	1.51356	0.831764	0.208061	1.24738	0.510505	1.03753	0.946237	0.517683	1.23595	0.758578	1.1695
90	45.79	46.26	58.14	25.3	20.93	Q5NND8	Outer membrane protein assembly factor BamA OS=Zymomonas mobilis subsp. mobilis (strain ATCC 31821 / ZM4 / CP4) GN=bamA PE=3 SV=2	bamA	ZYMMO	25	0.954993	0.702718	1.27057	0.758578	1.21339	1.05682	0.708833	1.2942	0.816582	1.35519	1.20226	0.606359	1.27057	0.946237	1.52757	1.1272	0.528508	1.27057	0.887156	1.44544	0.648634	0.335123	1.33045	0.465586	0.862979	0.416869	0.123138	1.65959	0.288403	0.691831
91	45.63	46.96	71.04	26.32	21.72	Q5NM98	DNA-directed DNA polymerase OS=Zymomonas mobilis subsp. mobilis (strain ATCC 31821 / ZM4 / CP4) GN=ZMO1538 PE=4 SV=2	ZMO1538	ZYMMO	27	0.717794	0.257587	1.34276	0.413047	0.963829	0.990832	0.762399	1.27057	0.717794	1.25892	0.758578	0.22318	1.27057	0.554626	0.963829	0.679204	0.140845	1.33045	0.394457	0.903649	1.03753	0.679658	1.24738	0.831764	1.30617	0.334195	0.0332887	1.41906	0.258226	0.474242
1235	3.31	3.32	62.87	8.911	8.911	Q5NR22	GCN5-related N-acetyltransferase OS=Zymomonas mobilis subsp. mobilis (strain ATCC 31821 / ZM4 / CP4) GN=ZMO0208 PE=4 SV=1	ZMO0208	ZYMMO	2	9.37562	0.21463	2.96483	3.16228	27.2898	9.63829	0.192336	2.93765	3.28095	28.0543	5.05825	0.484167	2.77971	1.8197	14.0605	10.5682	0.206523	2.99226	3.53183	31.0456	11.3763	0.208214	3.01995	3.76704	33.4195	13.0617	0.199034	3.01995	4.32514	38.0189
93	45.24	46.05	67.99	26.85	24.18	Q5NNI8	Double-strand break repair helicase AddA OS=Zymomonas mobilis subsp. mobilis (strain ATCC 31821 / ZM4 / CP4) GN=ZMO1098 PE=4 SV=1	ZMO1098	ZYMMO	28	1.1695	0.470126	1.30617	0.895365	1.48594	1.11686	0.556864	1.27057	0.879022	1.41906	0.903649	0.513228	1.27057	0.717794	1.14815	0.515229	0.0118919	1.2942	0.334195	0.666807	2.26987	0.262763	1.43219	1.58489	3.10456	2.33346	0.128044	1.45881	1.59956	3.0761
94	45.1	45.1	82.35	64.25	60.41	Q5NR43	3-deoxy-7-phosphoheptulonate synthase OS=Zymomonas mobilis subsp. mobilis (strain ATCC 31821 / ZM4 / CP4) GN=ZMO0187 PE=4 SV=1	ZMO0187	ZYMMO	46	0.751623	0.298426	1.28233	0.519996	0.963829	0.597035	0.565329	1.36773	0.49204	0.816582	1.10662	0.439362	1.19124	0.928966	1.30617	0.559758	0.487861	1.45881	0.359749	0.816582	2.03236	0.00945715	1.27057	1.59956	2.60615	1.10662	0.756547	1.20226	0.92045	1.31826
95	44.59	44.59	86.03	71.57	71.57	Q5NPZ6	Tryptophan synthase beta chain OS=Zymomonas mobilis subsp. mobilis (strain ATCC 31821 / ZM4 / CP4) GN=trpB PE=3 SV=1	trpB	ZYMMO	55	0.847227	0.808576	1.21339	0.679204	1.02802	0.847227	0.978076	1.19124	0.704693	1.00925	0.895365	0.394171	1.1695	0.772681	1.04713	0.630957	0.0454743	1.2942	0.363078	0.816582	0.60256	0.139587	1.38038	0.401791	0.831764	0.619441	0.0322901	1.34276	0.387258	0.831764
96	44.46	44.85	79.09	59.91	54.53	Q5NR48	Adenosylhomocysteinase OS=Zymomonas mobilis subsp. mobilis (strain ATCC 31821 / ZM4 / CP4) GN=ahcY PE=3 SV=1	ahcY	ZYMMO	38	1.25892	0.894292	1.19124	1.05682	1.49969	0.990832	0.527977	1.18032	0.83946	1.1695	0.711214	0.0140915	1.18032	0.60256	0.83946	0.394457	0.000142834	1.5417	0.199526	0.608135	0.131826	4.32216e-07	3.16228	0.0809096	0.416869	0.724436	0.175319	1.31826	0.554626	0.954993
732	12.87	15.04	57.2	44.28	35.79	Q5NQR9	Pyrroline-5-carboxylate reductase OS=Zymomonas mobilis subsp. mobilis (strain ATCC 31821 / ZM4 / CP4) GN=proC PE=3 SV=1	proC	ZYMMO	13	6.60694	0.306127	1.92309	3.43558	13.9316	5.05825	0.431267	1.88799	2.67917	9.0365	4.2462	0.376175	1.80302	2.35505	7.87046	10.3753	0.137653	2.01372	5.15229	21.4783	2.24905	0.692123	2.44343	0.92045	3.7325	11.0662	0.189152	2.24905	4.92039	22.2843
98	44.05	44.12	73.89	49.42	47.32	Q5NLU9	Adenylosuccinate synthetase OS=Zymomonas mobilis subsp. mobilis (strain ATCC 31821 / ZM4 / CP4) GN=purA PE=3 SV=1	purA ZMO1687	ZYMMO	42	0.501187	0.00939472	1.40605	0.319154	0.704693	1.11686	0.31366	1.20226	0.928966	1.34276	0.501187	0.0182088	1.33045	0.331131	0.666807	0.331131	0.0115659	1.69044	0.203236	0.559758	0.226986	0.0046446	1.83654	0.134276	0.416869	0.870964	0.327281	1.21339	0.717794	1.05682
981	7.68	7.7	70.27	27.7	27.7	Q5NP14	Helix-turn-helix domain-containing protein OS=Zymomonas mobilis subsp. mobilis (strain ATCC 31821 / ZM4 / CP4) GN=ZMO0922 PE=4 SV=1	ZMO0922	ZYMMO	4	10.7647	0.107991	8.70964	1.23595	46.1318	3.22107	0.709948	4.7863	0.672977	14.1906	4.32514	0.514663	5.44503	0.794328	15.7036	10.0925	0.144397	8.70964	1.15878	42.8549	16.9044	0.0697159	8.95365	1.88799	56.4937	16.293	0.0278261	8.95365	1.8197	59.7035
911	8.69	8.69	69.44	40.74	40.74	Q5NR15	5-formyltetrahydrofolate cyclo-ligase OS=Zymomonas mobilis subsp. mobilis (strain ATCC 31821 / ZM4 / CP4) GN=ZMO0215 PE=3 SV=2	ZMO0215	ZYMMO	9	3.90841	0.322116	2.01372	1.94089	8.87156	3.01995	0.295382	1.97697	1.52757	6.60694	6.79204	0.103987	2.1677	3.13329	18.7068	10	0.0470274	2.24905	4.44631	28.3139	11.9124	0.0374621	2.24905	5.29664	34.6737	7.65597	0.0642548	2.208	3.46737	23.5505
101	43.68	43.85	77.14	44.42	43.31	Q5NQ25	Transcription termination/antitermination protein NusA OS=Zymomonas mobilis subsp. mobilis (strain ATCC 31821 / ZM4 / CP4) GN=nusA PE=3 SV=2	nusA	ZYMMO	54	0.946237	0.258284	1.15878	0.801678	1.09648	0.672977	0.166488	1.20226	0.570164	0.809096	0.586138	0.00698636	1.19124	0.487529	0.698232	0.469894	0.00688488	1.35519	0.349945	0.636796	1.61436	0.376543	1.28233	1.25892	2.07014	0.316228	0.00504376	1.69044	0.255859	0.534564
102	43.34	43.71	97.12	84.98	67.73	Q5NLQ3	Transcriptional regulator, LysR family OS=Zymomonas mobilis subsp. mobilis (strain ATCC 31821 / ZM4 / CP4) GN=ZMO1733 PE=4 SV=1	ZMO1733	ZYMMO	37	0.937562	0.629152	1.20226	0.704693	1.1272	1.58489	0.2942	1.24738	1.27057	1.88799	1.14815	0.762971	1.22462	0.937562	1.36773	1.04713	0.351536	1.19124	0.879022	1.24738	0.870964	0.7711	1.22462	0.717794	1.0666	0.340408	0.0237714	1.45881	0.280543	0.496592
867	10.01	10.01	80.39	35.29	35.29	Q5NRJ3	Putative PTS IIA-like nitrogen-regulatory protein PtsN OS=Zymomonas mobilis subsp. mobilis (strain ATCC 31821 / ZM4 / CP4) GN=ZMO0037 PE=4 SV=1	ZMO0037	ZYMMO	7	6.08135	0.0518149	1.78649	3.40408	15.9956	1.85353	0.688693	1.65959	1.11686	2.70396	5.86138	0.0669883	1.72187	3.40408	12.1339	9.63829	0.0155162	1.85353	5.19996	23.5505	4.96592	0.102956	1.77011	2.80543	12.5892	4.87529	0.118891	1.77011	2.75423	13.3045
104	42.44	42.58	85.78	57.84	53.19	Q5NNQ0	Argininosuccinate synthase OS=Zymomonas mobilis subsp. mobilis (strain ATCC 31821 / ZM4 / CP4) GN=argG PE=3 SV=1	argG ZMO1036	ZYMMO	60	0.744732	0.764679	1.22462	0.60256	0.912011	0.801678	0.967825	1.24738	0.672977	1	0.436516	0.278745	1.49969	0.244343	0.654636	0.0648634	0.03096	4.69894	0.0452898	0.30479	0.534564	0.381792	1.41906	0.322107	0.758578	1.01859	0.949025	1.1695	0.870964	1.20226
1320	2	2.03	24.78	3.54	2.36	H2VFM4	Uncharacterized protein OS=Zymomonas mobilis subsp. mobilis (strain ATCC 31821 / ZM4 / CP4) GN=ZMO1778 PE=4 SV=1	ZMO1778	ZYMMO	1	9.0365	0.638592	31.6228	0.285759	57.544	17.8649	0.174584	32.2107	0.554626	74.4732	18.5353	0.172144	32.5087	0.570164	75.1623	9.54993	0.693822	31.6228	0.301995	59.1562	8.55067	0.986089	31.3329	0.272898	56.4937	8.95365	0.870812	31.3329	0.285759	57.544
106	42.09	44.35	66.67	42.56	37.95	Q5NNR1	Anaerobic ribonucleoside-triphosphate reductase OS=Zymomonas mobilis subsp. mobilis (strain ATCC 31821 / ZM4 / CP4) GN=ZMO1025 PE=4 SV=2	ZMO1025	ZYMMO	34	0.420727	0.000836061	1.31826	0.237684	0.554626	0.57544	0.331776	1.27057	0.452898	0.731139	0.30479	0.00117916	1.39316	0.141906	0.42462	0.0229087	0.00247729	2.07014	0.011695	0.0474242	3.37287	3.7573e-06	1.23595	2.72898	4.52898	0.149969	2.99753e-05	1.6293	0.0313329	0.244343
107	41.94	41.99	70.44	51.63	51.63	Q9REQ6	Phosphoribosylformylglycinamidine synthase subunit PurL OS=Zymomonas mobilis subsp. mobilis (strain ATCC 31821 / ZM4 / CP4) GN=purL PE=3 SV=2	purL	ZYMMO	42	0.60256	0.00383868	1.35519	0.42462	0.816582	0.963829	0.195463	1.22462	0.77983	1.18032	0.534564	0.00321263	1.38038	0.37325	0.737904	0.235505	0.000290584	2.1677	0.136773	0.510505	0.349945	0.000747146	1.75388	0.207014	0.613762	0.394457	0.00138784	1.67494	0.226986	0.660694
108	41.5	42.7	71.79	49.02	44.95	Q5NR54	Transketolase OS=Zymomonas mobilis subsp. mobilis (strain ATCC 31821 / ZM4 / CP4) GN=ZMO0176 PE=4 SV=1	ZMO0176	ZYMMO	26	0.731139	0.00736127	1.25892	0.570164	0.92045	0.912011	0.0971485	1.25892	0.731139	1.14815	0.731139	0.00885432	1.25892	0.570164	0.92045	0.380189	0.000245944	1.65959	0.161436	0.630957	0.642688	0.00194628	1.31826	0.448745	0.847227	0.316228	3.06978e-05	1.94089	0.165959	0.613762
109	41.38	41.94	86.24	61.35	57.21	Q5NML9	DEAD/DEAH box helicase domain protein OS=Zymomonas mobilis subsp. mobilis (strain ATCC 31821 / ZM4 / CP4) GN=ZMO1417 PE=4 SV=1	ZMO1417	ZYMMO	42	0.515229	0.101702	1.20226	0.416869	0.619441	0.636796	0.00204861	1.19124	0.524808	0.758578	0.291072	9.51427e-07	1.31826	0.167494	0.383707	0.296483	1.3047e-06	1.30617	0.15417	0.387258	0.226986	2.20051e-08	1.43219	0.0855067	0.325087	0.110662	0.00783669	1.75388	0.042462	0.194089
110	41.23	41.6	68.25	50.91	50.91	Q5NNA2	Electron-transferring-flavoprotein dehydrogenase OS=Zymomonas mobilis subsp. mobilis (strain ATCC 31821 / ZM4 / CP4) GN=ZMO1184 PE=4 SV=2	ZMO1184	ZYMMO	44	0.630957	0.00769791	1.20226	0.505825	0.758578	0.691831	0.15904	1.20226	0.564937	0.831764	0.816582	0.164518	1.20226	0.685488	0.981748	0.597035	0.00300228	1.21339	0.487529	0.724436	0.685488	0.0234153	1.20226	0.559758	0.824138	0.0704693	0.000152502	2.29087	0.0501187	0.161436
111	41.14	41.28	86.61	61.61	60.94	Q5NN75	Pyridine nucleotide-disulfide oxidoreductase dimerization region OS=Zymomonas mobilis subsp. mobilis (strain ATCC 31821 / ZM4 / CP4) GN=ZMO1211 PE=3 SV=1	ZMO1211	ZYMMO	66	1.30617	0.629924	1.25892	1.03753	1.5417	1.6293	0.179666	1.25892	1.2942	1.97697	1.51356	0.327216	1.2942	1.1695	1.8197	1.36773	0.35081	1.27057	1.07647	1.64437	2.88403	0.0231934	1.65959	1.7378	3.69828	3.69828	2.80781e-05	1.77011	2.0893	4.7863
302	26.62	26.82	70.91	44.09	42.5	O66119	Dihydrolipoyllysine-residue acetyltransferase component of pyruvate dehydrogenase complex OS=Zymomonas mobilis subsp. mobilis (strain ATCC 31821 / ZM4 / CP4) GN=pdhC PE=3 SV=2	pdhC	ZYMMO	36	6.13762	0.159226	1.95885	3.13329	9.0365	1.75388	0.373409	1.41906	1.23595	2.29087	5.64937	0.129604	1.67494	3.37287	7.87046	9.46237	0.0794579	2.07014	4.57088	15.5597	7.58578	0.0931028	2.05116	3.69828	11.1686	11.695	0.0746538	2.26987	5.15229	19.0546
113	40.89	40.99	89.19	71.01	66.83	Q5NNZ9	Aromatic-amino-acid transaminase OS=Zymomonas mobilis subsp. mobilis (strain ATCC 31821 / ZM4 / CP4) GN=ZMO0937 PE=4 SV=2	ZMO0937	ZYMMO	38	0.591562	0.0340415	1.24738	0.474242	0.737904	0.359749	0.00241184	1.44544	0.235505	0.519996	0.452898	0.014588	1.35519	0.334195	0.613762	0.457088	0.0115933	1.35519	0.272898	0.619441	0.0642688	1.68914e-06	2.67917	0.0301995	0.172187	0.239883	1.91064e-05	1.64437	0.0972747	0.394457
114	40.7	41.08	63.33	25.17	23.91	Q5NLP1	Methionine synthase OS=Zymomonas mobilis subsp. mobilis (strain ATCC 31821 / ZM4 / CP4) GN=ZMO1745 PE=4 SV=2	ZMO1745	ZYMMO	22	0.809096	0.00627058	1.24738	0.648634	1.00925	0.972747	0.674825	1.24738	0.787046	1.21339	0.169044	7.45698e-08	2.31206	0.0887156	0.390841	0.138038	5.67754e-07	2.46604	0.0457088	0.340408	0.990832	0.784565	1.23595	0.794328	1.22462	0.349945	1.31426e-05	1.72187	0.195884	0.60256
115	40.64	40.77	77.44	59.3	57.67	Q9RH05	Histidinol dehydrogenase OS=Zymomonas mobilis subsp. mobilis (strain ATCC 31821 / ZM4 / CP4) GN=hisD PE=3 SV=3	hisD	ZYMMO	74	0.630957	0.156104	1.2942	0.534564	0.816582	0.580764	0.166005	1.31826	0.474242	0.765597	0.124738	0.00368869	2.99226	0.0903649	0.37325	0.340408	0.0408973	1.61436	0.195884	0.549541	1.35519	0.21632	1.19124	1.13763	1.69044	0.496592	0.0690661	1.38038	0.401791	0.685488
116	40.63	40.7	75.49	45.65	42.09	Q5NN72	DEAD/DEAH box helicase domain protein OS=Zymomonas mobilis subsp. mobilis (strain ATCC 31821 / ZM4 / CP4) GN=ZMO1214 PE=3 SV=2	ZMO1214	ZYMMO	26	0.954993	0.823219	1.31826	0.772681	1.25892	0.912011	0.740894	1.22462	0.737904	1.11686	1.08643	0.68895	1.22462	0.887156	1.34276	1.01859	0.859746	1.25892	0.809096	1.2942	2.85759	8.63085e-08	1.52757	1.87068	5.54626	1.25892	0.86061	1.2942	0.972747	1.70608
117	40.53	40.9	62.11	38.89	37.04	Q5NQ82	Penicillin-binding protein, 1A family OS=Zymomonas mobilis subsp. mobilis (strain ATCC 31821 / ZM4 / CP4) GN=ZMO0499 PE=4 SV=1	ZMO0499	ZYMMO	29	0.717794	0.524587	1.40605	0.534564	1.00925	0.413047	0.0543086	1.70608	0.265461	0.704693	0.554626	0.0703636	1.48594	0.313329	0.824138	0.544503	0.0212186	1.48594	0.319154	0.809096	0.981748	0.250509	1.30617	0.772681	1.28233	0.630957	0.645734	1.44544	0.413047	0.912011
118	40.24	40.24	93.5	87.8	78.05	Q5NPK7	50S ribosomal protein L7/L12 OS=Zymomonas mobilis subsp. mobilis (strain ATCC 31821 / ZM4 / CP4) GN=rplL PE=3 SV=1	rplL	ZYMMO	72	0.288403	0.42301	1.13763	0.251189	0.328095	0.376704	0.726416	1.15878	0.322107	0.436516	0.237684	0.0709175	1.15878	0.203236	0.275423	0.151356	0.309865	1.20226	0.128233	0.18197	0.270396	0.0571634	1.1695	0.233346	0.316228	0.0903649	0.00667352	1.13763	0.0794328	0.102802
119	40.16	40.24	77.9	58.49	56.87	Q5NLV0	tRNA synthetase class II (G H P and S) OS=Zymomonas mobilis subsp. mobilis (strain ATCC 31821 / ZM4 / CP4) GN=ZMO1686 PE=4 SV=1	ZMO1686	ZYMMO	35	1.05682	0.557419	1.24738	0.847227	1.39316	1.44544	0.152543	1.2942	1.11686	2.07014	0.847227	0.195178	1.22462	0.698232	1.03753	0.862979	0.236834	1.20226	0.717794	1.03753	0.201372	0.00103344	2.12814	0.149969	0.428549	1.18032	0.976555	1.33045	0.887156	1.55597
629	15.84	15.9	64.61	21.07	17.69	Q5NMI7	Mannitol dehydrogenase domain protein OS=Zymomonas mobilis subsp. mobilis (strain ATCC 31821 / ZM4 / CP4) GN=ZMO1449 PE=4 SV=1	ZMO1449	ZYMMO	9	5.91562	0.0549062	1.87068	3.16228	14.1906	5.10505	0.103494	1.88799	2.70396	11.9124	6.54636	0.0277403	1.95885	3.34195	16.7494	9.46237	0.00650013	1.94089	4.87529	23.9883	3.13329	0.226148	1.6293	1.92309	5.49541	8.87156	0.0126563	1.97697	4.48745	22.9087
170	35.05	35.38	87.67	43.95	41.16	Q5NQY3	ATP-dependent protease ATPase subunit HslU OS=Zymomonas mobilis subsp. mobilis (strain ATCC 31821 / ZM4 / CP4) GN=ZMO0247 PE=4 SV=1	ZMO0247	ZYMMO	36	5.24808	0.0076675	2.53513	2.07014	10.2802	2.75423	0.0703239	1.69044	1.6293	3.53183	5.49541	0.00419232	2.80543	1.95885	9.2045	9.37562	0.000901586	3.10456	3.01995	18.5353	16.1436	0.00188679	3.22107	5.01187	31.6228	14.8594	0.000397108	3.43558	4.32514	27.7971
338	24.57	24.57	86.52	71.63	64.54	Q5NPP3	OsmC family protein OS=Zymomonas mobilis subsp. mobilis (strain ATCC 31821 / ZM4 / CP4) GN=ZMO0693 PE=4 SV=1	ZMO0693	ZYMMO	43	6.98232	0.0489885	1.43219	4.87529	13.6773	3.94457	0.469494	1.44544	2.72898	6.79204	4.2462	0.1835	1.44544	2.93765	8.01678	9.28966	0.0131056	1.55597	5.97035	18.8799	0.263027	0.0712073	1.47231	0.167494	0.387258	15.1356	0.000722923	1.57036	9.63829	30.479
128	39.47	39.5	89.26	61.36	61.36	H2VFN9	Carbohydrate kinase, YjeF related protein OS=Zymomonas mobilis subsp. mobilis (strain ATCC 31821 / ZM4 / CP4) GN=ZMO1180 PE=3 SV=1	ZMO1180	ZYMMO	28	2.53513	0.130317	1.77011	1.43219	3.37287	5.01187	0.0106584	2.58226	1.94089	6.66807	7.7983	5.55506e-05	2.72898	2.85759	12.5892	9.12011	4.18783e-06	2.96483	3.0761	14.4544	8.47227	6.90534e-06	3.40408	2.48886	14.5881	8.01678	4.44784e-06	2.91072	2.75423	12.2462
124	39.92	40.76	88.36	61.54	57.38	Q5NL22	Glutamate--tRNA ligase 2 OS=Zymomonas mobilis subsp. mobilis (strain ATCC 31821 / ZM4 / CP4) GN=gltX2 PE=3 SV=1	gltX2	ZYMMO	40	1.10662	0.459425	1.22462	0.903649	1.34276	1.24738	0.674984	1.22462	1.01859	1.5417	0.698232	0.0373939	1.27057	0.440555	0.887156	0.524808	0.0246082	1.51356	0.30761	0.794328	0.465586	0.0722375	1.8197	0.331131	0.847227	1.55597	0.457273	1.30617	1.19124	1.97697
125	39.69	39.79	77.29	66.67	66.37	Q9X5F8	Ketol-acid reductoisomerase OS=Zymomonas mobilis subsp. mobilis (strain ATCC 31821 / ZM4 / CP4) GN=ilvC PE=3 SV=1	ilvC	ZYMMO	99	1.38038	0.773072	1.21339	1.13763	1.64437	3.69828	0.027485	1.6293	2.26987	5.39511	5.10505	0.000183738	1.72187	2.96483	8.70964	0.469894	0.406388	1.49969	0.343558	0.704693	2.75423	0.0163468	1.57036	1.75388	4.48745	3.49945	0.0239007	1.69044	2.07014	5.80764
458	20.36	21.59	64.84	44.14	37.5	Q5NLW1	Protein-disulfide isomerase-like protein OS=Zymomonas mobilis subsp. mobilis (strain ATCC 31821 / ZM4 / CP4) GN=ZMO1675 PE=4 SV=1	ZMO1675	ZYMMO	22	9.54993	0.103321	2.99226	3.19154	15.2757	5.54626	0.148536	2.10863	2.63027	7.51623	9.0365	0.124675	2.65461	3.40408	16.1436	9.0365	0.0818472	2.39883	3.76704	13.0617	14.0605	0.0320537	2.70396	5.19996	25.1189	13.1826	0.0361594	2.75423	4.7863	21.677
127	39.51	40.53	73.1	30.71	28.22	Q5NLY5	PTSINtr with GAF domain, PtsP OS=Zymomonas mobilis subsp. mobilis (strain ATCC 31821 / ZM4 / CP4) GN=ZMO1651 PE=4 SV=1	ZMO1651	ZYMMO	27	1.49969	0.31913	1.40605	1.0666	1.99526	2.88403	0.00480826	2.01372	1.43219	4.61318	1.47231	0.832728	1.52757	0.963829	1.97697	0.990832	0.794764	1.47231	0.765597	1.45881	1.85353	0.275953	1.7378	1.0666	3.34195	2.22844	0.0405944	1.8197	1.22462	3.43558
1182	4.03	4.03	57.46	35.07	29.1	Q5NLW5	Uncharacterized protein OS=Zymomonas mobilis subsp. mobilis (strain ATCC 31821 / ZM4 / CP4) GN=ZMO1671 PE=4 SV=2	ZMO1671	ZYMMO	9	10	0.0697998	4.05509	2.46604	27.7971	12.8233	0.0383017	3.98107	3.22107	38.3707	6.36796	0.144953	3.53183	1.80302	17.2187	9.0365	0.0744859	3.90841	2.31206	25.5859	1.35519	0.411384	2.208	0.613762	3.69828	9.28966	0.0612368	3.83707	2.42103	28.3139
129	39.38	39.54	81.36	43.55	40.77	Q5NQX4	D-lactate dehydrogenase OS=Zymomonas mobilis subsp. mobilis (strain ATCC 31821 / ZM4 / CP4) GN=ZMO0256 PE=4 SV=1	ZMO0256	ZYMMO	31	1.23595	0.514679	1.2942	0.954993	1.99526	2.12814	0.00763656	1.59956	1.33045	4.69894	1.24738	0.178945	1.33045	0.937562	2.31206	0.744732	0.409046	1.28233	0.57544	0.954993	1.34276	0.264831	1.38038	0.972747	2.51189	2.77971	0.00132649	1.72187	1.61436	6.48634
130	39.26	39.49	78.86	58.13	55.28	Q5NPF3	Glutamyl-tRNA(Gln) amidotransferase subunit A OS=Zymomonas mobilis subsp. mobilis (strain ATCC 31821 / ZM4 / CP4) GN=gatA PE=3 SV=1	gatA	ZYMMO	52	0.981748	0.0711077	1.19124	0.809096	1.1695	0.862979	0.168711	1.15878	0.744732	1	0.912011	0.664156	1.1695	0.787046	1.0666	1.15878	0.648911	1.18032	0.981748	1.36773	0.128233	7.25231e-07	1.8197	0.0981748	0.233346	1	0.977351	1.18032	0.847227	1.18032
131	39.21	39.26	80.17	59.28	56.29	Q5NP99	Cell division protein FtsZ OS=Zymomonas mobilis subsp. mobilis (strain ATCC 31821 / ZM4 / CP4) GN=ftsZ PE=3 SV=1	ftsZ	ZYMMO	55	0.483059	0.189086	1.47231	0.356451	0.711214	0.534564	0.203867	1.55597	0.366438	0.831764	1.08643	0.869977	1.21339	0.895365	1.2942	0.903649	0.922165	1.19124	0.758578	1.07647	0.879022	0.322746	1.21339	0.704693	1.0666	0.235505	0.0353977	1.7378	0.17378	0.409261
924	8.37	8.38	66.95	17.82	14.37	Q5NPD5	Secretion protein HlyD family protein OS=Zymomonas mobilis subsp. mobilis (strain ATCC 31821 / ZM4 / CP4) GN=ZMO0801 PE=4 SV=1	ZMO0801	ZYMMO	4	5.54626	0.189557	2.48886	2.22844	24.8886	1.99526	0.370714	2.39883	0.831764	7.37904	24.4343	0.0140608	2.72898	8.95365	75.1623	8.87156	0.0547157	2.60615	3.40408	38.0189	9.90832	0.0484035	2.63027	3.76704	42.0727	4.48745	0.164705	2.35505	1.90546	11.8032
488	19.48	19.48	95.04	45.04	45.04	D2YW33	Short-chain dehydrogenase/reductase SDR OS=Zymomonas mobilis subsp. mobilis (strain ATCC 31821 / ZM4 / CP4) GN=ZMO1578 PE=3 SV=1	ZMO1578	ZYMMO	12	9.0365	0.0191388	1.88799	4.7863	20.893	3.59749	0.114317	1.58489	2.26987	6.72977	11.9124	0.0100998	1.69044	7.04693	21.2814	8.70964	0.00148855	1.78649	4.87529	15.8489	12.7057	0.00252031	1.83654	6.91831	24.2103	7.51623	0.033843	1.7378	4.32514	14.0605
134	39.14	40.98	60.76	30.29	25.48	Q5NPF8	Acriflavin resistance protein OS=Zymomonas mobilis subsp. mobilis (strain ATCC 31821 / ZM4 / CP4) GN=ZMO0778 PE=4 SV=2	ZMO0778	ZYMMO	24	0.981748	0.276926	1.25892	0.77983	1.23595	1.22462	0.848957	1.25892	0.972747	1.52757	0.346737	1.9064e-06	1.59956	0.207014	0.554626	0.597035	0.000890939	1.36773	0.416869	0.816582	0.157036	0.000696825	2.39883	0.0928966	0.376704	0.608135	0.0755395	1.40605	0.409261	0.855067
135	39.06	39.33	82.16	46.92	46.92	Q5NQC8	GTPase Der OS=Zymomonas mobilis subsp. mobilis (strain ATCC 31821 / ZM4 / CP4) GN=der PE=3 SV=1	der	ZYMMO	28	0.737904	0.150028	1.23595	0.597035	0.912011	0.758578	0.129227	1.22462	0.619441	0.928966	0.963829	0.678147	1.23595	0.765597	1.19124	0.691831	0.242544	1.22462	0.564937	0.847227	1.22462	0.431706	1.28233	0.954993	1.52757	0.125893	0.00160664	2.70396	0.0937562	0.340408
881	9.72	9.76	94	64	59	Q9RNZ5	Integration host factor subunit alpha OS=Zymomonas mobilis subsp. mobilis (strain ATCC 31821 / ZM4 / CP4) GN=ihfA PE=3 SV=2	ihfA (himA)	ZYMMO(ZM01122)	13	8.01678	0.143212	1.72187	4.65586	17.2187	8.24138	0.173631	1.77011	4.65586	20.893	5.49541	0.25764	1.65959	3.31131	11.9124	8.16582	0.153265	1.75388	4.65586	18.7068	2.208	0.54591	2.0893	1.05682	3.7325	11.695	0.100286	1.77011	6.60694	27.2898
457	20.37	20.43	63.02	38.46	36.39	Q5NQS1	Short-chain dehydrogenase/reductase SDR OS=Zymomonas mobilis subsp. mobilis (strain ATCC 31821 / ZM4 / CP4) GN=ZMO0309 PE=3 SV=2	ZMO0309	ZYMMO	14	8.62979	0.00026352	1.5417	5.59758	22.08	4.83059	0.00565737	1.43219	3.37287	11.3763	5.01187	0.00678036	1.45881	3.43558	13.6773	8.09096	0.000748121	1.51356	5.34564	21.2814	0.331131	0.32677	2.29087	0.12942	0.758578	19.5884	2.65512e-05	1.5417	12.7057	46.1318
138	38.9	38.91	82.66	69.11	68.02	P34037	Histidinol-phosphate aminotransferase OS=Zymomonas mobilis subsp. mobilis (strain ATCC 31821 / ZM4 / CP4) GN=hisC PE=3 SV=3	hisC	ZYMMO	50	1.03753	0.228164	1.1695	0.887156	1.21339	1.03753	0.251945	1.19124	0.870964	1.23595	0.47863	0.000330506	1.49969	0.251189	0.717794	1.04713	0.139329	1.21339	0.862979	1.24738	0.197697	0.000427155	1.65959	0.145881	0.328095	0.946237	0.17313	1.19124	0.794328	1.1272
139	38.76	39.32	72.16	56.96	55.93	Q9X5F2	1-deoxy-D-xylulose 5-phosphate reductoisomerase OS=Zymomonas mobilis subsp. mobilis (strain ATCC 31821 / ZM4 / CP4) GN=dxr PE=1 SV=3	dxr	ZYMMO	48	0.630957	0.599016	1.31826	0.510505	0.831764	0.816582	0.925658	1.1695	0.691831	0.954993	0.580764	0.6932	1.39316	0.448745	0.809096	0.18197	0.00453838	2.31206	0.128233	0.420727	0.801678	0.86698	1.19124	0.679204	0.954993	0.691831	0.066465	1.23595	0.57544	0.855067
140	38.57	39.06	83.68	57.93	56.78	Q5NMX4	Peptidylprolyl isomerase OS=Zymomonas mobilis subsp. mobilis (strain ATCC 31821 / ZM4 / CP4) GN=ZMO1312 PE=4 SV=2	ZMO1312	ZYMMO	31	0.619441	0.0155255	1.28233	0.380189	0.794328	0.383707	0.0163534	1.59956	0.197697	0.613762	1.07647	0.231656	1.18032	0.912011	1.25892	0.937562	0.910367	1.18032	0.77983	1.10662	0.218776	0.000577101	2.29087	0.11272	0.501187	1.11686	0.837283	1.18032	0.946237	1.31826
182	34.4	34.46	74.03	54.37	54.37	Q5NN11	Threonine dehydratase OS=Zymomonas mobilis subsp. mobilis (strain ATCC 31821 / ZM4 / CP4) GN=ZMO1275 PE=4 SV=1	ZMO1275	ZYMMO	40	2.0893	0.132371	1.30617	1.59956	2.55859	2.0893	0.0693415	1.35519	1.5417	2.55859	5.44503	0.00520473	2.44343	2.22844	8.47227	8.01678	9.67502e-06	2.77971	2.88403	12.3595	3.01995	0.0118105	1.7378	1.7378	4.61318	8.3946	7.67224e-05	2.91072	2.88403	18.5353
142	38.5	40.61	81.17	58.74	56.5	Q5NPP5	Methylenetetrahydrofolate--tRNA-(uracil-5-)-methyltransferase TrmFO OS=Zymomonas mobilis subsp. mobilis (strain ATCC 31821 / ZM4 / CP4) GN=trmFO PE=3 SV=1	trmFO	ZYMMO	30	0.544503	0.0768513	1.55597	0.325087	0.847227	0.698232	0.2462	1.40605	0.457088	0.981748	0.49204	0.0578868	1.64437	0.331131	0.809096	0.554626	0.0950583	1.51356	0.359749	0.83946	1.03753	0.93863	1.27057	0.816582	1.2942	0.469894	0.084216	1.65959	0.299226	0.77983
143	38.37	38.57	57.89	38.71	37.18	Q5NPN2	AMP-dependent synthetase and ligase OS=Zymomonas mobilis subsp. mobilis (strain ATCC 31821 / ZM4 / CP4) GN=ZMO0704 PE=4 SV=2	ZMO0704	ZYMMO	38	0.847227	0.242711	1.19124	0.704693	1.00925	0.272898	0.045566	1.83654	0.169044	0.501187	0.452898	0.0630898	1.58489	0.337287	0.717794	0.597035	0.11678	1.34276	0.413047	0.801678	0.895365	0.922786	1.20226	0.724436	1.07647	0.172187	0.00191083	2.55859	0.0912011	0.440555
789	11.81	11.83	83.87	54.38	49.31	Q5NM00	Import inner membrane translocase subunit Tim44 OS=Zymomonas mobilis subsp. mobilis (strain ATCC 31821 / ZM4 / CP4) GN=ZMO1636 PE=4 SV=1	ZMO1636	ZYMMO	13	6.72977	0.186936	2.14783	3.13329	13.5519	8.79023	0.0950493	2.63027	3.34195	18.3654	6.36796	0.176111	2.26987	2.80543	13.6773	7.94328	0.179441	2.51189	3.16228	14.1906	7.94328	0.249123	2.12814	3.7325	13.1826	6.98232	0.256965	2.33346	2.99226	11.3763
145	38.08	38.31	86.09	67.45	67.45	Q5NP62	Hopanoid biosynthesis associated radical SAM protein HpnH OS=Zymomonas mobilis subsp. mobilis (strain ATCC 31821 / ZM4 / CP4) GN=ZMO0874 PE=4 SV=1	ZMO0874	ZYMMO	45	0.515229	0.000177451	1.18032	0.436516	0.608135	0.685488	0.00294045	1.18032	0.57544	0.809096	0.218776	6.93455e-05	1.41906	0.136773	0.310456	0.0717794	1.99266e-08	1.8197	0.0432514	0.130617	0.60256	0.000297047	1.18032	0.47863	0.711214	0.0515229	0.0108804	1.69044	0.0398107	0.0870964
146	38.05	38.09	74.86	65.3	63.66	Q5NPM7	Phosphoribosylformylglycinamidine cyclo-ligase OS=Zymomonas mobilis subsp. mobilis (strain ATCC 31821 / ZM4 / CP4) GN=purM PE=3 SV=1	purM	ZYMMO	35	1.05682	0.662397	1.24738	0.847227	1.30617	1.48594	0.268127	1.28233	1.15878	1.85353	0.963829	0.579569	1.21339	0.787046	1.1695	0.963829	0.326634	1.22462	0.772681	1.18032	0.175388	0.00481359	1.87068	0.0972747	0.328095	1.25892	0.438213	1.22462	1.02802	1.5417
147	37.66	37.89	86.29	54.86	54.86	Q5NNR7	Deoxyhypusine synthase-like protein OS=Zymomonas mobilis subsp. mobilis (strain ATCC 31821 / ZM4 / CP4) GN=ZMO1019 PE=3 SV=1	ZMO1019	ZYMMO	54	0.529663	0.0136843	1.31826	0.401791	0.698232	0.510505	0.0308191	1.35519	0.405508	0.691831	0.685488	0.081107	1.18032	0.586138	0.809096	0.178649	0.00077245	2.35505	0.0937562	0.420727	0.369828	0.00467437	1.58489	0.272898	0.586138	0.197697	0.000517804	2.18776	0.134276	0.432514
148	37.34	37.38	78.46	51.5	49.63	Q5NRK3	Bifunctional purine biosynthesis protein PurH OS=Zymomonas mobilis subsp. mobilis (strain ATCC 31821 / ZM4 / CP4) GN=purH PE=3 SV=1	purH	ZYMMO	35	1.44544	0.772891	1.33045	1.08643	1.94089	1.99526	0.127307	1.35519	1.47231	3.46737	1.22462	0.861609	1.28233	0.954993	1.6293	1.01859	0.97211	1.35519	0.751623	1.31826	1.67494	0.387199	1.38038	1.21339	2.63027	2.39883	0.00221129	1.45881	1.64437	3.56451
314	26.03	26.05	95.26	67.98	62.85	H2VFS2	Molybdopterin binding domain protein OS=Zymomonas mobilis subsp. mobilis (strain ATCC 31821 / ZM4 / CP4) GN=ZMO1350 PE=4 SV=1	ZMO1350	ZYMMO	21	5.59758	0.0232993	3.19154	1.75388	14.5881	3.19154	0.0108492	2.35505	1.35519	6.0256	4.44631	0.908839	3.01995	1.47231	10.2802	7.7983	0.00207321	3.31131	2.35505	19.5884	7.58578	0.0106761	3.16228	2.39883	17.2187	10.5682	0.00293295	3.40408	3.10456	26.0615
150	37.08	37.35	78.08	32.81	28.4	Q5NM66	Formate acetyltransferase OS=Zymomonas mobilis subsp. mobilis (strain ATCC 31821 / ZM4 / CP4) GN=ZMO1570 PE=4 SV=1	ZMO1570	ZYMMO	22	0.619441	0.000495149	1.28233	0.409261	0.794328	0.879022	0.122129	1.25892	0.654636	1.10662	0.625173	0.023745	1.34276	0.444631	0.83946	0.30479	5.46708e-05	1.7378	0.118032	0.529663	1.51356	0.0931025	1.36773	1.10662	2.14783	0.366438	0.000550355	1.61436	0.135519	0.591562
151	37.01	39.46	70.54	35.95	30.51	Q5NLX7	ATP-dependent zinc metalloprotease FtsH OS=Zymomonas mobilis subsp. mobilis (strain ATCC 31821 / ZM4 / CP4) GN=ftsH PE=3 SV=2	ftsH	ZYMMO	30	0.903649	0.476828	1.27057	0.704693	1.14815	1.58489	0.146435	1.41906	1.11686	2.85759	1.09648	0.588645	1.24738	0.879022	1.38038	1.36773	0.318758	1.27057	1.07647	1.77011	2.85759	9.24834e-05	1.6293	1.75388	5.54626	0.724436	0.270234	1.43219	0.501187	1.03753
152	36.93	36.99	91.53	47.51	46.35	Q5NLP5	Elongation factor 4 OS=Zymomonas mobilis subsp. mobilis (strain ATCC 31821 / ZM4 / CP4) GN=lepA PE=3 SV=1	lepA	ZYMMO	35	0.751623	0.372321	1.2942	0.496592	0.972747	0.608135	0.097009	1.38038	0.301995	0.83946	0.559758	0.0992267	1.39316	0.222843	0.77983	0.47863	0.0183592	1.45881	0.199526	0.698232	1.8197	0.00169598	1.33045	1.36773	2.42103	0.325087	0.0838053	1.8197	0.083946	0.591562
153	36.87	37.29	88.28	56.94	52.39	Q5NKZ0	Transcription termination factor Rho OS=Zymomonas mobilis subsp. mobilis (strain ATCC 31821 / ZM4 / CP4) GN=rho PE=3 SV=1	rho	ZYMMO	46	0.570164	0.00107685	1.21339	0.461318	0.691831	0.630957	0.0150791	1.22462	0.496592	0.772681	0.452898	0.00290065	1.44544	0.325087	0.654636	0.270396	3.99896e-05	1.75388	0.12942	0.474242	0.328095	5.01256e-05	1.59956	0.199526	0.524808	0.164437	1.67339e-06	2.51189	0.0751623	0.413047
154	36.8	36.96	92.84	68.44	66.84	Q5NR50	4-hydroxy-3-methylbut-2-en-1-yl diphosphate synthase (flavodoxin) OS=Zymomonas mobilis subsp. mobilis (strain ATCC 31821 / ZM4 / CP4) GN=ispG PE=3 SV=1	ispG	ZYMMO	44	1.10662	0.519719	1.18032	0.937562	1.2942	0.990832	0.280404	1.21339	0.816582	1.20226	0.937562	0.817614	1.19124	0.717794	1.11686	0.887156	0.979929	1.21339	0.731139	1.07647	1.25892	0.252218	1.1695	1.07647	1.47231	0.188799	0.0100632	1.39316	0.138038	0.263027
155	36.5	36.6	77.73	66.82	66.82	Q5NL76	50S ribosomal protein L25 OS=Zymomonas mobilis subsp. mobilis (strain ATCC 31821 / ZM4 / CP4) GN=rplY PE=3 SV=1	rplY	ZYMMO	54	0.349945	0.00174361	1.33045	0.283139	0.465586	0.487529	0.00555557	1.19124	0.428549	0.580764	0.244343	0.000355668	1.5417	0.199526	0.376704	0.147231	5.25842e-06	1.83654	0.0990832	0.270396	0.313329	1.83739e-05	1.43219	0.235505	0.448745	0.114815	0.000390062	1.6293	0.0946237	0.187068
156	36.25	36.99	93.94	71.86	66.67	Q5NQ59	30S ribosomal protein S3 OS=Zymomonas mobilis subsp. mobilis (strain ATCC 31821 / ZM4 / CP4) GN=rpsC PE=3 SV=1	rpsC	ZYMMO	56	0.685488	0.130879	1.18032	0.597035	0.809096	0.990832	0.988417	1.14815	0.870964	1.13763	0.325087	0.000154682	1.65959	0.190546	0.539511	0.461318	0.0256178	1.48594	0.383707	0.685488	0.787046	0.0847004	1.14815	0.691831	0.903649	0.0711213	1.17432e-07	4.44631	0.0432514	0.316228
157	36.19	37.8	76.82	35.81	29.82	Q5NQ07	DNA helicase OS=Zymomonas mobilis subsp. mobilis (strain ATCC 31821 / ZM4 / CP4) GN=ZMO0574 PE=4 SV=1	ZMO0574	ZYMMO	20	1.38038	0.48888	1.40605	0.981748	1.78649	2.07014	0.253026	1.39316	1.48594	3.19154	0.586138	0.727475	1.34276	0.452898	0.787046	0.218776	0.329641	2.01372	0.140605	0.440555	2.85759	0.0297196	1.49969	1.90546	4.36516	1.10662	0.448653	1.30617	0.847227	1.48594
158	36.18	37.16	73.67	43.38	35.47	Q5NMM8	Peptidase S9B dipeptidylpeptidase IV domain protein OS=Zymomonas mobilis subsp. mobilis (strain ATCC 31821 / ZM4 / CP4) GN=ZMO1408 PE=4 SV=2	ZMO1408	ZYMMO	26	0.660694	0.00343745	1.24738	0.487529	0.824138	0.648634	0.00361213	1.27057	0.483059	0.824138	0.334195	2.64974e-06	1.57036	0.133045	0.524808	0.222843	2.76024e-08	1.92309	0.0597035	0.428549	0.115878	2.71772e-06	2.58226	0.0363078	0.299226	0.452898	0.000122113	1.41906	0.253513	0.642688
159	36.17	36.18	96.5	79.77	79.77	Q5NPJ8	Thiazole synthase OS=Zymomonas mobilis subsp. mobilis (strain ATCC 31821 / ZM4 / CP4) GN=thiG PE=3 SV=2	thiG	ZYMMO	53	1.83654	0.181761	1.41906	1.2942	2.63027	1.90546	0.0654588	1.49969	1.27057	3.16228	1.08643	0.530939	1.27057	0.855067	1.35519	0.77983	0.949519	1.24738	0.608135	0.972747	0.246604	0.318866	2.31206	0.144544	0.570164	2.46604	0.000458375	1.57036	1.57036	4.61318
731	12.89	12.89	69.06	48.2	48.2	Q5NQA8	6,7-dimethyl-8-ribityllumazine synthase OS=Zymomonas mobilis subsp. mobilis (strain ATCC 31821 / ZM4 / CP4) GN=ribH PE=3 SV=1	ribH	ZYMMO	17	7.37904	0.0905089	4.20727	1.75388	13.3045	4.69894	0.244599	3.19154	1.47231	7.24436	7.65597	0.14566	4.01791	1.90546	14.1906	7.65597	0.0714532	3.87258	1.97697	13.5519	7.72681	0.0879894	4.05509	1.90546	13.4277	12.1339	0.0242342	4.36516	2.77971	23.1206
161	36.09	36.31	78.78	55.88	48.95	Q5NNW3	Hopanoid biosynthesis associated radical SAM protein HpnJ OS=Zymomonas mobilis subsp. mobilis (strain ATCC 31821 / ZM4 / CP4) GN=ZMO0973 PE=4 SV=2	ZMO0973	ZYMMO	40	0.580764	0.0207618	1.34276	0.444631	0.77983	0.60256	0.0457332	1.27057	0.461318	0.765597	0.794328	0.0317825	1.23595	0.60256	0.981748	0.505825	0.00385468	1.40605	0.319154	0.711214	2.42103	0.000696637	1.28233	1.88799	3.46737	0.170608	3.18526e-05	2.63027	0.104713	0.448745
162	35.95	36.12	96.14	67.63	65.22	Q5NQ63	50S ribosomal protein L4 OS=Zymomonas mobilis subsp. mobilis (strain ATCC 31821 / ZM4 / CP4) GN=rplD PE=3 SV=1	rplD	ZYMMO	54	1.15878	0.201377	1.22462	0.946237	1.41906	1.51356	0.807499	1.31826	1.14815	1.8197	0.794328	0.0490488	1.14815	0.691831	0.912011	0.483059	0.0184008	1.25892	0.398107	0.608135	0.787046	0.0926579	1.15878	0.672977	0.912011	0.212814	0.0474423	2.01372	0.15417	0.428549
163	35.87	36.06	77.12	59.64	59.64	Q5NQU8	Efflux transporter, RND family, MFP subunit OS=Zymomonas mobilis subsp. mobilis (strain ATCC 31821 / ZM4 / CP4) GN=ZMO0282 PE=4 SV=1	ZMO0282	ZYMMO	49	0.765597	0.478655	1.21339	0.380189	0.928966	1.78649	0.275015	1.40605	1.27057	2.10863	1.28233	0.0847875	1.18032	1.08643	1.49969	1.1272	0.080857	1.18032	0.954993	1.31826	7.7983	0.000102737	1.27057	6.13762	11.0662	2.63027	0.205591	1.20226	2.18776	3.0761
164	35.68	36.97	71.12	43.41	43.02	Q5NQB3	Anthranilate synthase component I OS=Zymomonas mobilis subsp. mobilis (strain ATCC 31821 / ZM4 / CP4) GN=ZMO0468 PE=4 SV=1	ZMO0468	ZYMMO	31	1.49969	0.37167	1.34276	1.11686	2.05116	1.02802	0.737909	1.28233	0.801678	1.30617	1.27057	0.499671	1.27057	1	1.6293	1.00925	0.402769	1.36773	0.737904	1.31826	0.57544	0.413677	1.38038	0.398107	0.794328	1.5417	0.388254	1.33045	1.15878	2.01372
165	35.42	35.78	93	58.47	55.76	P0DJA8	Proline--tRNA ligase OS=Zymomonas mobilis subsp. mobilis (strain ATCC 31821 / ZM4 / CP4) GN=proS PE=3 SV=1	proS	ZYMMO	41	0.322107	0.037524	1.65959	0.203236	0.534564	0.937562	0.440417	1.22462	0.685488	1.14815	0.83946	0.404056	1.22462	0.648634	1.02802	0.928966	0.979519	1.23595	0.625173	1.14815	0.698232	0.0367672	1.23595	0.505825	0.862979	1.08643	0.560999	1.23595	0.879022	1.31826
256	29.78	29.94	85.67	56.16	50.43	Q5NPQ9	3-isopropylmalate dehydrogenase OS=Zymomonas mobilis subsp. mobilis (strain ATCC 31821 / ZM4 / CP4) GN=leuB PE=3 SV=1	leuB	ZYMMO	37	3.13329	0.292474	2.42103	1.2942	4.01791	7.7983	0.00148233	3.43558	2.26987	12.4738	10	0.000282454	3.7325	2.67917	16.9044	7.51623	0.00226003	3.80189	1.97697	12.0226	10.8643	0.000223223	4.05509	2.67917	18.5353	12.7057	6.82955e-05	4.01791	3.16228	21.0863
167	35.27	35.28	81.43	48.57	43.88	Q5NPF4	Aspartyl/glutamyl-tRNA(Asn/Gln) amidotransferase subunit B OS=Zymomonas mobilis subsp. mobilis (strain ATCC 31821 / ZM4 / CP4) GN=gatB PE=3 SV=2	gatB	ZYMMO	48	0.636796	0.0207474	1.18032	0.539511	0.751623	0.816582	0.521835	1.20226	0.691831	0.981748	0.895365	0.407957	1.21339	0.744732	1.08643	0.809096	0.713881	1.21339	0.672977	0.981748	0.201372	0.00247814	1.39316	0.167494	0.280543	0.751623	0.524787	1.20226	0.642688	0.903649
347	24.34	24.34	72.6	58.72	58.72	Q5NMU2	Aldo/keto reductase OS=Zymomonas mobilis subsp. mobilis (strain ATCC 31821 / ZM4 / CP4) GN=ZMO1344 PE=4 SV=2	ZMO1344	ZYMMO	25	8.09096	0.000208581	2.12814	3.80189	23.1206	2.93765	0.0394857	1.38038	2.12814	4.09261	4.61318	0.0120201	1.95885	2.35505	10.5682	7.44732	0.000157387	2.0893	3.56451	19.0546	5.05825	0.905621	1.99526	2.53513	15.5597	13.4277	6.6649e-05	1.99526	6.72977	29.1072
1044	6.14	6.17	80.47	26.05	16.74	Q5NRG0	Glutaredoxin, GrxB family OS=Zymomonas mobilis subsp. mobilis (strain ATCC 31821 / ZM4 / CP4) GN=ZMO0070 PE=4 SV=2	ZMO0070	ZYMMO	3	6.85488	0.0262829	2.53513	2.70396	14.9969	4.13048	0.036708	2.10863	1.95885	6.91831	4.48745	0.0311926	2.1677	2.07014	7.87046	7.44732	0.0213521	2.46604	3.01995	17.0608	4.52898	0.0376656	2.42103	1.87068	8.62979	7.65597	0.0136507	1.83654	4.16869	17.0608
1129	4.91	5.16	60.42	10.95	7.789	Q5NQW3	Uncharacterized protein OS=Zymomonas mobilis subsp. mobilis (strain ATCC 31821 / ZM4 / CP4) GN=ZMO0267 PE=4 SV=2	ZMO0267	ZYMMO	3	5.15229	0.100719	3.31131	1.55597	48.7528	5.7544	0.0573705	3.31131	1.7378	60.256	5.64937	0.0964205	3.37287	1.67494	55.9758	7.44732	0.0576409	3.01995	2.46604	69.1831	2.75423	0.167742	2.72898	1.00925	28.8403	9.63829	0.0371225	3.53183	2.72898	68.5488
171	35.04	37.51	58.87	43.33	41.68	H2VFQ4	TPR repeat-containing protein OS=Zymomonas mobilis subsp. mobilis (strain ATCC 31821 / ZM4 / CP4) GN=ZMO1183 PE=4 SV=1	ZMO1183	ZYMMO	22	0.642688	0.0574234	1.44544	0.436516	0.928966	0.963829	0.614978	1.35519	0.711214	1.30617	1.08643	0.718985	1.34276	0.809096	1.45881	0.816582	0.152226	1.38038	0.554626	1.1272	0.496592	0.0035805	1.59956	0.16293	0.794328	0.496592	0.00503167	1.59956	0.165959	0.794328
172	34.94	40.85	61.18	31.54	28.38	Q5NML3	Peptidase M16 domain protein OS=Zymomonas mobilis subsp. mobilis (strain ATCC 31821 / ZM4 / CP4) GN=ZMO1423 PE=3 SV=2	ZMO1423	ZYMMO	28	1.1695	0.787991	1.36773	0.855067	1.61436	0.824138	0.45271	1.35519	0.608135	1.11686	1.28233	0.499475	1.38038	0.928966	1.80302	1.31826	0.317097	1.38038	0.954993	1.8197	0.0711213	0.00484136	2.01372	0.0420727	0.143219	1.11686	0.686747	1.36773	0.816582	1.52757
173	34.93	35.87	79.84	48.32	44.44	Q9RNM6	UDP-N-acetylglucosamine--N-acetylmuramyl-(pentapeptide) pyrophosphoryl-undecaprenol N-acetylglucosamine transferase OS=Zymomonas mobilis subsp. mobilis (strain ATCC 31821 / ZM4 / CP4) GN=murG PE=3 SV=2	murG	ZYMMO	19	0.648634	0.0892046	1.2942	0.510505	0.83946	0.524808	0.608067	1.5417	0.394457	0.809096	1.51356	0.196995	1.36773	1.10662	3.22107	1.1272	0.659655	1.2942	0.870964	2.0893	1.99526	0.0294374	1.48594	1.34276	4.09261	1.47231	0.74833	1.34276	1.09648	2.14783
174	34.82	34.9	91.2	78.01	65.1	Q5NMM9	Aspartate-semialdehyde dehydrogenase OS=Zymomonas mobilis subsp. mobilis (strain ATCC 31821 / ZM4 / CP4) GN=asd PE=3 SV=1	asd	ZYMMO	63	1.95885	0.676416	1.22462	1.59956	2.26987	3.66438	0.0173309	1.35519	2.70396	4.52898	1.43219	0.746843	1.39316	1.02802	1.67494	0.636796	0.392589	1.23595	0.505825	0.787046	3.04789	0.0634998	1.43219	2.12814	3.7325	3.59749	0.00410191	1.35519	2.65461	4.36516
43	61.27	61.32	83.63	65.48	60.55	P28718	Glucose-6-phosphate isomerase OS=Zymomonas mobilis subsp. mobilis (strain ATCC 31821 / ZM4 / CP4) GN=pgi PE=3 SV=1	pgi	ZYMMO	94	6.98232	0.0438028	1.55597	4.48745	9.90832	8.01678	0.0131044	1.5417	5.19996	12.0226	5.70164	0.0417688	1.35519	4.20727	6.85488	7.31139	0.00806926	1.45881	5.01187	10.7647	6.08135	0.02643	1.47231	4.13048	8.62979	16.9044	0.000116603	1.6293	10.3753	24.8886
176	34.8	36.94	53.07	25.84	25.05	Q5NMB4	TonB-dependent receptor OS=Zymomonas mobilis subsp. mobilis (strain ATCC 31821 / ZM4 / CP4) GN=ZMO1522 PE=3 SV=2	ZMO1522	ZYMMO	32	0.161436	0.00551358	1.27057	0.121339	0.205116	0.120226	0.00549511	1.34276	0.0717794	0.161436	0.134276	0.0170079	1.28233	0.102802	0.172187	0.0809096	0.0105866	1.43219	0.0554626	0.115878	0.0597035	0.00398513	1.36773	0.0349945	0.0816582	0.0394457	0.00560143	1.43219	0.0220801	0.0564937
177	34.79	35.16	72.09	50	44.42	Q5NQ98	Homoserine dehydrogenase OS=Zymomonas mobilis subsp. mobilis (strain ATCC 31821 / ZM4 / CP4) GN=ZMO0483 PE=3 SV=1	ZMO0483	ZYMMO	36	0.83946	0.997417	1.19124	0.711214	1	1.02802	0.822171	1.25892	0.816582	1.23595	0.608135	0.0781377	1.23595	0.436516	0.751623	0.648634	0.208506	1.28233	0.398107	0.831764	0.636796	0.819922	1.24738	0.529663	0.794328	0.505825	0.186081	1.19124	0.428549	0.60256
178	34.61	34.61	94.92	83.62	79.1	Q5NQ50	50S ribosomal protein L6 OS=Zymomonas mobilis subsp. mobilis (strain ATCC 31821 / ZM4 / CP4) GN=rplF PE=3 SV=1	rplF	ZYMMO	47	0.515229	0.0544791	1.30617	0.363078	0.672977	0.731139	0.767177	1.18032	0.619441	0.862979	0.383707	0.0225007	1.48594	0.258226	0.570164	0.255859	0.0237466	1.92309	0.149969	0.49204	0.474242	0.0496871	1.35519	0.353183	0.642688	0.17378	0.000528859	2.24905	0.0954993	0.390841
179	34.55	35.06	81.43	57.59	53.38	Q5NNL1	Signal recognition particle protein OS=Zymomonas mobilis subsp. mobilis (strain ATCC 31821 / ZM4 / CP4) GN=ffh PE=3 SV=1	ffh	ZYMMO	37	1.10662	0.754577	1.24738	0.887156	1.38038	0.580764	0.0374907	1.34276	0.387258	0.77983	0.630957	0.0153754	1.2942	0.390841	0.816582	0.564937	0.191862	1.39316	0.380189	0.787046	0.666807	0.000403955	1.25892	0.461318	0.83946	0.131826	0.0178979	3.28095	0.0772681	0.432514
180	34.51	34.94	69.79	50.42	46.25	Q5NQN6	Peptidase U62 modulator of DNA gyrase OS=Zymomonas mobilis subsp. mobilis (strain ATCC 31821 / ZM4 / CP4) GN=ZMO0344 PE=4 SV=1	ZMO0344	ZYMMO	29	1.1272	0.728787	1.25892	0.895365	1.49969	0.824138	0.966196	1.30617	0.580764	1.07647	1.07647	0.854305	1.25892	0.855067	1.45881	1.45881	0.0902269	1.33045	1.09648	2.0893	0.390841	0.0604413	1.97697	0.220801	0.772681	1.19124	0.336603	1.27057	0.937562	1.59956
181	34.47	34.57	63.64	28.46	27.42	Q5NM13	RNA polymerase sigma factor RpoD OS=Zymomonas mobilis subsp. mobilis (strain ATCC 31821 / ZM4 / CP4) GN=rpoD PE=3 SV=1	rpoD	ZYMMO	43	0.613762	0.171218	1.25892	0.47863	0.772681	0.666807	0.262431	1.21339	0.549541	0.809096	0.474242	0.0028091	1.35519	0.299226	0.642688	0.366438	0.00379443	1.47231	0.164437	0.539511	0.642688	0.19987	1.23595	0.529663	0.794328	0.301995	0.00993029	1.28233	0.235505	0.387258
556	17.48	17.48	98.03	77.63	74.34	Q5NQX9	Endoribonuclease L-PSP OS=Zymomonas mobilis subsp. mobilis (strain ATCC 31821 / ZM4 / CP4) GN=ZMO0251 PE=4 SV=1	ZMO0251	ZYMMO	19	5.10505	0.153101	1.49969	3.40408	7.58578	5.24808	0.17254	1.48594	3.53183	7.94328	5.05825	0.432453	1.48594	3.40408	7.72681	7.31139	0.028869	1.58489	4.61318	11.5878	2.46604	0.812894	1.38038	1.78649	3.83707	6.25173	0.112026	1.59956	3.90841	9.90832
183	34.32	34.72	67.28	41.57	38.56	Q5NQ90	Peptidase M24 OS=Zymomonas mobilis subsp. mobilis (strain ATCC 31821 / ZM4 / CP4) GN=ZMO0491 PE=4 SV=1	ZMO0491	ZYMMO	20	0.831764	0.158438	1.23595	0.648634	1.02802	0.954993	0.598421	1.22462	0.77983	1.1695	0.642688	0.072186	1.28233	0.457088	0.824138	0.544503	0.00665655	1.36773	0.343558	0.744732	0.128233	0.000184036	2.10863	0.0744732	0.270396	1.00925	0.542781	1.22462	0.824138	1.23595
184	34.3	34.88	63.19	45.08	45.08	Q5NM79	Amidophosphoribosyltransferase OS=Zymomonas mobilis subsp. mobilis (strain ATCC 31821 / ZM4 / CP4) GN=purF PE=3 SV=1	purF	ZYMMO	30	1.20226	0.946878	1.24738	0.963829	1.49969	1.64437	0.0140674	1.2942	1.27057	2.0893	0.83946	0.237982	1.25892	0.648634	1.05682	0.214783	0.00125903	2.1677	0.0862978	0.465586	2.51189	7.95721e-05	1.38038	1.8197	3.34195	0.549541	0.0356713	1.44544	0.310456	0.794328
642	15.36	15.54	73.68	43.34	39.94	Q5NMW1	Nucleotide-binding protein ZMO1325 OS=Zymomonas mobilis subsp. mobilis (strain ATCC 31821 / ZM4 / CP4) GN=ZMO1325 PE=3 SV=1	ZMO1325	ZYMMO	10	2.51189	0.431959	2.05116	1.22462	4.13048	1.47231	0.703607	4.13048	0.356451	2.91072	4.96592	0.26965	3.04789	1.6293	8.47227	7.31139	0.112908	3.25087	2.24905	13.5519	5.64937	0.756071	2.60615	2.1677	10.4713	7.72681	0.103328	3.31131	2.33346	13.6773
186	34.25	36.07	68.79	45.7	42.52	Q5NP89	Carbohydrate-selective porin OprB OS=Zymomonas mobilis subsp. mobilis (strain ATCC 31821 / ZM4 / CP4) GN=ZMO0847 PE=4 SV=1	ZMO0847	ZYMMO	24	0.529663	0.00102903	1.36773	0.383707	0.724436	0.862979	0.114921	1.28233	0.672977	1.10662	0.912011	0.342527	1.28233	0.717794	1.1695	0.47863	0.0045681	1.48594	0.353183	0.711214	0.0619441	9.97457e-06	4.28548	0.0263027	0.265461	0.559758	0.00133645	1.35519	0.383707	0.758578
874	9.97	10.02	37.96	35.65	35.65	Q5NPH8	Isochorismatase hydrolase OS=Zymomonas mobilis subsp. mobilis (strain ATCC 31821 / ZM4 / CP4) GN=ZMO0758 PE=4 SV=1	ZMO0758	ZYMMO	7	6.30957	0.0456825	2.70396	2.33346	11.1686	10.7647	0.015071	3.40408	3.16228	22.2843	8.24138	0.025225	3.10456	2.65461	15.2757	7.31139	0.0464178	2.99226	2.44343	13.4277	9.90832	0.0205221	3.28095	3.01995	19.4089	10.0925	0.0226177	2.80543	3.59749	18.7068
519	18.5	18.51	72.52	43.05	40.4	Q5NRM5	Sulfate adenylyltransferase subunit 2 OS=Zymomonas mobilis subsp. mobilis (strain ATCC 31821 / ZM4 / CP4) GN=cysD PE=3 SV=1	cysD	ZYMMO	15	3.94457	0.171127	1.85353	2.12814	6.19441	4.92039	0.0190753	1.95885	2.51189	8.24138	3.59749	0.105641	1.72187	2.0893	6.0256	7.11213	0.00952475	2.10863	3.37287	15.7036	7.37904	0.0016136	2.07014	3.56451	13.1826	10.2802	0.000112223	2.12814	4.83059	21.2814
189	34.19	34.2	85.61	60.91	56.59	Q9FDL5	Phosphoribosylamine--glycine ligase OS=Zymomonas mobilis subsp. mobilis (strain ATCC 31821 / ZM4 / CP4) GN=purD PE=3 SV=2	purD	ZYMMO	29	0.879022	0.452815	1.19124	0.731139	1.04713	0.619441	0.152455	1.27057	0.483059	0.787046	0.597035	0.106048	1.2942	0.487529	0.772681	0.260615	0.00136626	1.99526	0.185353	0.519996	0.855067	0.533892	1.20226	0.698232	1.02802	0.224906	0.0130778	2.24905	0.164437	0.505825
190	34	34.12	86.01	60.41	57.68	Q5NNE9	Phosphoserine phosphatase SerB OS=Zymomonas mobilis subsp. mobilis (strain ATCC 31821 / ZM4 / CP4) GN=ZMO1137 PE=4 SV=2	ZMO1137	ZYMMO	42	1.57036	0.272471	1.23595	1.27057	1.90546	1.8197	0.233401	1.30617	1.39316	2.26987	1.34276	0.495393	1.22462	1.09648	1.6293	1.45881	0.191876	1.22462	1.19124	1.77011	0.242103	0.312103	1.8197	0.190546	0.440555	3.53183	0.00565798	1.44544	2.44343	4.92039
191	33.91	34.65	90.15	81.44	81.44	Q5NMN1	Response regulator receiver protein OS=Zymomonas mobilis subsp. mobilis (strain ATCC 31821 / ZM4 / CP4) GN=ZMO1405 PE=4 SV=1	ZMO1405	ZYMMO	46	1.1272	0.770808	1.20226	0.937562	1.34276	1.80302	0.323549	1.19124	1.51356	2.14783	1.85353	0.372626	1.2942	1.43219	2.31206	0.937562	0.979569	1.21339	0.731139	1.13763	1.43219	0.443092	1.27057	1.1272	1.75388	0.691831	0.868356	1.44544	0.505825	1
192	33.83	33.88	82.91	59.19	55.77	Q5NRL3	Fmu (Sun) domain protein OS=Zymomonas mobilis subsp. mobilis (strain ATCC 31821 / ZM4 / CP4) GN=ZMO0017 PE=4 SV=1	ZMO0017	ZYMMO	27	1.58489	0.732857	1.38038	1.14815	2.48886	0.816582	0.129409	1.38038	0.597035	1.1272	1.31826	0.663322	1.33045	0.990832	2.05116	1.49969	0.541081	1.2942	1.15878	1.95885	7.24436	0.000267096	2.12814	3.40408	14.7231	1.87068	0.137719	1.39316	1.34276	2.65461
1030	6.33	6.33	93.07	37.62	37.62	Q5NM87	BolA family protein OS=Zymomonas mobilis subsp. mobilis (strain ATCC 31821 / ZM4 / CP4) GN=ZMO1549 PE=3 SV=1	ZMO1549	ZYMMO	8	3.80189	0.615462	2.55859	1.48594	7.44732	3.13329	0.684549	2.35505	1.33045	5.19996	5.91562	0.114469	2.85759	2.07014	15.8489	7.11213	0.156806	2.93765	2.42103	17.2187	3.01995	0.430258	2.18776	1.38038	6.0256	7.58578	0.0504909	3.01995	2.51189	18.7068
194	33.74	33.93	82.59	63.32	52.51	Q5NPY8	3-dehydroquinate synthase OS=Zymomonas mobilis subsp. mobilis (strain ATCC 31821 / ZM4 / CP4) GN=aroB PE=3 SV=1	aroB	ZYMMO	30	1.21339	0.710129	1.21339	1	1.47231	1.43219	0.441634	1.22462	1.1695	1.72187	1.30617	0.392651	1.24738	1.04713	1.57036	0.717794	0.386009	1.38038	0.501187	0.990832	0.895365	0.923889	1.21339	0.737904	1.08643	1.07647	0.708414	1.38038	0.77983	1.39316
195	33.72	33.74	84.9	56.06	52.86	Q5NPB7	Nucleotide sugar dehydrogenase OS=Zymomonas mobilis subsp. mobilis (strain ATCC 31821 / ZM4 / CP4) GN=ZMO0819 PE=3 SV=1	ZMO0819	ZYMMO	28	1.40605	0.67511	1.57036	0.895365	1.7378	1.64437	0.339976	1.25892	1.30617	2.01372	1.39316	0.535008	1.23595	1.1272	1.72187	1.02802	0.813166	1.69044	0.608135	1.36773	7.37904	3.69516e-05	1.49969	4.92039	13.8038	1.27057	0.672047	1.35519	0.937562	1.64437
1325	2	2.01	26.69	1.685	1.685	P56834	Phospho-N-acetylmuramoyl-pentapeptide-transferase OS=Zymomonas mobilis subsp. mobilis (strain ATCC 31821 / ZM4 / CP4) GN=mraY PE=3 SV=1	mraY	ZYMMO	1	5.15229	0.893798	31.3329	0.164437	44.8745	7.65597	0.507494	31.6228	0.242103	53.9511	9.0365	0.344846	31.6228	0.285759	57.544	7.11213	0.626632	31.6228	0.224906	51.9996	11.5878	0.257791	31.6228	0.366438	63.6796	4.7863	0.463666	31.0456	0.15417	43.6516
197	33.64	33.64	69.27	44.68	43.5	Q5NLY3	Aspartokinase OS=Zymomonas mobilis subsp. mobilis (strain ATCC 31821 / ZM4 / CP4) GN=ZMO1653 PE=3 SV=1	ZMO1653	ZYMMO	35	0.954993	0.198751	1.18032	0.809096	1.1272	0.937562	0.370801	1.21339	0.787046	1.13763	0.870964	0.265056	1.1695	0.737904	1.01859	0.597035	0.0152828	1.24738	0.47863	0.744732	0.310456	0.000677478	1.77011	0.224906	0.549541	0.619441	0.00363755	1.24738	0.496592	0.772681
198	33.46	35.17	73.13	27.01	20.86	Q5NNN2	DNA topoisomerase 4 subunit A OS=Zymomonas mobilis subsp. mobilis (strain ATCC 31821 / ZM4 / CP4) GN=parC PE=3 SV=1	parC	ZYMMO	20	0.496592	0.134979	1.47231	0.331131	0.731139	0.564937	0.276041	1.55597	0.313329	0.879022	0.937562	0.803473	1.33045	0.731139	1.24738	1.43219	0.103459	1.35519	1.05682	1.90546	2.42103	0.000114709	1.52757	1.58489	4.05509	0.981748	0.575374	1.23595	0.801678	1.21339
199	33.4	33.46	96.92	83.59	77.95	Q5NLS9	Orotate phosphoribosyltransferase OS=Zymomonas mobilis subsp. mobilis (strain ATCC 31821 / ZM4 / CP4) GN=pyrE PE=3 SV=2	pyrE	ZYMMO	35	0.981748	0.739501	1.18032	0.83946	1.15878	0.990832	0.0920337	1.18032	0.83946	1.1695	0.887156	0.750754	1.18032	0.744732	1.04713	0.912011	0.694426	1.15878	0.787046	1.05682	0.870964	0.409967	1.19124	0.731139	1.03753	0.903649	0.53146	1.18032	0.765597	1.0666
200	33.39	34.91	78.03	45.83	45.83	Q5NPE9	Glucose-methanol-choline oxidoreductase OS=Zymomonas mobilis subsp. mobilis (strain ATCC 31821 / ZM4 / CP4) GN=ZMO0787 PE=4 SV=1	ZMO0787	ZYMMO	23	1.64437	0.0406611	1.41906	1.15878	2.72898	1.41906	0.384493	1.40605	1.00925	2.18776	1.45881	0.0710001	1.38038	1.05682	2.10863	1.18032	0.926904	1.34276	0.879022	1.65959	0.299226	0.0207441	2.37684	0.123595	0.711214	1.20226	0.980071	1.38038	0.870964	1.70608
541	18	18	82.93	34.67	34.67	Q5NP15	Uncharacterized protein OS=Zymomonas mobilis subsp. mobilis (strain ATCC 31821 / ZM4 / CP4) GN=ZMO0921 PE=4 SV=2	ZMO0921	ZYMMO	14	5.7544	0.0558351	3.76704	1.52757	10.2802	2.63027	0.222719	2.18776	1.20226	4.57088	5.70164	0.0363831	3.34195	1.70608	12.942	7.04693	0.0259523	4.2462	1.65959	15.5597	13.5519	0.000454702	4.57088	2.96483	31.6228	8.87156	0.00927206	4.20727	2.10863	22.4905
202	33.25	35.58	83.37	49.17	42.76	Q5NP25	Polysaccharide export protein OS=Zymomonas mobilis subsp. mobilis (strain ATCC 31821 / ZM4 / CP4) GN=ZMO0911 PE=4 SV=2	ZMO0911	ZYMMO	34	0.717794	0.109061	1.24738	0.564937	0.895365	0.691831	0.126419	1.25892	0.549541	0.870964	0.591562	0.103684	1.35519	0.432514	0.801678	0.737904	0.155491	1.23595	0.60256	0.912011	0.831764	0.39321	1.22462	0.685488	1.01859	0.260615	0.00431982	2.10863	0.134276	0.549541
203	33.21	33.36	83.33	65.02	60.56	Q5NLR2	UDP-N-acetylglucosamine 1-carboxyvinyltransferase OS=Zymomonas mobilis subsp. mobilis (strain ATCC 31821 / ZM4 / CP4) GN=murA PE=3 SV=1	murA	ZYMMO	43	0.666807	0.315317	1.25892	0.334195	0.83946	0.77983	0.333972	1.25892	0.448745	0.981748	0.49204	0.0599821	1.40605	0.340408	0.691831	0.816582	0.898826	1.20226	0.654636	0.981748	2.67917	5.52146e-05	1.48594	1.80302	3.43558	1.15878	0.261677	1.21339	0.954993	1.39316
204	33.19	35.79	71.44	26.17	22.58	Q5NR03	DNA polymerase I OS=Zymomonas mobilis subsp. mobilis (strain ATCC 31821 / ZM4 / CP4) GN=ZMO0227 PE=3 SV=1	ZMO0227	ZYMMO	21	0.654636	0.0101141	1.39316	0.440555	0.912011	0.717794	0.127127	1.39316	0.483059	1	0.505825	0.00253966	1.52757	0.331131	0.772681	0.428549	0.00762824	1.72187	0.203236	0.737904	0.870964	0.713457	1.35519	0.630957	1.18032	0.387258	0.000178581	1.72187	0.239883	0.666807
579	16.79	17.18	58.04	9.614	7.439	Q5NQ86	Uncharacterized protein OS=Zymomonas mobilis subsp. mobilis (strain ATCC 31821 / ZM4 / CP4) GN=ZMO0495 PE=4 SV=1	ZMO0495	ZYMMO	11	8.95365	0.0136647	5.70164	1.57036	17.5388	7.87046	0.0227935	5.15229	1.52757	14.4544	12.942	0.00333772	6.30957	2.05116	27.0396	7.04693	0.0316946	4.92039	1.43219	13.1826	13.6773	0.0018791	6.42688	2.12814	31.3329	6.66807	0.473249	4.36516	1.52757	11.5878
206	33.17	34.32	68.81	54.02	51.45	Q5NMB7	Ribose-phosphate pyrophosphokinase OS=Zymomonas mobilis subsp. mobilis (strain ATCC 31821 / ZM4 / CP4) GN=prs PE=3 SV=1	prs	ZYMMO	35	0.564937	0.0395327	1.31826	0.37325	0.744732	1.24738	0.677952	1.27057	0.981748	1.55597	0.398107	0.0226515	1.48594	0.242103	0.591562	0.246604	0.00613451	2.10863	0.172187	0.519996	1.40605	0.633738	1.33045	1.05682	1.77011	0.580764	0.0301115	1.33045	0.448745	0.772681
207	33.14	33.5	95.1	71.08	64.22	Q9Z5U7	30S ribosomal protein S4 OS=Zymomonas mobilis subsp. mobilis (strain ATCC 31821 / ZM4 / CP4) GN=rpsD PE=3 SV=1	rpsD	ZYMMO	65	0.679204	0.000745972	1.1272	0.608135	0.765597	0.717794	0.00912607	1.1272	0.636796	0.809096	0.515229	0.000756683	1.14815	0.452898	0.591562	0.199526	4.5964e-06	1.39316	0.16293	0.277971	0.390841	1.64907e-05	1.22462	0.331131	0.47863	0.0963829	1.38123e-07	1.34276	0.0816582	0.12942
286	27.55	27.62	69.09	45.03	41.94	Q5NRF8	NHL repeat-containing protein OS=Zymomonas mobilis subsp. mobilis (strain ATCC 31821 / ZM4 / CP4) GN=ZMO0072 PE=4 SV=1	ZMO0072	ZYMMO	18	5.01187	0.0490114	3.56451	1.40605	8.01678	4.05509	0.300411	3.01995	1.34276	8.01678	7.87046	0.000471498	4.16869	1.88799	19.2309	6.91831	0.00171084	4.05509	1.70608	14.7231	4.65586	0.0627408	2.96483	1.57036	9.2045	10.0925	3.90201e-05	4.09261	2.46604	22.2843
525	18.27	18.77	52.7	21.62	17.03	Q5NP21	Copper-translocating P-type ATPase OS=Zymomonas mobilis subsp. mobilis (strain ATCC 31821 / ZM4 / CP4) GN=ZMO0915 PE=3 SV=1	ZMO0915	ZYMMO	12	4.44631	0.0978541	2.44343	1.8197	9.81748	4.09261	0.0164323	2.1677	1.88799	11.5878	6.79204	0.00386366	2.75423	2.46604	17.2187	6.85488	0.00188157	2.65461	2.58226	17.5388	2.37684	0.424692	1.58489	1.49969	3.56451	7.65597	0.0012738	2.72898	2.80543	19.9526
210	32.9	32.99	80.4	45.97	43.96	Q5NLC0	Beta-lactamase domain protein OS=Zymomonas mobilis subsp. mobilis (strain ATCC 31821 / ZM4 / CP4) GN=ZMO1866 PE=4 SV=1	ZMO1866	ZYMMO	38	1.19124	0.589883	1.35519	0.879022	1.57036	1.21339	0.62713	1.36773	0.887156	1.61436	1.2942	0.613213	1.43219	0.903649	1.85353	0.92045	0.855023	1.27057	0.731139	1.1695	2.26987	0.135036	1.69044	1.34276	3.56451	0.380189	0.338024	2.03236	0.194089	0.772681
211	32.87	32.93	93.23	70.83	60.94	Q5NQ53	50S ribosomal protein L5 OS=Zymomonas mobilis subsp. mobilis (strain ATCC 31821 / ZM4 / CP4) GN=rplE PE=3 SV=1	rplE	ZYMMO	62	0.549541	0.0040903	1.27057	0.465586	0.698232	0.855067	0.0509701	1.14815	0.758578	0.981748	0.413047	0.00012033	1.5417	0.277971	0.636796	0.288403	0.000101319	1.75388	0.21677	0.505825	0.413047	0.000115945	1.40605	0.30479	0.580764	0.133045	1.81211e-06	2.29087	0.0954993	0.30479
386	22.95	23.24	54.59	40.04	39.82	Q5NQM7	4-diphosphocytidyl-2C-methyl-D-erythritol synthase OS=Zymomonas mobilis subsp. mobilis (strain ATCC 31821 / ZM4 / CP4) GN=ZMO0353 PE=3 SV=2	ZMO0353	ZYMMO	20	2.14783	0.464469	1.85353	1.15878	3.43558	0.946237	0.616003	1.51356	0.619441	1.43219	4.65586	0.0859244	2.60615	1.78649	9.37562	6.79204	0.0250769	3.0761	2.208	15.7036	3.40408	0.0837114	2.10863	1.61436	7.94328	4.83059	0.0383362	2.39883	2.01372	12.7057
213	32.73	33.55	83.43	70.48	59.34	Q5NLB5	Quinolinate synthase A OS=Zymomonas mobilis subsp. mobilis (strain ATCC 31821 / ZM4 / CP4) GN=nadA PE=3 SV=1	nadA	ZYMMO	36	1	0.433555	1.20226	0.831764	1.21339	1.01859	0.317589	1.25892	0.809096	1.23595	0.847227	0.281219	1.28233	0.660694	1.08643	0.648634	0.00994785	1.35519	0.420727	0.879022	0.704693	0.110199	1.31826	0.549541	0.928966	0.570164	0.00509254	1.36773	0.30761	0.77983
214	32.72	33.24	75.96	38.85	32.96	D2YW19	DNA polymerase III, subunits gamma and tau OS=Zymomonas mobilis subsp. mobilis (strain ATCC 31821 / ZM4 / CP4) GN=ZMO0861 PE=4 SV=1	ZMO0861	ZYMMO	18	0.92045	0.465321	1.34276	0.672977	1.23595	0.698232	0.135727	1.40605	0.47863	0.981748	0.963829	0.182129	1.34276	0.731139	1.2942	0.990832	0.626446	1.49969	0.744732	1.48594	1.55597	0.208133	1.47231	1.05682	2.44343	0.529663	0.0296594	1.61436	0.299226	0.855067
215	32.67	32.67	81.97	59.02	57.38	Q5NMT2	OmpA/MotB domain protein OS=Zymomonas mobilis subsp. mobilis (strain ATCC 31821 / ZM4 / CP4) GN=ZMO1354 PE=3 SV=2	ZMO1354	ZYMMO	89	1.94089	0.354732	1.22462	1.58489	2.48886	1.67494	0.424186	1.21339	1.38038	1.99526	1.7378	0.256626	1.1695	1.48594	2.01372	1.15878	0.361755	1.15878	1	1.33045	0.42462	0.393539	1.20226	0.325087	0.510505	1.43219	0.30099	1.13763	1.25892	1.6293
847	10.29	10.93	60.17	19.06	14.13	Q5NP54	Methyl-accepting chemotaxis sensory transducer OS=Zymomonas mobilis subsp. mobilis (strain ATCC 31821 / ZM4 / CP4) GN=ZMO0882 PE=4 SV=2	ZMO0882	ZYMMO	6	2.29087	0.631337	2.22844	1.02802	4.83059	2.03236	0.853142	2.14783	0.946237	3.83707	0.83946	0.786163	2.03236	0.390841	1.70608	6.72977	0.296166	4.44631	1.51356	13.9316	7.04693	0.163606	4.09261	1.72187	18.8799	10.3753	0.0248448	5.10505	2.03236	23.7684
217	32.57	33.15	61.83	40.09	40.09	Q5NN14	Succinylglutamic semialdehyde dehydrogenase OS=Zymomonas mobilis subsp. mobilis (strain ATCC 31821 / ZM4 / CP4) GN=ZMO1272 PE=3 SV=2	ZMO1272	ZYMMO	19	0.496592	0.422878	1.45881	0.310456	0.724436	0.272898	0.139972	1.75388	0.1	0.47863	0.42462	0.487893	1.48594	0.272898	0.630957	0.461318	0.346283	1.51356	0.291072	0.698232	0.343558	0.394772	1.6293	0.164437	0.559758	0.155597	0.142681	2.10863	0.0613762	0.328095
853	10.13	10.17	62.24	41.33	37.76	Q5NP60	Hopanoid biosynthesis associated membrane protein HpnM OS=Zymomonas mobilis subsp. mobilis (strain ATCC 31821 / ZM4 / CP4) GN=ZMO0876 PE=4 SV=1	ZMO0876	ZYMMO	14	5.64937	0.106993	2.93765	1.92309	16.7494	4.40555	0.132277	2.77971	1.58489	14.9969	2.93765	0.223832	2.29087	1.28233	7.24436	6.60694	0.0896419	2.96483	2.22844	20.3236	6.91831	0.078498	2.99226	2.31206	21.8776	7.65597	0.0711246	2.99226	2.55859	27.0396
282	27.87	29.71	72.97	32.16	28.11	Q56998	UvrABC system protein B OS=Zymomonas mobilis subsp. mobilis (strain ATCC 31821 / ZM4 / CP4) GN=uvrB PE=3 SV=2	uvrB	ZYMMO	18	2.72898	0.956967	2.14783	1.27057	4.40555	3.31131	0.234635	2.208	1.49969	4.96592	4.16869	0.00102998	2.60615	1.59956	10.0925	6.54636	0.000282404	2.80543	2.33346	15.8489	8.55067	2.1573e-05	2.75423	3.10456	21.2814	7.24436	4.30026e-05	2.70396	2.67917	18.7068
524	18.29	18.66	60.62	30.83	24.35	Q9RNN5	Deoxyguanosinetriphosphate triphosphohydrolase-like protein OS=Zymomonas mobilis subsp. mobilis (strain ATCC 31821 / ZM4 / CP4) GN=dgtP PE=3 SV=2	dgtP	ZYMMO	12	4.16869	0.0588196	1.75388	2.37684	6.85488	3.94457	0.0490984	1.77011	2.22844	6.54636	7.37904	0.00117977	2.22844	3.31131	15.5597	6.36796	0.00819908	2.0893	3.04789	12.942	12.8233	9.01107e-05	2.14783	5.97035	28.0543	8.47227	0.000192947	2.31206	3.66438	18.8799
122	40.05	40.12	73.89	60.83	60.83	P20368	Alcohol dehydrogenase 1 OS=Zymomonas mobilis subsp. mobilis (strain ATCC 31821 / ZM4 / CP4) GN=adhA PE=1 SV=2	adhA	ZYMMO	63	15.2757	0.00149382	1.58489	9.63829	23.1206	7.87046	0.029966	1.59956	4.92039	12.4738	4.52898	0.0358079	1.40605	3.22107	6.54636	6.25173	0.0202209	1.55597	4.01791	9.28966	2.33346	0.301503	1.13763	2.05116	2.60615	32.2107	5.32223e-05	1.47231	21.8776	44.4631
222	32.28	33.54	74.04	36.25	30.57	Q5NNB9	Peptidase S15 OS=Zymomonas mobilis subsp. mobilis (strain ATCC 31821 / ZM4 / CP4) GN=ZMO1167 PE=4 SV=1	ZMO1167	ZYMMO	17	0.359749	4.63097e-05	1.33045	0.244343	0.47863	0.461318	0.00403904	1.30617	0.331131	0.60256	0.353183	0.000100899	1.39316	0.255859	0.49204	0.331131	6.93761e-05	1.44544	0.218776	0.47863	0.134276	0.000177142	1.67494	0.0660693	0.224906	0.263027	0.000619604	1.49969	0.120226	0.394457
223	32.19	32.81	70.97	38.55	31.45	Q5NM93	Cobalt chelatase, pCobT subunit OS=Zymomonas mobilis subsp. mobilis (strain ATCC 31821 / ZM4 / CP4) GN=ZMO1543 PE=4 SV=1	ZMO1543	ZYMMO	20	1.69044	0.128034	1.49969	1.1272	2.37684	1.11686	0.97424	1.28233	0.870964	1.44544	1.34276	0.717867	1.35519	0.990832	2.24905	1.49969	0.0880437	1.38038	1.08643	2.07014	2.42103	0.000136371	1.57036	1.5417	4.7863	2.208	0.0200094	1.67494	1.31826	4.32514
224	32.15	34.04	83.53	57.04	55.13	Q5NMC8	Histidine--tRNA ligase OS=Zymomonas mobilis subsp. mobilis (strain ATCC 31821 / ZM4 / CP4) GN=hisS PE=3 SV=2	hisS	ZYMMO	24	1.59956	0.262347	1.33045	1.20226	2.03236	1.27057	0.913701	1.33045	0.954993	1.6293	1.07647	0.110347	1.48594	0.724436	1.34276	0.963829	0.0551411	1.2942	0.505825	1.24738	1.39316	0.319429	1.24738	1.11686	1.72187	0.765597	0.0344012	1.27057	0.529663	0.972747
860	10.04	10.04	59	44	39.5	Q9XBR5	NAD(P)H dehydrogenase (quinone) OS=Zymomonas mobilis subsp. mobilis (strain ATCC 31821 / ZM4 / CP4) GN=trpR PE=3 SV=2	trpR	ZYMMO	15	5.19996	0.168135	2.01372	2.58226	16.293	4.69894	0.336781	1.97697	2.37684	16.4437	3.31131	0.17345	1.8197	1.8197	10	6.25173	0.116177	2.18776	2.85759	21.8776	5.19996	0.187145	2.01372	2.58226	18.7068	9.72747	0.0705645	2.12814	4.57088	33.4195
226	31.97	32.06	81.56	46.77	38.59	Q5NN19	GMP synthase [glutamine-hydrolyzing] OS=Zymomonas mobilis subsp. mobilis (strain ATCC 31821 / ZM4 / CP4) GN=guaA PE=3 SV=1	guaA	ZYMMO	31	0.717794	0.312092	1.28233	0.544503	0.92045	0.731139	0.417991	1.22462	0.570164	0.895365	0.981748	0.665981	1.22462	0.794328	1.20226	0.758578	0.516456	1.27057	0.619441	0.963829	0.164437	0.0402388	2.46604	0.130617	0.405508	0.47863	0.142895	1.52757	0.316228	0.731139
227	31.93	31.96	99.61	69.77	58.91	Q5NQV1	Cold-shock DNA-binding domain protein OS=Zymomonas mobilis subsp. mobilis (strain ATCC 31821 / ZM4 / CP4) GN=ZMO0279 PE=4 SV=2	ZMO0279	ZYMMO	68	0.937562	0.816302	1.18032	0.787046	1.10662	1.1272	0.209806	1.1272	1	1.2942	0.698232	0.304739	1.18032	0.564937	0.824138	0.205116	0.300703	1.57036	0.145881	0.322107	1.72187	0.16291	1.11686	1.5417	1.92309	0.505825	0.509685	1.21339	0.432514	0.613762
228	31.87	32.07	89.72	69.78	69.78	Q9RNM9	D-alanine--D-alanine ligase OS=Zymomonas mobilis subsp. mobilis (strain ATCC 31821 / ZM4 / CP4) GN=ddl PE=3 SV=1	ddl	ZYMMO	31	0.903649	0.308064	1.24738	0.711214	1.1272	0.758578	0.287065	1.2942	0.586138	0.981748	0.717794	0.151405	1.30617	0.37325	0.937562	0.903649	0.948003	1.25892	0.704693	1.13763	1.59956	0.144617	1.40605	1.13763	2.29087	1.01859	0.956103	1.27057	0.801678	1.2942
418	21.77	22	74.03	39.18	34.85	Q5NQ09	ABC transporter, conserved site OS=Zymomonas mobilis subsp. mobilis (strain ATCC 31821 / ZM4 / CP4) GN=ZMO0572 PE=4 SV=1	ZMO0572	ZYMMO	12	9.72747	0.0191706	2.10863	4.61318	19.9526	3.25087	0.108291	1.70608	1.90546	6.36796	3.10456	0.440086	1.77011	1.75388	5.15229	6.08135	0.0205072	1.99526	3.04789	13.9316	7.37904	0.0307621	1.80302	4.09261	13.8038	11.695	0.00450036	2.18776	5.34564	27.7971
230	31.69	32.73	73.21	43.39	39.82	Q5NR47	ABC transporter related protein OS=Zymomonas mobilis subsp. mobilis (strain ATCC 31821 / ZM4 / CP4) GN=ZMO0183 PE=4 SV=1	ZMO0183	ZYMMO	33	1.34276	0.646758	1.33045	1.00925	1.8197	0.744732	0.18972	1.24738	0.608135	0.928966	1.21339	0.648033	1.25892	0.963829	1.51356	0.824138	0.21256	1.23595	0.660694	1.01859	2.42103	0.0163097	1.58489	1.52757	3.43558	1.09648	0.241068	1.2942	0.847227	1.41906
320	25.74	25.8	67.17	50.21	43.78	P50970	Dihydrolipoyl dehydrogenase OS=Zymomonas mobilis subsp. mobilis (strain ATCC 31821 / ZM4 / CP4) GN=lpd PE=3 SV=3	lpd ZMO0512	ZYMMO	22	5.10505	0.200881	2.67917	1.90546	7.58578	4.28548	0.0658449	2.26987	1.88799	7.87046	5.7544	0.185963	2.72898	2.10863	9.2045	5.91562	0.136663	2.65461	2.22844	9.28966	5.7544	0.106293	2.39883	2.39883	8.16582	7.31139	0.0110686	2.75423	2.65461	12.1339
232	31.34	33.66	68.88	23.16	20.04	Q5NNI7	Double-strand break repair protein AddB OS=Zymomonas mobilis subsp. mobilis (strain ATCC 31821 / ZM4 / CP4) GN=ZMO1099 PE=4 SV=1	ZMO1099	ZYMMO	16	1.23595	0.947058	1.44544	0.855067	1.7378	1.38038	0.183059	1.44544	0.954993	1.99526	0.515229	0.0733548	1.57036	0.30479	0.809096	0.679204	0.101281	1.48594	0.30761	1.00925	2.37684	0.00102185	1.70608	1.39316	3.87258	1.59956	0.152996	1.44544	1.10662	2.24905
233	31.21	31.51	68.8	47.06	45.78	Q5NQV7	S-adenosylmethionine synthase OS=Zymomonas mobilis subsp. mobilis (strain ATCC 31821 / ZM4 / CP4) GN=metK PE=3 SV=1	metK	ZYMMO	48	2.48886	0.0449025	1.35519	1.83654	3.10456	1.95885	0.549245	1.28233	1.52757	2.46604	0.544503	0.278455	1.70608	0.369828	0.928966	0.465586	0.104213	1.72187	0.251189	0.801678	0.21677	0.0479092	2.208	0.147231	0.47863	1.88799	0.872255	1.31826	1.43219	2.37684
800	11.5	11.72	62.43	27.22	21.6	Q5NLU0	Zinc-binding alcohol dehydrogenase family protein OS=Zymomonas mobilis subsp. mobilis (strain ATCC 31821 / ZM4 / CP4) GN=ZMO1696 PE=4 SV=1	ZMO1696	ZYMMO	7	6.54636	0.0432549	2.93765	2.22844	21.0863	5.49541	0.115453	2.77971	1.97697	19.2309	10.666	0.00509355	3.40408	3.13329	33.7287	5.91562	0.0666453	2.77971	2.12814	19.5884	2.31206	0.183509	1.70608	1.35519	4.74242	13.9316	0.0017622	3.31131	4.20727	38.3707
235	31.17	31.26	84.07	68.13	68.13	Q5NP53	30S ribosomal protein S9 OS=Zymomonas mobilis subsp. mobilis (strain ATCC 31821 / ZM4 / CP4) GN=rpsI PE=3 SV=1	rpsI	ZYMMO	51	0.698232	0.349346	1.22462	0.554626	0.855067	0.92045	0.618374	1.15878	0.787046	1.0666	0.586138	0.142997	1.21339	0.452898	0.711214	0.325087	0.00285924	1.35519	0.194089	0.440555	0.444631	0.00632779	1.36773	0.283139	0.608135	0.130617	0.00270513	1.77011	0.0698232	0.231207
236	31.11	31.32	74.45	60.16	56.87	Q5NLT8	GTP cyclohydrolase-2 OS=Zymomonas mobilis subsp. mobilis (strain ATCC 31821 / ZM4 / CP4) GN=ZMO1698 PE=3 SV=2	ZMO1698	ZYMMO	21	1.36773	0.867956	1.36773	1	1.80302	1.03753	0.407266	1.23595	0.83946	1.28233	1.10662	0.660795	1.2942	0.855067	1.43219	1.00925	0.552145	1.28233	0.787046	1.30617	0.559758	0.0212218	1.40605	0.334195	0.787046	0.49204	0.0117218	1.49969	0.265461	0.737904
237	30.96	31.03	56.8	38.42	36.4	Q5NQB9	CTP synthase OS=Zymomonas mobilis subsp. mobilis (strain ATCC 31821 / ZM4 / CP4) GN=pyrG PE=3 SV=1	pyrG	ZYMMO	29	0.487529	0.00639988	1.40605	0.325087	0.685488	0.816582	0.269612	1.20226	0.679204	0.981748	0.280543	0.0348286	1.80302	0.180302	0.505825	0.212814	0.010331	2.07014	0.140605	0.440555	1.2942	0.107844	1.21339	1.0666	1.61436	0.244343	0.0390001	1.87068	0.151356	0.457088
238	30.95	31.22	93.66	50.14	48.41	Q5NR72	Holliday junction ATP-dependent DNA helicase RuvB OS=Zymomonas mobilis subsp. mobilis (strain ATCC 31821 / ZM4 / CP4) GN=ruvB PE=3 SV=1	ruvB	ZYMMO	16	1.03753	0.458716	1.13763	0.912011	1.18032	1.04713	0.375625	1.15878	0.903649	1.21339	1.05682	0.198189	1.1272	0.937562	1.19124	1.03753	0.28554	1.15878	0.895365	1.20226	1.02802	0.695273	1.15878	0.887156	1.19124	1	0.457107	1.1272	0.887156	1.1272
239	30.9	31.32	89.25	57.65	52.77	Q9X5E8	Elongation factor Ts OS=Zymomonas mobilis subsp. mobilis (strain ATCC 31821 / ZM4 / CP4) GN=tsf PE=3 SV=2	tsf	ZYMMO	76	0.586138	0.103776	1.33045	0.452898	0.77983	0.570164	0.0820957	1.36773	0.398107	0.77983	0.328095	0.00939932	1.83654	0.178649	0.60256	0.187068	0.00151072	2.39883	0.0801678	0.448745	1.11686	0.990579	1.20226	0.928966	1.36773	0.152757	0.0124385	2.93765	0.101859	0.448745
240	30.88	31.29	67.49	26.4	21.58	Q5NL27	Uncharacterized protein OS=Zymomonas mobilis subsp. mobilis (strain ATCC 31821 / ZM4 / CP4) GN=ZMO1959 PE=4 SV=1	ZMO1959	ZYMMO	20	0.801678	0.0560464	1.25892	0.625173	1.00925	0.613762	0.0850885	1.40605	0.413047	0.862979	0.744732	0.0317116	1.27057	0.570164	0.946237	0.636796	0.0334724	1.36773	0.452898	0.870964	0.0744732	2.93001e-05	2.14783	0.0510505	0.159956	0.765597	0.22824	1.33045	0.570164	1.01859
241	30.83	31.16	47	21.12	19.48	Q5NMA8	Acriflavin resistance protein OS=Zymomonas mobilis subsp. mobilis (strain ATCC 31821 / ZM4 / CP4) GN=ZMO1528 PE=4 SV=1	ZMO1528	ZYMMO	17	0.870964	0.676347	1.38038	0.591562	1.20226	0.613762	0.548612	1.44544	0.436516	0.887156	0.586138	0.185061	1.45881	0.331131	0.855067	0.501187	0.0807739	1.49969	0.277971	0.751623	3.31131	0.000341177	1.7378	1.90546	6.54636	0.724436	0.359986	1.38038	0.519996	1
242	30.73	31.38	71.77	38.73	31.5	Q5NL61	Peptidase U32 OS=Zymomonas mobilis subsp. mobilis (strain ATCC 31821 / ZM4 / CP4) GN=ZMO1925 PE=4 SV=1	ZMO1925	ZYMMO	17	0.580764	0.0573449	1.38038	0.413047	0.801678	0.772681	0.291149	1.34276	0.570164	1.03753	0.235505	0.000253799	1.69044	0.104713	0.398107	0.0912011	3.06626e-07	2.18776	0.016293	0.199526	0.359749	0.00105565	1.48594	0.205116	0.534564	0.092045	6.19369e-09	2.44343	0.0288403	0.224906
243	30.56	32.04	94.6	57.91	45.68	Q5NQ61	50S ribosomal protein L2 OS=Zymomonas mobilis subsp. mobilis (strain ATCC 31821 / ZM4 / CP4) GN=rplB PE=3 SV=1	rplB	ZYMMO	50	0.751623	0.0475918	1.14815	0.630957	0.862979	0.847227	0.381925	1.15878	0.717794	0.981748	0.591562	0.00320583	1.21339	0.409261	0.717794	0.239883	0.00129427	1.55597	0.121339	0.37325	0.387258	0.000161711	1.30617	0.280543	0.505825	0.201372	8.32869e-06	1.69044	0.144544	0.340408
267	28.88	28.91	98.77	77.78	69.96	D3G2F7	Short-chain dehydrogenase/reductase SDR OS=Zymomonas mobilis subsp. mobilis (strain ATCC 31821 / ZM4 / CP4) GN=ZZM4_0141 PE=3 SV=1	ZZM4_0141	ZYMMO	28	8.09096	0.000296977	2.31206	3.49945	11.0662	7.65597	0.000483024	2.42103	3.16228	10.2802	5.01187	0.00239506	2.0893	2.39883	6.54636	5.80764	0.000219057	2.208	2.63027	8.16582	8.55067	1.4055e-05	2.18776	3.90841	12.1339	11.4815	6.14327e-05	2.51189	4.57088	17.378
245	30.51	30.51	100	85.71	85.71	Q5NLK7	Antibiotic biosynthesis monooxygenase OS=Zymomonas mobilis subsp. mobilis (strain ATCC 31821 / ZM4 / CP4) GN=ZMO1779 PE=4 SV=2	ZMO1779	ZYMMO	57	1.8197	0.432107	1.38038	1.31826	2.22844	2.24905	0.330011	1.38038	1.6293	2.83139	1.95885	0.909751	1.39316	1.40605	2.44343	1.22462	0.764572	1.23595	0.990832	1.45881	0.143219	0.16679	1.38038	0.109648	0.197697	4.44631	0.0610164	1.57036	2.83139	6.54636
781	12.01	12.01	61.94	29.13	21	Q5NNX4	N-acetylglucosamine-6-phosphate deacetylase OS=Zymomonas mobilis subsp. mobilis (strain ATCC 31821 / ZM4 / CP4) GN=ZMO0962 PE=3 SV=1	ZMO0962	ZYMMO	7	3.22107	0.312495	2.26987	1.41906	5.24808	4.87529	0.27286	3.10456	1.57036	8.87156	6.42688	0.0486337	3.40408	1.88799	16.4437	5.80764	0.0595159	3.43558	1.69044	14.1906	10.5682	0.006737	3.98107	2.65461	24.2103	4.2462	0.0581319	2.58226	1.64437	9.12011
275	28.2	28.44	96.3	62.96	58.89	Q5NQ94	HpcH/HpaI aldolase OS=Zymomonas mobilis subsp. mobilis (strain ATCC 31821 / ZM4 / CP4) GN=ZMO0487 PE=4 SV=1	ZMO0487	ZYMMO	18	6.0256	0.000495871	2.99226	2.01372	17.2187	4.65586	0.00627039	2.42103	1.92309	10.666	4.48745	0.00167387	2.67917	1.67494	9.54993	5.7544	0.000316777	2.83139	2.03236	14.7231	9.81748	4.73029e-06	3.01995	3.25087	22.4905	5.29664	0.000162556	2.70396	1.95885	14.3219
248	30.24	31.25	65.37	16.41	13.03	Q5NNB3	Uncharacterized protein OS=Zymomonas mobilis subsp. mobilis (strain ATCC 31821 / ZM4 / CP4) GN=ZMO1173 PE=4 SV=1	ZMO1173	ZYMMO	17	0.60256	0.066374	1.44544	0.42462	0.870964	0.608135	0.129627	1.36773	0.444631	0.831764	0.524808	0.0966201	1.44544	0.340408	0.758578	0.559758	0.00979191	1.35519	0.337287	0.758578	0.501187	0.0297562	1.58489	0.322107	0.794328	0.405508	0.11516	1.80302	0.255859	0.731139
249	30.24	30.44	72.52	50.8	50.8	Q5NQH1	Ornithine carbamoyltransferase OS=Zymomonas mobilis subsp. mobilis (strain ATCC 31821 / ZM4 / CP4) GN=argF PE=3 SV=2	argF	ZYMMO	40	0.963829	0.861304	1.22462	0.794328	1.18032	0.724436	0.633141	1.33045	0.554626	0.963829	0.937562	0.475884	1.21339	0.77983	1.13763	0.642688	0.0447246	1.36773	0.469894	0.879022	0.169044	0.00016563	3.01995	0.0937562	0.510505	0.963829	0.844396	1.20226	0.801678	1.15878
250	30.15	31.43	94.82	52.71	46.35	Q5NNV0	Serine--tRNA ligase OS=Zymomonas mobilis subsp. mobilis (strain ATCC 31821 / ZM4 / CP4) GN=serS PE=3 SV=1	serS	ZYMMO	25	1.0666	0.477819	1.27057	0.83946	1.33045	1.30617	0.791928	1.30617	1	1.64437	1.20226	0.949893	1.30617	0.92045	1.51356	1.05682	0.730169	1.24738	0.847227	1.31826	0.235505	0.0027661	2.44343	0.113763	0.57544	0.483059	0.0321836	1.48594	0.199526	0.717794
586	16.6	16.64	80.5	47.5	47.5	Q5NRJ2	Sigma 54 modulation protein/ribosomal protein S30EA OS=Zymomonas mobilis subsp. mobilis (strain ATCC 31821 / ZM4 / CP4) GN=ZMO0038 PE=4 SV=1	ZMO0038	ZYMMO	19	3.43558	0.0365263	1.70608	2.01372	10.9648	2.58226	0.170378	1.64437	1.57036	7.58578	5.70164	0.00419511	1.75388	3.25087	17.8649	5.7544	0.000187176	1.78649	3.22107	16.9044	0.457088	0.415206	1.5417	0.277971	0.704693	7.7983	8.95907e-05	1.80302	4.32514	24.4343
168	35.23	35.28	95.44	74.27	71.01	Q5NPI8	Cysteine synthase OS=Zymomonas mobilis subsp. mobilis (strain ATCC 31821 / ZM4 / CP4) GN=ZMO0748 PE=3 SV=1	ZMO0748	ZYMMO	47	3.13329	0.100727	1.40605	2.22844	3.90841	1.1695	0.433888	2.53513	0.461318	1.52757	3.98107	0.0190604	1.58489	2.51189	6.08135	5.70164	0.000329771	1.49969	3.80189	8.16582	3.56451	0.130063	1.55597	2.29087	4.57088	8.87156	8.52573e-06	1.77011	5.01187	14.5881
253	29.93	31.36	71.85	45.72	45.72	Q5NP36	Glutamate--tRNA ligase 1 OS=Zymomonas mobilis subsp. mobilis (strain ATCC 31821 / ZM4 / CP4) GN=gltX1 PE=3 SV=1	gltX1	ZYMMO	29	0.972747	0.379348	1.19124	0.809096	1.15878	0.847227	0.291477	1.20226	0.685488	1.01859	1.2942	0.533334	1.24738	1.03753	1.78649	1.2942	0.568672	1.28233	1.00925	1.7378	0.487529	0.00310014	1.57036	0.334195	0.765597	0.92045	0.282273	1.19124	0.758578	1.09648
254	29.81	29.91	67.16	60.89	54.24	Q5NQQ1	Inositol-phosphate phosphatase OS=Zymomonas mobilis subsp. mobilis (strain ATCC 31821 / ZM4 / CP4) GN=ZMO0329 PE=4 SV=1	ZMO0329	ZYMMO	27	0.963829	0.207721	1.25892	0.744732	1.21339	1.2942	0.879772	1.38038	0.937562	1.94089	0.724436	0.0107099	1.25892	0.57544	0.912011	0.77983	0.0304691	1.25892	0.619441	0.981748	0.416869	0.00280744	1.5417	0.231207	0.642688	0.534564	0.00282653	1.40605	0.296483	0.751623
255	29.8	30.1	71.96	36.83	30.05	Q5NN52	1-deoxy-D-xylulose-5-phosphate synthase 1 OS=Zymomonas mobilis subsp. mobilis (strain ATCC 31821 / ZM4 / CP4) GN=dxs1 PE=3 SV=1	dxs1	ZYMMO	19	0.47863	1.07818e-05	1.27057	0.356451	0.608135	0.625173	0.000383462	1.19124	0.496592	0.744732	0.255859	4.66538e-09	1.5417	0.128233	0.394457	0.060256	2.04967e-06	2.83139	0.0210863	0.170608	0.855067	0.139606	1.1695	0.717794	1	0.0946237	7.79714e-09	2.35505	0.0293765	0.222843
483	19.61	19.61	85.24	59.52	53.33	Q5NP01	Glutathione S-transferase domain protein OS=Zymomonas mobilis subsp. mobilis (strain ATCC 31821 / ZM4 / CP4) GN=ZMO0935 PE=3 SV=1	ZMO0935	ZYMMO	20	6.85488	0.00710997	1.7378	3.94457	10.8643	5.29664	0.0225303	1.75388	3.01995	7.04693	6.60694	0.00568098	1.64437	4.01791	8.95365	5.70164	0.00299601	1.45881	3.90841	7.65597	0.83946	0.488552	1.61436	0.570164	1.35519	7.44732	0.000211048	1.48594	5.01187	12.3595
257	29.76	29.85	69.79	41.7	41.06	Q5NN53	Mannose-1-phosphate guanylyltransferase/mannose-6-phosphate isomerase OS=Zymomonas mobilis subsp. mobilis (strain ATCC 31821 / ZM4 / CP4) GN=ZMO1233 PE=3 SV=1	ZMO1233	ZYMMO	25	0.801678	0.587234	1.31826	0.586138	1.05682	1.01859	0.952469	1.2942	0.787046	1.35519	0.981748	0.755678	1.35519	0.772681	1.33045	0.879022	0.649524	1.30617	0.672977	1.14815	2.31206	0.000522977	1.44544	1.59956	3.98107	1.43219	0.0375627	1.36773	1.04713	2.18776
258	29.63	29.73	78.5	53.25	51.25	Q5NQN8	Aminotransferase class I and II OS=Zymomonas mobilis subsp. mobilis (strain ATCC 31821 / ZM4 / CP4) GN=ZMO0342 PE=3 SV=1	ZMO0342	ZYMMO	42	1.52757	0.626735	1.43219	1.0666	2.05116	2.0893	0.0710951	1.49969	1.39316	2.80543	1.31826	0.28589	1.34276	0.981748	1.77011	1.15878	0.868565	1.31826	0.879022	1.51356	0.233346	0.0273284	2.53513	0.130617	0.591562	1.45881	0.485722	1.40605	1.03753	2.0893
554	17.49	17.56	62.63	27.89	27.89	Q5NRL4	Protein GrpE OS=Zymomonas mobilis subsp. mobilis (strain ATCC 31821 / ZM4 / CP4) GN=grpE PE=3 SV=1	grpE	ZYMMO	27	1.19124	0.802437	1.39316	0.855067	1.57036	0.824138	0.984884	1.31826	0.591562	1.08643	2.70396	0.0969324	1.6293	1.65959	3.66438	5.59758	0.00812866	1.83654	3.04789	8.16582	6.0256	0.0266737	2.05116	2.93765	9.90832	8.01678	0.0167607	2.208	3.63078	13.1826
229	31.8	32.59	80.1	50.12	48.89	Q5NQF3	Cysteine desulfurase OS=Zymomonas mobilis subsp. mobilis (strain ATCC 31821 / ZM4 / CP4) GN=ZMO0427 PE=3 SV=1	ZMO0427	ZYMMO	39	3.46737	0.175753	1.67494	2.07014	4.69894	0.679204	0.771288	1.44544	0.554626	0.981748	4.83059	0.118267	1.94089	2.48886	7.11213	5.54626	0.0342137	1.87068	2.96483	9.28966	4.2462	0.107189	1.77011	2.39883	6.66807	9.12011	0.0214105	2.18776	4.16869	15.1356
261	29.39	29.41	67.52	44.23	41.88	Q5NP19	2-nitropropane dioxygenase, NPD OS=Zymomonas mobilis subsp. mobilis (strain ATCC 31821 / ZM4 / CP4) GN=ZMO0917 PE=4 SV=1	ZMO0917	ZYMMO	25	1.2942	0.514363	1.22462	1.05682	1.55597	0.928966	0.532388	1.24738	0.685488	1.15878	1.83654	0.268992	1.23595	1.48594	2.208	0.887156	0.56491	1.35519	0.698232	1.20226	2.55859	0.0121164	1.27057	2.01372	3.22107	0.630957	0.833149	1.39316	0.510505	0.879022
332	25.14	26.68	66.21	40.82	32.81	P0DJA7	Sucrose-6-phosphate hydrolase OS=Zymomonas mobilis subsp. mobilis (strain ATCC 31821 / ZM4 / CP4) GN=sacA PE=1 SV=1	sacA	ZYMMO	16	2.63027	0.0592998	1.6293	1.61436	6.13762	2.67917	0.0994121	1.51356	1.77011	4.09261	3.94457	0.0220736	1.6293	2.42103	8.24138	5.44503	0.0064505	1.69044	3.22107	16.1436	0.981748	0.28499	1.39316	0.613762	1.36773	6.13762	0.00586405	1.72187	3.56451	17.0608
592	16.47	17.75	95.54	68.79	66.88	Q5NM50	Ferroxidase OS=Zymomonas mobilis subsp. mobilis (strain ATCC 31821 / ZM4 / CP4) GN=ZMO1586 PE=3 SV=1	ZMO1586	ZYMMO	35	5.24808	0.00475478	2.03236	2.58226	14.0605	4.44631	0.0131176	1.99526	2.22844	11.0662	4.65586	0.0147353	1.94089	2.39883	9.46237	5.44503	0.00321934	1.87068	2.91072	13.4277	3.01995	0.488543	1.70608	1.77011	6.66807	7.94328	0.000868232	2.07014	3.83707	20.3236
638	15.45	15.49	94.74	69.47	69.47	P48229	10 kDa chaperonin OS=Zymomonas mobilis subsp. mobilis (strain ATCC 31821 / ZM4 / CP4) GN=groS PE=3 SV=2	groS	ZYMMO	30	5.29664	0.136177	1.85353	2.85759	6.91831	3.94457	0.290851	1.58489	2.48886	5.01187	4.57088	0.157796	1.72187	2.65461	5.91562	5.39511	0.00942388	1.72187	3.13329	6.54636	11.9124	0.000616536	2.208	5.39511	18.5353	2.63027	0.0449284	1.40605	1.87068	3.19154
265	28.93	29.09	81.58	48.95	46.84	P30795	Uncharacterized protein ZMO1242 OS=Zymomonas mobilis subsp. mobilis (strain ATCC 31821 / ZM4 / CP4) GN=ZMO1242 PE=4 SV=2	ZMO1242	ZYMMO	23	0.83946	0.617337	1.30617	0.636796	1.09648	0.625173	0.252487	1.35519	0.465586	0.847227	0.18197	0.0121401	2.91072	0.128233	0.529663	0.42462	0.0742472	1.47231	0.260615	0.625173	0.597035	0.106008	1.39316	0.432514	0.831764	0.765597	0.805963	1.38038	0.505825	1.05682
980	7.69	7.69	65.52	15.95	15.95	H2VFR3	Uncharacterized protein OS=Zymomonas mobilis subsp. mobilis (strain ATCC 31821 / ZM4 / CP4) GN=ZMO0298 PE=4 SV=1	ZMO0298	ZYMMO	4	3.53183	0.0775627	2.42103	1.45881	15.417	1.75388	0.130927	2.07014	0.847227	5.91562	2.88403	0.0596534	2.37684	1.21339	14.3219	5.34564	0.0102135	2.63027	2.03236	20.1372	4.57088	0.0164066	2.53513	1.80302	15.7036	3.76704	0.042616	2.37684	1.58489	22.2843
689	14.12	14.15	87.74	49.68	45.81	Q9RH11	RNA pyrophosphohydrolase OS=Zymomonas mobilis subsp. mobilis (strain ATCC 31821 / ZM4 / CP4) GN=rppH PE=3 SV=1	rppH	ZYMMO	13	3.7325	0.150523	2.03236	1.83654	8.55067	2.75423	0.330322	1.75388	1.57036	4.44631	5.49541	0.012735	2.24905	2.44343	14.4544	5.29664	0.0255696	2.29087	2.31206	12.942	1.49969	0.756475	1.31826	1.13763	1.97697	3.7325	0.0743736	1.88799	1.97697	8.79023
268	28.87	30.43	61.14	35.92	28.84	Q5NNN1	Diguanylate cyclase/phosphodiesterase OS=Zymomonas mobilis subsp. mobilis (strain ATCC 31821 / ZM4 / CP4) GN=ZMO1055 PE=4 SV=1	ZMO1055	ZYMMO	16	0.787046	0.258458	1.36773	0.529663	1.07647	1.25892	0.911889	1.41906	0.887156	1.83654	1.33045	0.555906	1.43219	0.928966	2.05116	1.1272	0.920364	1.38038	0.816582	1.61436	0.483059	0.031647	1.6293	0.291072	0.787046	0.340408	0.000190027	1.94089	0.151356	0.660694
225	32.13	32.99	67.86	39.29	35.92	Q5NRM6	Sulfate adenylyltransferase subunit 1 OS=Zymomonas mobilis subsp. mobilis (strain ATCC 31821 / ZM4 / CP4) GN=cysN PE=3 SV=1	cysN	ZYMMO	28	4.48745	0.0028455	2.51189	1.78649	12.2462	5.49541	0.000361014	2.67917	2.05116	12.5892	1.40605	0.461551	1.41906	0.990832	2.07014	5.24808	0.000266521	2.67917	1.95885	12.8233	6.25173	4.21538e-05	2.72898	2.29087	17.378	7.11213	9.98334e-06	2.85759	2.48886	18.7068
361	23.95	24.12	84.4	55.2	46	Q5NQF5	FeS assembly ATPase SufC OS=Zymomonas mobilis subsp. mobilis (strain ATCC 31821 / ZM4 / CP4) GN=ZMO0425 PE=4 SV=2	ZMO0425	ZYMMO	29	2.70396	0.11103	1.67494	1.61436	5.15229	1.14815	0.279377	1.2942	0.887156	1.57036	4.52898	0.00315895	2.0893	2.1677	12.2462	5.19996	0.000592467	2.18776	2.37684	13.1826	6.36796	0.000270118	2.31206	2.75423	16.7494	3.76704	0.00386192	1.85353	2.03236	8.87156
884	9.59	9.59	53.92	24.84	24.84	Q5NMU5	Uncharacterized protein OS=Zymomonas mobilis subsp. mobilis (strain ATCC 31821 / ZM4 / CP4) GN=ZMO1341 PE=4 SV=2	ZMO1341	ZYMMO	7	3.16228	0.0637409	1.92309	1.64437	6.98232	2.55859	0.0965773	1.78649	1.43219	4.52898	3.22107	0.0469836	1.85353	1.7378	5.7544	5.15229	0.0130554	2.03236	2.53513	12.5892	0.559758	0.645395	2.208	0.172187	1.23595	2.75423	0.21695	1.8197	1.51356	5.01187
63	53.4	53.93	69.04	46.58	46.58	Q5NPM4	Polyphosphate kinase OS=Zymomonas mobilis subsp. mobilis (strain ATCC 31821 / ZM4 / CP4) GN=ppk PE=3 SV=1	ppk	ZYMMO	50	2.44343	0.0034467	1.7378	1.40605	5.05825	2.05116	0.0156965	1.5417	1.33045	4.69894	3.0761	9.18743e-05	1.94089	1.58489	6.66807	5.10505	1.83793e-09	2.22844	2.29087	13.9316	0.816582	0.655032	1.2942	0.496592	1.05682	4.74242	2.3746e-08	2.208	2.14783	14.1906
273	28.43	28.84	74.43	56.32	48.28	Q5NQM5	Cell shape determining protein, MreB/Mrl family OS=Zymomonas mobilis subsp. mobilis (strain ATCC 31821 / ZM4 / CP4) GN=ZMO0355 PE=4 SV=1	ZMO0355	ZYMMO	31	0.879022	0.568193	1.27057	0.679204	1.11686	0.691831	0.783504	1.44544	0.496592	1	0.698232	0.293673	1.34276	0.47863	0.937562	0.963829	0.400447	1.28233	0.751623	1.23595	2.1677	0.000567292	1.39316	1.55597	3.0761	0.483059	0.29815	1.6293	0.313329	0.787046
274	28.38	28.41	74.89	56.5	50.22	Q5NLU7	Dihydroorotase OS=Zymomonas mobilis subsp. mobilis (strain ATCC 31821 / ZM4 / CP4) GN=ZMO1689 PE=4 SV=1	ZMO1689	ZYMMO	28	2.01372	0.21243	1.55597	1.2942	4.44631	1.67494	0.137595	1.48594	1.1272	3.0761	0.824138	0.45458	1.31826	0.642688	1.08643	1.05682	0.786869	1.30617	0.809096	1.59956	0.879022	0.919636	1.35519	0.630957	1.19124	2.67917	0.00251687	1.61436	1.65959	6.98232
231	31.46	31.75	82.86	55.24	49.05	Q5NNY8	ATP-dependent Clp protease proteolytic subunit OS=Zymomonas mobilis subsp. mobilis (strain ATCC 31821 / ZM4 / CP4) GN=clpP PE=3 SV=1	clpP	ZYMMO	46	3.28095	0.349181	2.48886	1.31826	8.09096	1.41906	0.820325	1.41906	1	1.99526	4.2462	0.135909	2.75423	1.5417	8.87156	5.05825	0.123542	2.75423	1.83654	10.8643	6.54636	0.00840529	3.01995	2.1677	15.8489	6.36796	0.00554848	3.0761	2.07014	18.3654
562	17.29	17.29	77.05	45.9	45.9	Q5NMM1	Scaffold protein Nfu/NifU OS=Zymomonas mobilis subsp. mobilis (strain ATCC 31821 / ZM4 / CP4) GN=ZMO1415 PE=4 SV=2	ZMO1415	ZYMMO	14	2.07014	0.261136	1.77011	1.1695	4.28548	1.77011	0.552148	1.72187	1.02802	3.53183	3.31131	0.00775779	2.03236	1.6293	10	5.01187	0.000391448	2.1677	2.31206	12.4738	2.35505	0.139527	1.87068	1.25892	4.96592	2.99226	0.0147651	1.99526	1.49969	9.28966
946	8.01	9.37	48.23	29.79	29.79	D3G2H9	Uncharacterized protein OS=Zymomonas mobilis subsp. mobilis (strain ATCC 31821 / ZM4 / CP4) GN=ZZM4_0164 PE=4 SV=1	ZZM4_0164	ZYMMO	6	1.8197	0.570436	1.97697	0.92045	4.61318	2.26987	0.193263	2.22844	1.01859	5.86138	2.77971	0.260961	2.42103	1.14815	13.9316	5.01187	0.0503055	3.22107	1.55597	20.1372	1.09648	0.737394	1.78649	0.613762	3.66438	5.29664	0.0456945	3.31131	1.59956	21.677
278	28.1	28.59	72.49	36.43	35.1	Q5NL89	Protein translocase subunit SecD OS=Zymomonas mobilis subsp. mobilis (strain ATCC 31821 / ZM4 / CP4) GN=secD PE=3 SV=1	secD	ZYMMO	22	0.717794	0.192705	1.30617	0.469894	0.937562	0.83946	0.157441	1.25892	0.660694	1.05682	0.549541	0.00750983	1.36773	0.296483	0.751623	0.390841	0.00121411	1.6293	0.192309	0.636796	1.15878	0.514951	1.27057	0.912011	1.47231	0.356451	0.0222677	1.83654	0.172187	0.654636
1106	5.51	5.51	38.95	25.26	25.26	Q5NRA8	Uncharacterized protein OS=Zymomonas mobilis subsp. mobilis (strain ATCC 31821 / ZM4 / CP4) GN=ZMO0122 PE=4 SV=2	ZMO0122	ZYMMO	4	3.37287	0.0735173	1.72187	1.95885	7.7983	0.946237	0.268928	1.75388	0.586138	1.65959	3.28095	0.0586582	1.70608	1.92309	5.97035	5.01187	0.0303848	1.7378	2.88403	11.5878	0.203236	0.00168974	2.31206	0.0990832	0.469894	4.61318	0.0404591	1.72187	2.67917	11.4815
558	17.42	17.43	98.81	67.86	67.86	Q5NPI3	Glutaredoxin 3 OS=Zymomonas mobilis subsp. mobilis (strain ATCC 31821 / ZM4 / CP4) GN=ZMO0753 PE=4 SV=1	ZMO0753	ZYMMO	29	3.31131	0.00572654	1.85353	1.78649	4.96592	2.31206	0.102912	1.61436	1.43219	3.0761	2.70396	0.0243898	1.67494	1.61436	3.94457	4.96592	0.00011652	1.92309	2.58226	7.24436	2.65461	0.159963	1.7378	1.52757	3.90841	5.05825	5.50917e-05	2.03236	2.48886	7.94328
281	27.97	28.12	64.9	28.5	27.7	Q5NMT1	ABC transporter related protein OS=Zymomonas mobilis subsp. mobilis (strain ATCC 31821 / ZM4 / CP4) GN=ZMO1355 PE=4 SV=1	ZMO1355	ZYMMO	17	0.887156	0.0697017	1.28233	0.691831	1.13763	0.981748	0.668519	1.2942	0.758578	1.27057	0.660694	0.00582643	1.2942	0.413047	0.855067	0.185353	2.27186e-05	2.39883	0.0691831	0.444631	1.11686	0.886729	1.2942	0.862979	1.43219	0.220801	0.00415424	2.18776	0.0981748	0.483059
677	14.5	14.54	74.3	42.61	40.85	Q5NMY3	Pyrroline-5-carboxylate reductase OS=Zymomonas mobilis subsp. mobilis (strain ATCC 31821 / ZM4 / CP4) GN=proC PE=3 SV=1	proC	ZYMMO	18	2.91072	0.545041	1.67494	1.7378	4.28548	2.38371	0.392488	2.80543	0.203236	1.07647	3.98107	0.141132	1.70608	2.33346	7.17794	4.96592	0.114954	1.83654	2.70396	8.47227	3.04789	0.0692278	1.67494	1.8197	4.83059	4.57088	0.0615286	1.97697	2.31206	8.62979
283	27.85	28.61	56.69	25.93	25.24	Q5NM88	Squalene-hopene cyclase OS=Zymomonas mobilis subsp. mobilis (strain ATCC 31821 / ZM4 / CP4) GN=ZMO1548 PE=4 SV=1	ZMO1548	ZYMMO	23	0.981748	0.164811	1.27057	0.751623	1.24738	0.937562	0.26556	1.27057	0.744732	1.19124	0.765597	0.0322934	1.36773	0.428549	1.04713	0.322107	0.00104915	1.77011	0.164437	0.570164	1.65959	0.0369352	1.25892	1.31826	2.0893	0.277971	0.00506544	2.07014	0.16293	0.57544
575	16.91	17.6	77.46	40.57	38.52	Q5NRM3	Phosphoadenosine phosphosulfate reductase OS=Zymomonas mobilis subsp. mobilis (strain ATCC 31821 / ZM4 / CP4) GN=cysH PE=3 SV=1	cysH	ZYMMO	10	3.69828	0.000874761	2.37684	1.55597	12.4738	3.80189	0.000775282	2.42103	1.57036	14.9969	3.87258	0.0012922	2.39883	1.61436	13.6773	4.92039	8.95176e-05	2.46604	1.99526	18.8799	4.65586	5.94955e-05	2.44343	1.90546	14.1906	6.79204	1.35365e-05	2.55859	2.65461	26.546
285	27.67	28.13	54.64	31.7	27.71	Q5NRE7	CheA signal transduction histidine kinase OS=Zymomonas mobilis subsp. mobilis (strain ATCC 31821 / ZM4 / CP4) GN=ZMO0083 PE=4 SV=1	ZMO0083	ZYMMO	23	0.636796	0.0798808	1.38038	0.436516	0.879022	1.09648	0.594968	1.33045	0.824138	1.41906	1.09648	0.667013	1.2942	0.847227	1.44544	1.19124	0.848735	1.38038	0.862979	1.58489	0.510505	0.0570207	1.5417	0.283139	0.787046	0.343558	0.0213812	2.03236	0.203236	0.698232
517	18.59	18.62	83.85	73.96	71.35	Q5NRC4	3-isopropylmalate dehydratase small subunit OS=Zymomonas mobilis subsp. mobilis (strain ATCC 31821 / ZM4 / CP4) GN=leuD PE=3 SV=1	leuD	ZYMMO	18	2.44343	0.499323	1.6293	1.49969	4.57088	5.49541	0.0557765	2.22844	2.46604	9.54993	7.65597	0.00744254	2.29087	3.34195	15.1356	4.87529	0.0869492	2.01372	2.42103	8.01678	0.972747	0.96898	1.77011	0.597035	1.72187	3.43558	0.0872934	1.72187	1.99526	5.39511
287	27.53	29.94	63.24	41.89	36.96	Q5NLH4	Electron transport complex subunit C OS=Zymomonas mobilis subsp. mobilis (strain ATCC 31821 / ZM4 / CP4) GN=ZMO1812 PE=3 SV=1	ZMO1812	ZYMMO	15	0.660694	0.09754	1.33045	0.501187	0.879022	1.04713	0.884854	1.28233	0.816582	1.34276	0.554626	0.000671478	1.2942	0.369828	0.717794	0.267917	0.00194743	1.7378	0.119124	0.465586	0.591562	0.00496058	1.31826	0.428549	0.77983	0.057544	8.61807e-06	2.80543	0.0285759	0.161436
288	27.44	27.51	72.73	40.48	39.18	O66113	Pyruvate dehydrogenase E1 component subunit beta OS=Zymomonas mobilis subsp. mobilis (strain ATCC 31821 / ZM4 / CP4) GN=pdhB PE=3 SV=2	pdhB	ZYMMO	32	1.83654	0.346556	1.57036	1.1695	2.83139	1.69044	0.544447	1.5417	1.09648	2.55859	2.1677	0.236908	1.70608	1.27057	3.40408	1.43219	0.42041	1.36773	1.04713	2.01372	4.13048	0.00070099	1.97697	2.0893	7.87046	2.24905	0.0780627	1.67494	1.34276	4.01791
289	27.21	27.38	74.35	50.36	49.41	Q9Z661	Diaminopimelate decarboxylase OS=Zymomonas mobilis subsp. mobilis (strain ATCC 31821 / ZM4 / CP4) GN=lysA PE=3 SV=1	lysA	ZYMMO	18	1.1272	0.902577	1.25892	0.895365	1.48594	1.23595	0.476651	1.28233	0.963829	1.61436	1.18032	0.818223	1.27057	0.928966	1.55597	0.963829	0.434097	1.24738	0.765597	1.20226	1.21339	0.705066	1.31826	0.92045	1.67494	0.794328	0.599541	1.35519	0.524808	1.07647
60	54.09	55.75	85.59	56.77	55.02	Q5NLN2	Aldehyde Dehydrogenase OS=Zymomonas mobilis subsp. mobilis (strain ATCC 31821 / ZM4 / CP4) GN=ZMO1754 PE=3 SV=1	ZMO1754	ZYMMO	67	11.5878	0.000675268	1.67494	6.91831	19.9526	5.01187	0.0115567	1.64437	3.04789	6.85488	5.54626	0.00631346	1.59956	3.46737	8.87156	4.7863	0.0124881	1.57036	3.04789	7.94328	0.349945	0.037595	1.22462	0.291072	0.428549	16.9044	9.40744e-05	1.6293	10.3753	29.9226
291	27.06	27.07	80.27	35.41	35.41	Q5NPG7	tRNA-specific 2-thiouridylase MnmA OS=Zymomonas mobilis subsp. mobilis (strain ATCC 31821 / ZM4 / CP4) GN=mnmA PE=3 SV=2	mnmA	ZYMMO	15	0.937562	0.913806	1.30617	0.724436	1.22462	0.787046	0.805857	1.41906	0.49204	1.11686	0.744732	0.449555	1.31826	0.539511	0.981748	0.698232	0.479763	1.38038	0.483059	0.963829	1.55597	0.0239296	1.27057	1.22462	2.35505	0.519996	0.0894832	1.5417	0.212814	0.801678
292	27	27.11	71.77	44.61	41.59	Q5NPD0	Leucyl aminopeptidase OS=Zymomonas mobilis subsp. mobilis (strain ATCC 31821 / ZM4 / CP4) GN=ZMO0806 PE=4 SV=1	ZMO0806	ZYMMO	17	1.00925	0.774408	1.22462	0.824138	1.23595	0.937562	0.773276	1.22462	0.765597	1.14815	0.831764	0.214825	1.28233	0.642688	1.0666	1.28233	0.249156	1.25892	1.01859	1.59956	0.253513	0.010229	1.57036	0.194089	0.398107	1.6293	0.0376689	1.2942	1.25892	2.03236
293	26.98	27.65	72.01	22.53	19.53	Q5NNG1	Histidine kinase OS=Zymomonas mobilis subsp. mobilis (strain ATCC 31821 / ZM4 / CP4) GN=ZMO1125 PE=4 SV=1	ZMO1125	ZYMMO	16	1.14815	0.714719	1.49969	0.765597	1.83654	1.21339	0.934735	1.51356	0.801678	1.95885	0.42462	0.0453758	1.72187	0.229087	0.731139	0.717794	0.226001	1.44544	0.49204	1.03753	0.16293	0.0676116	1.95885	0.10666	0.319154	0.879022	0.86919	1.44544	0.613762	1.27057
87	46.87	47.08	68.58	52.8	51.33	Q5NQQ3	Sulfurtransferase OS=Zymomonas mobilis subsp. mobilis (strain ATCC 31821 / ZM4 / CP4) GN=ZMO0327 PE=4 SV=2	ZMO0327	ZYMMO	51	3.19154	0.208339	2.05116	1.55597	4.2462	2.22844	0.414963	1.52757	1.45881	3.10456	2.44343	0.832775	1.7378	1.40605	3.22107	4.74242	0.0198024	2.58226	1.83654	6.60694	12.3595	2.67107e-08	2.75423	4.48745	17.7011	6.98232	1.05666e-05	2.75423	2.53513	9.81748
295	26.91	27.04	64.34	33.69	26.34	Q5NP37	NAD+ synthetase OS=Zymomonas mobilis subsp. mobilis (strain ATCC 31821 / ZM4 / CP4) GN=ZMO0899 PE=3 SV=2	ZMO0899	ZYMMO	20	1.24738	0.262724	1.31826	0.946237	1.83654	1.11686	0.409265	1.27057	0.879022	1.44544	0.912011	0.627306	1.30617	0.691831	1.19124	0.831764	0.496627	1.31826	0.642688	1.09648	0.151356	0.0065861	1.57036	0.0981748	0.237684	1.27057	0.0859585	1.2942	0.981748	1.90546
296	26.9	26.9	80.41	61.86	48.8	Q5NPL6	4-hydroxy-tetrahydrodipicolinate synthase OS=Zymomonas mobilis subsp. mobilis (strain ATCC 31821 / ZM4 / CP4) GN=dapA PE=3 SV=1	dapA	ZYMMO	26	1.41906	0.186348	1.34276	1.05682	2.35505	0.912011	0.436858	1.27057	0.724436	1.15878	0.816582	0.838725	1.27057	0.648634	1.03753	0.691831	0.580806	1.31826	0.544503	0.912011	0.167494	0.119194	2.96483	0.122462	0.496592	0.903649	0.613907	1.28233	0.717794	1.15878
297	26.88	26.88	81.87	66.67	66.67	Q5NPK9	50S ribosomal protein L10 OS=Zymomonas mobilis subsp. mobilis (strain ATCC 31821 / ZM4 / CP4) GN=rplJ PE=3 SV=1	rplJ	ZYMMO	53	0.963829	0.282793	1.14815	0.824138	1.10662	1.04713	0.846061	1.18032	0.887156	1.22462	0.57544	0.0772824	1.30617	0.413047	0.751623	0.487529	0.0371013	1.38038	0.267917	0.672977	0.496592	0.0075125	1.35519	0.319154	0.672977	0.190546	0.00526698	2.53513	0.11695	0.483059
298	26.79	27.49	72.25	49.28	47.85	Q5NN59	50S ribosomal protein L9 OS=Zymomonas mobilis subsp. mobilis (strain ATCC 31821 / ZM4 / CP4) GN=rplI PE=3 SV=1	rplI	ZYMMO	40	0.954993	0.161272	1.19124	0.801678	1.13763	1.11686	0.979658	1.19124	0.937562	1.31826	0.625173	0.00593511	1.20226	0.510505	0.751623	0.457088	0.0199594	1.27057	0.313329	0.580764	0.570164	0.00251752	1.23595	0.448745	0.704693	0.122462	0.000351386	2.1677	0.0928966	0.265461
599	16.3	16.33	64.11	23.68	22.73	Q5NQ23	Glucose sorbosone dehydrogenase OS=Zymomonas mobilis subsp. mobilis (strain ATCC 31821 / ZM4 / CP4) GN=ZMO0558 PE=4 SV=2	ZMO0558	ZYMMO	14	5.19996	0.0471155	2.37684	2.18776	7.7983	5.05825	0.0405653	2.26987	2.22844	8.55067	2.44343	0.296956	1.48594	1.64437	3.56451	4.74242	0.0726219	2.208	2.14783	7.31139	8.09096	6.11306e-05	2.24905	3.59749	14.1906	7.04693	0.00494737	2.33346	3.01995	13.1826
963	8	8	51.72	43.1	43.1	Q5NPR2	Uncharacterized protein OS=Zymomonas mobilis subsp. mobilis (strain ATCC 31821 / ZM4 / CP4) GN=ZMO0674 PE=4 SV=1	ZMO0674	ZYMMO	5	2.53513	0.333004	2.0893	1.21339	25.5859	2.46604	0.259932	1.64437	1.49969	26.3027	2.85759	0.258768	2.51189	1.13763	22.4905	4.74242	0.0948662	2.26987	2.0893	36.6438	0.765597	0.623021	2.39883	0.253513	1.83654	9.72747	0.0356637	2.33346	4.16869	60.8135
188	34.19	34.5	76.9	47.62	44.05	Q5NPA0	Cell division protein FtsA OS=Zymomonas mobilis subsp. mobilis (strain ATCC 31821 / ZM4 / CP4) GN=ftsA PE=3 SV=1	ftsA	ZYMMO	20	3.40408	0.0911392	2.24905	1.51356	4.7863	1.6293	0.648033	1.58489	1.02802	2.10863	4.44631	0.00434359	2.18776	2.03236	6.19441	4.69894	0.0016961	2.39883	1.95885	8.3946	2.70396	0.0601962	1.97697	1.36773	3.87258	3.16228	0.0180493	1.94089	1.6293	4.40555
521	18.47	21.38	74.85	50.31	44.79	Q5NMM6	Ferroxidase OS=Zymomonas mobilis subsp. mobilis (strain ATCC 31821 / ZM4 / CP4) GN=ZMO1410 PE=3 SV=1	ZMO1410	ZYMMO	26	4.48745	0.0654404	1.44544	3.10456	6.36796	2.93765	0.141257	1.33045	2.208	3.7325	3.63078	0.229586	1.48594	2.44343	5.44503	4.69894	0.0327027	1.47231	3.19154	7.11213	0.608135	0.491131	1.2942	0.346737	0.787046	6.98232	0.0197727	1.47231	4.74242	11.8032
303	26.59	26.61	82.54	65.08	57.14	Q5NQ60	50S ribosomal protein L22 OS=Zymomonas mobilis subsp. mobilis (strain ATCC 31821 / ZM4 / CP4) GN=rplV PE=3 SV=1	rplV	ZYMMO	43	0.704693	0.240598	1.18032	0.570164	0.831764	0.847227	0.332664	1.18032	0.704693	1	0.448745	0.0041782	1.41906	0.343558	0.636796	0.349945	0.012443	1.48594	0.222843	0.519996	0.619441	0.00544073	1.23595	0.501187	0.765597	0.151356	0.0191869	2.26987	0.0963829	0.343558
791	11.79	11.79	78.79	65.15	50.76	Q5NPS0	Uncharacterized protein OS=Zymomonas mobilis subsp. mobilis (strain ATCC 31821 / ZM4 / CP4) GN=ZMO0666 PE=4 SV=1	ZMO0666	ZYMMO	10	3.66438	0.271945	2.35505	1.55597	7.94328	2.96483	0.380098	2.14783	1.38038	5.19996	4.32514	0.088227	2.39883	1.80302	10.0925	4.69894	0.106227	2.53513	1.85353	10.7647	0.469894	0.270036	1.59956	0.30761	0.751623	6.66807	0.0477415	2.77971	2.39883	16.293
850	10.18	10.2	78.15	27.04	27.04	Q9X3X1	Formamidopyrimidine-DNA glycosylase OS=Zymomonas mobilis subsp. mobilis (strain ATCC 31821 / ZM4 / CP4) GN=mutM PE=3 SV=5	mutM	ZYMMO	8	3.16228	0.188198	2.83139	1.11686	9.2045	2.35505	0.0808409	2.18776	1.07647	5.86138	3.53183	0.142953	2.42103	1.45881	16.5959	4.69894	0.145189	2.67917	1.75388	19.7697	12.4738	0.00703206	3.7325	3.34195	42.462	7.04693	0.00579539	3.43558	2.05116	31.9154
306	26.45	26.47	68.98	37.35	29.8	Q5NNH0	Glutamate synthase, small subunit OS=Zymomonas mobilis subsp. mobilis (strain ATCC 31821 / ZM4 / CP4) GN=ZMO1116 PE=4 SV=1	ZMO1116	ZYMMO	29	0.912011	0.617042	1.30617	0.679204	1.19124	1.10662	0.394773	1.31826	0.83946	1.41906	0.981748	0.608879	1.24738	0.772681	1.22462	0.158489	0.358538	2.77971	0.0549541	0.440555	0.291072	0.402697	2.24905	0.147231	0.654636	0.322107	0.894076	2.18776	0.195884	0.704693
307	26.42	26.53	69.67	43.72	43.72	Q5NL74	Ribosome-binding ATPase YchF OS=Zymomonas mobilis subsp. mobilis (strain ATCC 31821 / ZM4 / CP4) GN=ychF PE=3 SV=1	ychF	ZYMMO	27	1.30617	0.824209	1.2942	1.00925	1.64437	1.85353	0.343755	1.31826	1.40605	2.80543	1.11686	0.796809	1.35519	0.824138	1.52757	0.963829	0.777525	1.33045	0.724436	1.28233	3.49945	0.014789	1.51356	2.31206	7.44732	2.24905	0.0769399	1.34276	1.67494	3.83707
1014	6.67	6.68	46.08	16.96	14.18	Q5NLQ2	Uncharacterized protein OS=Zymomonas mobilis subsp. mobilis (strain ATCC 31821 / ZM4 / CP4) GN=ZMO1734 PE=4 SV=1	ZMO1734	ZYMMO	6	4.69894	0.294418	4.83059	0.972747	19.7697	2.46604	0.424367	2.77971	0.887156	6.42688	5.64937	0.237778	4.96592	1.13763	18.5353	4.69894	0.279863	4.69894	1	18.8799	16.7494	0.0149547	5.70164	2.93765	53.4564	3.59749	0.272013	3.37287	1.0666	11.0662
309	26.18	26.33	72.83	56.88	56.52	Q5NQF0	2,3,4,5-tetrahydropyridine-2,6-dicarboxylate N-succinyltransferase OS=Zymomonas mobilis subsp. mobilis (strain ATCC 31821 / ZM4 / CP4) GN=dapD PE=3 SV=1	dapD	ZYMMO	35	0.928966	0.451072	1.23595	0.737904	1.14815	0.666807	0.346154	1.39316	0.515229	0.928966	0.847227	0.427666	1.33045	0.60256	1.1272	1.48594	0.0925989	1.39316	1.0666	1.90546	0.794328	0.324859	1.30617	0.597035	1.03753	1.99526	0.152696	1.61436	1.23595	2.77971
1342	2	2	28.57	10.32	10.32	Q5NRD0	Transcriptional regulator, HxlR family OS=Zymomonas mobilis subsp. mobilis (strain ATCC 31821 / ZM4 / CP4) GN=ZMO0100 PE=4 SV=1	ZMO0100	ZYMMO	1	7.31139	0.123278	2.10863	3.46737	15.2757	3.59749	0.188234	2.10863	1.70608	7.51623	1.92309	0.340041	2.10863	0.912011	4.01791	4.69894	0.157254	2.10863	2.22844	9.81748	2.44343	0.261023	2.10863	1.15878	5.10505	2.72898	0.235585	2.10863	1.2942	5.70164
311	26.16	26.38	69.89	34.14	30.11	Q5NL05	tRNA uridine 5-carboxymethylaminomethyl modification enzyme MnmG OS=Zymomonas mobilis subsp. mobilis (strain ATCC 31821 / ZM4 / CP4) GN=mnmG PE=3 SV=3	mnmG	ZYMMO	15	0.648634	0.17431	1.30617	0.501187	0.847227	0.83946	0.712201	1.27057	0.660694	1.0666	0.37325	0.0133585	1.61436	0.251189	0.60256	0.17378	7.46672e-06	2.03236	0.0801678	0.353183	0.448745	0.131302	1.51356	0.313329	0.679204	0.313329	0.000612896	1.78649	0.178649	0.559758
312	26.15	26.23	92.95	74.36	64.1	Q5NQ67	30S ribosomal protein S7 OS=Zymomonas mobilis subsp. mobilis (strain ATCC 31821 / ZM4 / CP4) GN=rpsG PE=3 SV=1	rpsG	ZYMMO	57	0.724436	0.115394	1.18032	0.608135	0.855067	0.744732	0.189032	1.19124	0.613762	0.887156	0.49204	0.00237688	1.28233	0.363078	0.630957	0.328095	0.00423043	1.5417	0.190546	0.505825	0.428549	0.00400851	1.35519	0.275423	0.580764	0.104713	2.61995e-05	2.99226	0.0409261	0.313329
313	26.04	26.04	65.97	34.78	32.14	Q5NPJ3	Peptide chain release factor 3 OS=Zymomonas mobilis subsp. mobilis (strain ATCC 31821 / ZM4 / CP4) GN=prfC PE=3 SV=1	prfC	ZYMMO	19	0.77983	0.00137813	1.22462	0.630957	0.954993	0.724436	0.0743258	1.31826	0.559758	0.954993	0.666807	0.00109784	1.24738	0.534564	0.831764	0.855067	0.00562084	1.23595	0.685488	1.05682	1.04713	0.165421	1.23595	0.847227	1.2942	0.18197	0.000508768	1.72187	0.140605	0.313329
126	39.68	39.93	46.55	32.61	29.92	Q5NNE7	Acetolactate synthase OS=Zymomonas mobilis subsp. mobilis (strain ATCC 31821 / ZM4 / CP4) GN=ZMO1139 PE=3 SV=1	ZMO1139	ZYMMO	35	2.48886	0.178059	1.45881	1.70608	4.28548	2.42103	0.0483544	1.57036	1.5417	4.44631	9.37562	7.61682e-07	1.95885	4.7863	22.4905	4.65586	0.00052906	1.85353	2.51189	12.942	4.69894	0.000322736	1.88799	2.48886	12.942	2.91072	0.0310185	1.70608	1.70608	4.92039
315	26	26	77.1	53.82	53.82	Q5NNS7	SapC family protein OS=Zymomonas mobilis subsp. mobilis (strain ATCC 31821 / ZM4 / CP4) GN=ZMO1009 PE=4 SV=1	ZMO1009	ZYMMO	31	0.559758	0.0345829	1.41906	0.319154	0.794328	0.349945	0.0728247	1.61436	0.155597	0.564937	0.549541	0.0481328	1.38038	0.405508	0.758578	0.465586	0.0139793	1.33045	0.237684	0.619441	0.100925	0.0331318	3.0761	0.0428548	0.310456	0.409261	0.110637	1.64437	0.235505	0.672977
316	25.88	25.96	78.96	45.45	41.04	Q5NMN6	Uncharacterized protein OS=Zymomonas mobilis subsp. mobilis (strain ATCC 31821 / ZM4 / CP4) GN=ZMO1400 PE=4 SV=1	ZMO1400	ZYMMO	18	0.685488	0.12147	1.33045	0.405508	0.912011	0.870964	0.583807	1.31826	0.619441	1.14815	0.717794	0.346764	1.36773	0.505825	0.981748	0.816582	0.397741	1.24738	0.570164	1.01859	2.51189	2.76058e-05	1.25892	1.99526	4.61318	0.501187	0.0302688	1.55597	0.231207	0.77983
713	13.61	13.64	64.84	27.43	25.69	Q5NNX1	Efflux pump membrane protein OS=Zymomonas mobilis subsp. mobilis (strain ATCC 31821 / ZM4 / CP4) GN=ZMO0965 PE=4 SV=1	ZMO0965	ZYMMO	13	3.19154	0.337549	2.18776	1.45881	6.0256	1.88799	0.427348	2.35505	0.801678	4.01791	9.37562	0.0220508	2.37684	3.94457	20.3236	4.65586	0.0780166	2.42103	1.92309	8.55067	4.36516	0.190023	2.39883	1.8197	8.87156	1.35519	0.742532	3.7325	0.363078	3.04789
65	52.24	52.54	71.92	54.84	50.85	Q5NLV1	D-3-phosphoglycerate dehydrogenase OS=Zymomonas mobilis subsp. mobilis (strain ATCC 31821 / ZM4 / CP4) GN=ZMO1685 PE=3 SV=1	ZMO1685	ZYMMO	41	4.2462	7.24425e-05	1.95885	2.1677	6.79204	4.13048	4.66439e-05	1.87068	2.208	6.25173	6.72977	3.53583e-08	2.208	3.04789	11.9124	4.61318	4.48499e-05	1.99526	2.31206	7.44732	5.64937	4.74316e-06	2.18776	2.58226	8.95365	5.24808	5.53377e-06	2.1677	2.42103	8.31764
319	25.79	25.84	70.77	33.27	30.88	Q5NPD3	Sporulation domain protein OS=Zymomonas mobilis subsp. mobilis (strain ATCC 31821 / ZM4 / CP4) GN=ZMO0803 PE=4 SV=2	ZMO0803	ZYMMO	16	0.515229	0.0410045	1.49969	0.359749	0.772681	1.2942	0.532139	1.39316	0.928966	1.88799	0.328095	0.0191503	1.88799	0.195884	0.619441	0.383707	0.0364788	1.77011	0.141906	0.679204	1.58489	0.0928872	1.38038	1.14815	2.55859	0.346737	0.0904224	1.94089	0.185353	0.672977
136	38.93	39.05	76.76	56.76	56.18	Q5NNW0	Aldo/keto reductase OS=Zymomonas mobilis subsp. mobilis (strain ATCC 31821 / ZM4 / CP4) GN=ZMO0976 PE=4 SV=1	ZMO0976	ZYMMO	57	6.0256	0.000567665	1.97697	3.04789	13.9316	3.31131	0.0225579	1.67494	1.97697	5.19996	3.16228	0.00183896	1.7378	1.8197	5.97035	4.61318	0.000616304	1.80302	2.55859	9.72747	0.744732	0.305862	1.27057	0.580764	0.946237	11.5878	4.55015e-08	1.97697	5.86138	27.2898
321	25.74	25.76	86.27	64.22	64.22	Q5NME6	Uncharacterized protein OS=Zymomonas mobilis subsp. mobilis (strain ATCC 31821 / ZM4 / CP4) GN=ZMO1490 PE=4 SV=1	ZMO1490	ZYMMO	50	0.751623	0.233324	1.21339	0.608135	0.912011	1.01859	0.365602	1.21339	0.83946	1.2942	0.608135	0.133404	1.2942	0.487529	0.787046	0.231207	0.013099	2.14783	0.113763	0.496592	0.524808	0.0533426	1.38038	0.401791	0.724436	0.505825	0.0244739	1.43219	0.363078	0.724436
322	25.66	25.75	54.66	29.69	27.16	Q5NM37	Hopanoid biosynthesis associated RND transporter like protein HpnN OS=Zymomonas mobilis subsp. mobilis (strain ATCC 31821 / ZM4 / CP4) GN=ZMO1599 PE=4 SV=1	ZMO1599	ZYMMO	25	1.02802	0.722406	1.41906	0.724436	1.55597	0.737904	0.954536	1.55597	0.380189	1.14815	1.45881	0.565946	1.43219	1.01859	2.29087	1.30617	0.714563	1.40605	0.928966	1.95885	3.01995	0.0419629	1.58489	1.90546	6.42688	1.15878	0.763449	1.36773	0.847227	1.59956
808	11.36	11.39	90.63	56.25	51.25	Q5NPL5	SsrA-binding protein OS=Zymomonas mobilis subsp. mobilis (strain ATCC 31821 / ZM4 / CP4) GN=smpB PE=3 SV=1	smpB	ZYMMO	11	3.22107	0.725956	3.01995	1.0666	10.7647	2.39883	0.996562	2.77971	0.862979	7.65597	2.0893	0.771748	2.44343	0.855067	5.24808	4.61318	0.20357	3.22107	1.43219	18.3654	4.74242	0.134185	3.37287	1.40605	17.7011	6.36796	0.0620766	3.34195	1.90546	27.2898
324	25.57	25.66	66.54	28.85	28.85	Q5NRC7	Beta-lactamase OS=Zymomonas mobilis subsp. mobilis (strain ATCC 31821 / ZM4 / CP4) GN=ZMO0103 PE=4 SV=2	ZMO0103	ZYMMO	18	1.25892	0.807808	1.44544	0.870964	1.83654	1.14815	0.809218	1.44544	0.794328	1.72187	1.48594	0.453584	1.49969	0.990832	2.33346	1.35519	0.405617	1.47231	0.92045	2.10863	0.340408	0.165274	2.0893	0.124738	0.711214	1.31826	0.387128	1.43219	0.92045	1.87068
325	25.57	25.66	79.15	60.73	59.82	Q5NN58	Mandelate racemase/muconate lactonizing protein OS=Zymomonas mobilis subsp. mobilis (strain ATCC 31821 / ZM4 / CP4) GN=ZMO1228 PE=4 SV=1	ZMO1228	ZYMMO	23	0.981748	0.818593	1.27057	0.765597	1.24738	0.92045	0.648888	1.27057	0.717794	1.1695	1.23595	0.118949	1.24738	0.990832	1.59956	1.11686	0.187718	1.27057	0.879022	1.41906	0.301995	0.0419176	2.1677	0.0954993	0.654636	0.946237	0.959718	1.25892	0.744732	1.19124
326	25.32	25.95	66.76	55.21	53.52	Q5NRB0	Dihydroorotate dehydrogenase OS=Zymomonas mobilis subsp. mobilis (strain ATCC 31821 / ZM4 / CP4) GN=ZMO0120 PE=4 SV=2	ZMO0120	ZYMMO	17	0.946237	0.964947	1.27057	0.737904	1.20226	0.474242	0.631554	1.61436	0.299226	0.765597	0.954993	0.610339	1.28233	0.744732	1.22462	1.20226	0.330976	1.34276	0.895365	1.55597	0.524808	0.24793	1.47231	0.299226	0.772681	0.625173	0.388715	1.40605	0.416869	0.879022
327	25.27	25.29	90.76	71.2	71.2	Q5NQZ2	ATP synthase subunit delta OS=Zymomonas mobilis subsp. mobilis (strain ATCC 31821 / ZM4 / CP4) GN=atpH PE=3 SV=1	atpH	ZYMMO	39	5.59758	0.00355134	2.24905	2.48886	9.63829	7.65597	0.00168385	2.39883	3.19154	15.2757	2.05116	0.264621	1.49969	1.36773	3.0761	1.28233	0.919768	1.36773	0.937562	1.83654	6.0256	0.00298838	2.46604	2.44343	12.8233	10.4713	3.63026e-05	2.24905	4.65586	19.0546
328	25.22	25.6	76.4	45.96	38.92	Q5NLM2	ErfK/YbiS/YcfS/YnhG family protein OS=Zymomonas mobilis subsp. mobilis (strain ATCC 31821 / ZM4 / CP4) GN=ZMO1764 PE=4 SV=2	ZMO1764	ZYMMO	20	0.679204	0.00810634	1.2942	0.515229	0.879022	0.591562	0.021279	1.30617	0.444631	0.772681	0.737904	0.0085492	1.27057	0.57544	0.937562	0.619441	0.0014445	1.2942	0.461318	0.801678	0.131826	4.36033e-06	2.26987	0.030761	0.299226	0.444631	0.000833256	1.30617	0.328095	0.580764
329	25.19	25.77	65.3	26.82	22.58	Q5NQG9	DNA topoisomerase 4 subunit B OS=Zymomonas mobilis subsp. mobilis (strain ATCC 31821 / ZM4 / CP4) GN=parE PE=3 SV=1	parE	ZYMMO	19	0.564937	0.0591703	1.40605	0.322107	0.794328	0.608135	0.0634864	1.33045	0.394457	0.809096	0.580764	0.0177952	1.41906	0.349945	0.824138	0.380189	6.95142e-05	1.5417	0.100925	0.586138	1	0.76722	1.28233	0.77983	1.34276	0.349945	0.00442632	1.7378	0.0855067	0.608135
1167	4.13	4.13	51.1	24.18	13.19	Q5NQZ9	Uncharacterized protein OS=Zymomonas mobilis subsp. mobilis (strain ATCC 31821 / ZM4 / CP4) GN=ZMO0231 PE=4 SV=2	ZMO0231	ZYMMO	2	4.09261	0.154748	2.26987	1.80302	9.81748	7.11213	0.12718	2.44343	2.91072	21.2814	4.28548	0.173358	2.37684	1.80302	12.4738	4.61318	0.154305	2.37684	1.94089	12.942	4.09261	0.192204	2.37684	1.72187	11.272	4.61318	0.189019	2.29087	2.01372	10.8643
331	25.16	25.57	63.39	27.63	25.22	Q9RNL5	Membrane protein insertase YidC OS=Zymomonas mobilis subsp. mobilis (strain ATCC 31821 / ZM4 / CP4) GN=yidC PE=3 SV=2	yidC	ZYMMO	17	1.10662	0.512465	1.34276	0.824138	1.57036	0.737904	0.141423	1.27057	0.570164	0.937562	0.912011	0.175726	1.25892	0.717794	1.14815	0.534564	0.00972203	1.40605	0.325087	0.751623	0.972747	0.869484	1.33045	0.772681	1.2942	0.515229	0.0172699	1.41906	0.212814	0.731139
662	14.72	14.73	55.86	41.38	37.24	Q5NQE9	Arginase/agmatinase/formiminoglutamase OS=Zymomonas mobilis subsp. mobilis (strain ATCC 31821 / ZM4 / CP4) GN=ZMO0432 PE=4 SV=2	ZMO0432	ZYMMO	12	2.51189	0.107262	1.44544	1.7378	8.62979	1.90546	0.313531	1.39316	1.36773	5.44503	8.70964	0.000270512	1.72187	5.05825	29.6483	4.52898	0.00187934	1.52757	2.96483	15.417	3.80189	0.00978741	1.64437	2.31206	16.5959	5.19996	0.00514106	1.72187	3.01995	23.3346
1284	2.08	2.4	96.74	25	18.48	D3G2H1	Addiction module antitoxin, RelB/DinJ family OS=Zymomonas mobilis subsp. mobilis (strain ATCC 31821 / ZM4 / CP4) GN=ZZM4_0156 PE=4 SV=1	ZZM4_0156	ZYMMO	2	3.98107	0.486021	3.59749	1.10662	14.4544	1.58489	0.355376	2.33346	0.679204	4.09261	3.49945	0.409386	3.76704	0.928966	10.8643	4.52898	0.315432	3.7325	1.21339	18.8799	6.08135	0.189219	3.94457	1.5417	21.2814	3.13329	0.39593	3.16228	0.990832	8.3946
334	24.97	25.13	79.4	57.51	52.36	Q5NPL0	50S ribosomal protein L1 OS=Zymomonas mobilis subsp. mobilis (strain ATCC 31821 / ZM4 / CP4) GN=rplA PE=3 SV=1	rplA	ZYMMO	59	0.359749	0.0863688	1.2942	0.226986	0.465586	0.660694	0.147962	1.18032	0.534564	0.77983	0.272898	0.0246633	1.41906	0.159956	0.387258	0.165959	0.00902572	1.6293	0.0801678	0.270396	0.416869	0.0558328	1.21339	0.299226	0.505825	0.151356	0.0111395	1.51356	0.107647	0.229087
335	24.93	25	88.34	57.67	52.76	Q5NQ45	50S ribosomal protein L15 OS=Zymomonas mobilis subsp. mobilis (strain ATCC 31821 / ZM4 / CP4) GN=rplO PE=3 SV=1	rplO	ZYMMO	34	2.60615	0.0962635	1.59956	1.6293	3.90841	2.77971	0.345338	1.65959	1.67494	4.13048	1.49969	0.554309	1.45881	1.02802	2.18776	1.39316	0.378794	1.51356	0.92045	1.95885	1.44544	0.629741	1.47231	0.981748	2.07014	0.496592	0.212002	1.40605	0.251189	0.698232
920	8.46	8.51	41.71	14.26	12.48	Q5NLV5	Uncharacterized transporter ZMO1681 OS=Zymomonas mobilis subsp. mobilis (strain ATCC 31821 / ZM4 / CP4) GN=ZMO1681 PE=3 SV=2	ZMO1681	ZYMMO	5	5.05825	0.241616	2.10863	2.39883	9.54993	5.59758	0.353082	2.26987	2.46604	11.272	5.54626	0.345219	2.208	2.51189	11.695	4.44631	0.440695	1.94089	2.29087	8.62979	14.8594	0.115021	2.46604	6.0256	32.5087	16.7494	0.0971884	2.48886	6.72977	36.9828
997	7.15	7.25	63.98	39.13	29.81	Q5NQN3	RNA-binding protein Hfq OS=Zymomonas mobilis subsp. mobilis (strain ATCC 31821 / ZM4 / CP4) GN=hfq PE=3 SV=1	hfq ZMO0347	ZYMMO	8	2.10863	0.0817134	1.90546	1.10662	6.0256	2.07014	0.228094	1.80302	1.14815	4.44631	1.97697	0.247444	1.88799	1.04713	6.30957	4.40555	0.00614104	2.35505	1.87068	15.9956	2.51189	0.254264	2.05116	1.22462	11.0662	2.80543	0.0659694	2.10863	1.33045	8.62979
670	14.61	14.65	54.29	29.23	25.27	Q5NPZ2	DNA repair protein radA OS=Zymomonas mobilis subsp. mobilis (strain ATCC 31821 / ZM4 / CP4) GN=ZMO0589 PE=3 SV=1	ZMO0589	ZYMMO	7	3.0761	0.164547	1.61436	1.90546	5.05825	1.23595	0.804036	1.67494	0.737904	3.04789	1.57036	0.51916	1.67494	0.937562	3.59749	4.36516	0.0472224	1.75388	2.48886	9.28966	0.704693	0.269517	1.80302	0.448745	1.27057	4.16869	0.0656208	1.7378	2.39883	11.1686
339	24.51	24.77	88.62	41.07	38.39	Q5NNF1	Peptidase U62 modulator of DNA gyrase OS=Zymomonas mobilis subsp. mobilis (strain ATCC 31821 / ZM4 / CP4) GN=ZMO1135 PE=4 SV=1	ZMO1135	ZYMMO	19	0.666807	0.0275103	1.30617	0.436516	0.870964	0.636796	0.0353848	1.47231	0.369828	0.937562	0.751623	0.0699727	1.40605	0.496592	1.05682	0.855067	0.969959	1.47231	0.564937	1.25892	0.138038	0.000527511	3.22107	0.0483059	0.444631	0.672977	0.0612608	1.35519	0.405508	0.912011
687	14.26	15.1	59	40.59	40.59	Q5NQA3	Two component transcriptional regulator, winged helix family OS=Zymomonas mobilis subsp. mobilis (strain ATCC 31821 / ZM4 / CP4) GN=ZMO0478 PE=4 SV=1	ZMO0478	ZYMMO	14	2.83139	0.0502988	2.22844	1.27057	7.31139	1.25892	0.333936	2.58226	0.487529	2.14783	2.75423	0.0562363	2.1677	1.27057	8.47227	4.36516	0.00763378	2.55859	1.70608	11.9124	2.53513	0.0414957	2.14783	1.18032	6.30957	4.01791	0.00735825	2.39883	1.67494	12.7057
827	10.82	10.83	70.61	31.9	29.03	Q5NLI6	Phenazine biosynthesis protein PhzF family OS=Zymomonas mobilis subsp. mobilis (strain ATCC 31821 / ZM4 / CP4) GN=ZMO1800 PE=4 SV=1	ZMO1800	ZYMMO	8	7.37904	0.375951	3.59749	2.05116	12.3595	3.90841	0.681642	2.208	1.77011	6.42688	5.24808	0.393392	3.10456	1.69044	8.55067	4.36516	0.314418	2.35505	1.85353	7.11213	1.75388	0.433065	1.64437	1.0666	2.85759	10.9648	0.0693531	3.53183	3.10456	19.9526
825	10.93	10.94	58.7	26.32	26.32	Q5NPV6	RNA polymerase, sigma 28 subunit, FliA/WhiG OS=Zymomonas mobilis subsp. mobilis (strain ATCC 31821 / ZM4 / CP4) GN=ZMO0626 PE=4 SV=1	ZMO0626	ZYMMO	8	4.2462	0.272256	2.35505	1.80302	10.3753	1.97697	0.838408	1.7378	1.13763	3.56451	3.98107	0.23571	2.35505	1.69044	8.62979	4.32514	0.0360002	2.22844	1.94089	11.3763	7.04693	0.0390869	2.44343	2.88403	18.7068	4.36516	0.158803	2.55859	1.70608	9.12011
343	24.43	24.44	70.67	46.92	44.57	Q5NNF9	tRNA-dihydrouridine synthase OS=Zymomonas mobilis subsp. mobilis (strain ATCC 31821 / ZM4 / CP4) GN=ZMO1127 PE=3 SV=1	ZMO1127	ZYMMO	17	0.654636	0.0997896	1.38038	0.469894	0.903649	0.744732	0.114029	1.2942	0.570164	0.963829	0.698232	0.0101706	1.25892	0.510505	0.879022	0.220801	0.0269306	1.97697	0.0469894	0.436516	0.570164	0.0361411	1.38038	0.366438	0.787046	0.124738	0.0252923	2.88403	0.0401791	0.359749
975	7.74	7.75	50.69	24.42	24.42	Q5NNR5	Alpha/beta fold family hydrolase-like protein OS=Zymomonas mobilis subsp. mobilis (strain ATCC 31821 / ZM4 / CP4) GN=ZMO1021 PE=4 SV=1	ZMO1021	ZYMMO	11	1.92309	0.30927	1.61436	1.19124	3.04789	2.1677	0.301288	1.6293	1.33045	3.43558	5.24808	0.0968823	2.46604	2.12814	9.46237	4.32514	0.12341	1.99526	2.1677	7.72681	7.58578	0.0578125	2.24905	3.37287	13.4277	6.48634	0.0576	2.208	2.93765	11.272
345	24.38	24.63	55.78	29.94	26.9	P33990	Squalene--hopene cyclase OS=Zymomonas mobilis subsp. mobilis (strain ATCC 31821 / ZM4 / CP4) GN=shc PE=3 SV=2	shc	ZYMMO	15	0.534564	0.0472664	1.47231	0.275423	0.787046	0.724436	0.271877	1.39316	0.461318	1.00925	0.349945	0.00582894	1.99526	0.151356	0.698232	0.167494	1.58104e-06	2.93765	0.0401791	0.49204	1.14815	0.303445	1.25892	0.912011	1.48594	0.147231	0.0025641	3.01995	0.0474242	0.444631
346	24.36	24.37	61.81	32.67	29.36	Q5NLJ0	3-phosphoshikimate 1-carboxyvinyltransferase OS=Zymomonas mobilis subsp. mobilis (strain ATCC 31821 / ZM4 / CP4) GN=aroA PE=3 SV=1	aroA	ZYMMO	20	0.831764	0.258222	1.27057	0.654636	1.05682	1.24738	0.905049	1.22462	1.01859	1.55597	0.608135	0.0516066	1.39316	0.343558	0.847227	0.301995	0.00484132	2.208	0.136773	0.666807	0.912011	0.391394	1.21339	0.679204	1.10662	0.731139	0.16554	1.31826	0.461318	0.963829
1068	6.01	6.01	94.74	72.37	61.84	D3G2B3	Uncharacterized protein OS=Zymomonas mobilis subsp. mobilis (strain ATCC 31821 / ZM4 / CP4) GN=ZZM4_0090 PE=4 SV=1	ZZM4_0090	ZYMMO	4	2.46604	0.238219	2.03236	1.21339	7.37904	2.07014	0.550805	1.97697	1.04713	5.97035	2.24905	0.382916	2.01372	1.11686	6.79204	4.32514	0.0651091	2.1677	1.99526	12.4738	1.61436	0.339568	1.8197	0.887156	3.94457	4.09261	0.0808796	2.1677	1.88799	12.7057
348	24.32	25.15	83.95	45.43	39.26	Q5NLT3	Ubiquinone biosynthesis hydroxylase, UbiH/UbiF/VisC/COQ6 family OS=Zymomonas mobilis subsp. mobilis (strain ATCC 31821 / ZM4 / CP4) GN=ZMO1703 PE=4 SV=1	ZMO1703	ZYMMO	16	1.41906	0.751104	1.45881	0.972747	1.97697	0.92045	0.472419	1.34276	0.685488	1.23595	0.751623	0.892011	1.5417	0.501187	1.15878	0.946237	0.915354	1.35519	0.698232	1.28233	3.94457	8.72616e-05	2.31206	1.70608	6.54636	2.51189	0.00635919	1.95885	1.28233	3.87258
1054	6.02	6.42	71.14	26.85	26.85	Q5NR27	Transcriptional regulator, MerR family OS=Zymomonas mobilis subsp. mobilis (strain ATCC 31821 / ZM4 / CP4) GN=ZMO0203 PE=4 SV=1	ZMO0203	ZYMMO	4	2.35505	0.883324	3.40408	0.691831	4.96592	5.15229	0.23709	2.29087	2.24905	11.1686	1.18032	0.177946	3.49945	0.337287	2.35505	4.28548	0.370377	1.95885	2.18776	8.16582	5.19996	0.071338	1.99526	2.60615	10.2802	3.04789	0.141374	1.97697	1.5417	5.80764
350	24.25	24.52	73.58	45.93	38.52	Q5NPF7	Efflux transporter, RND family, MFP subunit OS=Zymomonas mobilis subsp. mobilis (strain ATCC 31821 / ZM4 / CP4) GN=ZMO0779 PE=4 SV=2	ZMO0779	ZYMMO	21	1.14815	0.49641	1.31826	0.870964	1.6293	1.34276	0.112713	1.33045	1.00925	2.01372	0.390841	0.0113079	1.77011	0.214783	0.691831	0.544503	0.0426889	1.43219	0.340408	0.77983	0.197697	0.00187067	2.63027	0.0717794	0.519996	0.666807	0.14136	1.33045	0.501187	0.887156
78	49.68	49.91	75.38	54.47	54.47	H2VFN7	Phosphomannomutase OS=Zymomonas mobilis subsp. mobilis (strain ATCC 31821 / ZM4 / CP4) GN=ZMO0339 PE=3 SV=1	ZMO0339	ZYMMO	52	5.01187	5.5787e-07	2.01372	2.48886	10.3753	2.99226	0.000150482	1.64437	1.8197	5.49541	3.10456	0.000105637	1.7378	1.78649	5.34564	4.2462	3.22161e-06	1.87068	2.26987	7.65597	0.432514	0.113922	1.64437	0.353183	0.711214	5.44503	2.27911e-05	2.01372	2.70396	10.8643
352	24.24	24.56	79.57	50.46	47.06	Q9RNY7	Lipoyl synthase OS=Zymomonas mobilis subsp. mobilis (strain ATCC 31821 / ZM4 / CP4) GN=lipA PE=3 SV=2	lipA	ZYMMO	18	0.870964	0.438018	1.31826	0.642688	1.14815	1.2942	0.942103	1.2942	1	1.67494	1.33045	0.808242	1.33045	1	1.75388	0.744732	0.196405	1.31826	0.534564	0.981748	1.39316	0.249239	1.31826	1.05682	1.85353	0.363078	0.159608	1.59956	0.246604	0.580764
353	24.21	24.22	78.32	54.55	54.55	Q5NPL1	50S ribosomal protein L11 OS=Zymomonas mobilis subsp. mobilis (strain ATCC 31821 / ZM4 / CP4) GN=rplK PE=3 SV=1	rplK	ZYMMO	41	0.731139	0.371867	1.33045	0.524808	0.972747	1.03753	0.902064	1.30617	0.794328	1.27057	0.744732	0.542647	1.23595	0.519996	0.92045	0.30761	0.111339	1.58489	0.180302	0.487529	0.258226	0.0232424	1.72187	0.149969	0.444631	0.187068	0.012978	1.45881	0.15417	0.272898
354	24.16	24.72	54.27	22.07	19.88	Q5NMG1	TonB-dependent receptor plug OS=Zymomonas mobilis subsp. mobilis (strain ATCC 31821 / ZM4 / CP4) GN=ZMO1475 PE=3 SV=1	ZMO1475	ZYMMO	13	1.31826	0.540471	1.47231	0.895365	2.03236	1.1272	0.923981	1.44544	0.77983	1.64437	2.48886	0.000110707	1.38038	1.80302	5.34564	1.35519	0.158692	1.44544	0.937562	2.01372	0.37325	0.171754	1.57036	0.177011	0.586138	0.432514	0.198427	1.78649	0.192309	0.772681
355	24.16	24.32	79.51	55.21	52.78	Q5NLL9	UTP--glucose-1-phosphate uridylyltransferase OS=Zymomonas mobilis subsp. mobilis (strain ATCC 31821 / ZM4 / CP4) GN=ZMO1767 PE=3 SV=1	ZMO1767	ZYMMO	41	1.58489	0.45155	1.22462	1.2942	1.94089	1.43219	0.32183	1.21339	1.18032	1.72187	1.10662	0.56956	1.23595	0.895365	1.34276	0.660694	0.615115	1.30617	0.487529	0.862979	0.394457	0.111057	1.49969	0.237684	0.591562	0.824138	0.425555	1.2942	0.597035	1.0666
22	79.76	79.76	92.78	92.78	92.78	Q5NLQ4	Alkyl hydroperoxide reductase/ Thiol specific antioxidant/ Mal allergen OS=Zymomonas mobilis subsp. mobilis (strain ATCC 31821 / ZM4 / CP4) GN=ZMO1732 PE=4 SV=1	ZMO1732	ZYMMO	264	6.54636	0.0214314	1.21339	5.39511	8.16582	2.14783	0.072957	1.14815	1.87068	2.72898	2.24905	0.0544622	1.14815	1.95885	2.48886	4.20727	0.027163	1.19124	3.53183	4.96592	11.695	0.00304105	1.34276	8.70964	15.417	15.1356	0.000708234	1.31826	11.4815	19.0546
475	19.91	21.22	91.28	40.12	36.05	H2VFN5	Beta-N-acetylhexosaminidase OS=Zymomonas mobilis subsp. mobilis (strain ATCC 31821 / ZM4 / CP4) GN=ZMO1171 PE=4 SV=1	ZMO1171	ZYMMO	15	3.94457	0.00743854	2.53513	1.55597	12.7057	3.76704	0.0095878	2.44343	1.5417	11.5878	3.28095	0.034763	2.35505	1.39316	8.55067	4.20727	0.00852358	2.65461	1.58489	12.942	0.648634	0.806618	1.87068	0.296483	1.21339	4.13048	0.0186701	2.55859	1.61436	10.5682
1021	6.5	6.52	41.19	11.46	9.766	Q5NPD8	RND efflux system, outer membrane lipoprotein, NodT family OS=Zymomonas mobilis subsp. mobilis (strain ATCC 31821 / ZM4 / CP4) GN=ZMO0798 PE=3 SV=1	ZMO0798	ZYMMO	4	2.37684	0.499319	2.07014	1.14815	6.25173	3.13329	0.420101	2.12814	1.47231	8.01678	6.30957	0.226957	2.18776	2.88403	15.8489	4.20727	0.326085	2.18776	1.92309	12.8233	1.57036	0.553717	2.10863	0.744732	3.19154	2.37684	0.4377	2.03236	1.1695	5.15229
262	29.2	29.31	70.71	36.67	36.67	Q5NQ37	Isocitrate dehydrogenase [NADP] OS=Zymomonas mobilis subsp. mobilis (strain ATCC 31821 / ZM4 / CP4) GN=ZMO0544 PE=3 SV=1	ZMO0544	NADP	30	2.51189	0.0112381	1.75388	1.43219	4.40555	2.48886	0.0363538	1.7378	1.43219	4.05509	4.61318	1.44397e-05	2.1677	2.12814	9.54993	4.16869	7.44524e-05	2.05116	2.03236	9.0365	0.990832	0.896272	1.27057	0.77983	1.25892	2.42103	0.00498449	1.64437	1.47231	4.7863
220	32.34	32.35	76.96	53.39	50.95	Q5NNV6	DNA polymerase III subunit beta OS=Zymomonas mobilis subsp. mobilis (strain ATCC 31821 / ZM4 / CP4) GN=ZMO0980 PE=4 SV=1	ZMO0980	ZYMMO	52	2.65461	0.126188	1.40605	1.88799	4.01791	1.10662	0.747311	1.23595	0.895365	1.43219	2.91072	0.0687257	1.52757	1.90546	4.74242	4.13048	0.00616145	1.59956	2.58226	7.04693	3.49945	0.0685507	1.6293	2.14783	6.13762	2.99226	0.0127107	1.44544	2.07014	4.2462
636	15.57	15.58	97.46	57.63	50.85	Q5NQ49	50S ribosomal protein L18 OS=Zymomonas mobilis subsp. mobilis (strain ATCC 31821 / ZM4 / CP4) GN=rplR PE=3 SV=1	rplR	ZYMMO	20	6.66807	0.958672	1.23595	5.39511	8.16582	8.31764	0.393835	1.24738	6.66807	10.3753	5.39511	0.612768	1.27057	4.2462	6.60694	4.09261	0.531406	1.21339	3.37287	4.96592	5.19996	0.649369	1.20226	4.32514	6.25173	4.2462	0.370411	1.24738	3.40408	5.15229
755	12.3	12.4	66.22	36.17	26.06	H2VFN1	MscS Mechanosensitive ion channel OS=Zymomonas mobilis subsp. mobilis (strain ATCC 31821 / ZM4 / CP4) GN=ZMO1781 PE=4 SV=1	ZMO1781	ZYMMO	7	1.65959	0.396475	1.87068	0.887156	3.13329	1.92309	0.306298	1.99526	0.963829	3.63078	2.39883	0.253633	1.90546	1.25892	4.44631	4.09261	0.10046	2.24905	1.8197	9.0365	0.895365	0.735965	2.10863	0.11272	1.88799	1.72187	0.393736	1.94089	0.887156	3.19154
363	23.83	25.38	76.72	31.22	27.16	Q5NMK7	RND efflux system, outer membrane lipoprotein, NodT family OS=Zymomonas mobilis subsp. mobilis (strain ATCC 31821 / ZM4 / CP4) GN=ZMO1429 PE=3 SV=1	ZMO1429	ZYMMO	15	0.855067	0.940132	1.34276	0.636796	1.14815	1.44544	0.326452	1.39316	1.03753	1.99526	0.501187	0.0960482	1.45881	0.310456	0.731139	0.325087	0.202397	1.94089	0.133045	0.630957	1.09648	0.566629	1.34276	0.816582	1.47231	0.654636	0.554363	1.43219	0.452898	0.937562
364	23.69	24.11	82.18	53.45	48.73	Q5NLN3	Oxidoreductase FAD/NAD(P)-binding domain protein OS=Zymomonas mobilis subsp. mobilis (strain ATCC 31821 / ZM4 / CP4) GN=ZMO1753 PE=4 SV=1	ZMO1753	ZYMMO	24	0.887156	0.079074	1.20226	0.744732	1.0666	0.972747	0.115799	1.22462	0.809096	1.19124	1.01859	0.614167	1.20226	0.847227	1.28233	0.111686	1.21491e-05	2.53513	0.0328095	0.283139	0.293765	7.64253e-05	1.45881	0.148594	0.428549	0.0529663	1.07399e-06	3.87258	0.0293765	0.205116
842	10.39	10.39	67.07	57.32	53.05	Q9EZ97	Protein-export protein SecB OS=Zymomonas mobilis subsp. mobilis (strain ATCC 31821 / ZM4 / CP4) GN=secB PE=3 SV=1	secB	ZYMMO	11	4.48745	0.0389369	2.12814	2.10863	7.44732	1.7378	0.0625173	1.83654	0.946237	2.75423	4.09261	0.03469	1.87068	2.18776	7.44732	4.09261	0.0433576	2.208	1.85353	6.85488	0.519996	0.748525	1.69044	0.30761	0.879022	6.91831	0.0383664	2.0893	3.31131	13.8038
1080	6	6	60.07	7.326	7.326	Q5NNJ1	MazG family protein OS=Zymomonas mobilis subsp. mobilis (strain ATCC 31821 / ZM4 / CP4) GN=ZMO1095 PE=4 SV=1	ZMO1095	ZYMMO	3	2.39883	0.156694	2.10863	1.13763	24.8886	2.03236	0.217953	1.64437	1.23595	23.5505	2.83139	0.116192	1.77011	1.59956	32.8095	4.09261	0.0594979	1.90546	2.14783	42.0727	4.52898	0.0541591	2.58226	1.75388	42.462	1.21339	0.453755	9.63829	0.125893	5.44503
367	23.46	23.58	70.22	38.25	38.25	Q5NMC2	Phenylalanine--tRNA ligase alpha subunit OS=Zymomonas mobilis subsp. mobilis (strain ATCC 31821 / ZM4 / CP4) GN=pheS PE=3 SV=1	pheS	ZYMMO	26	1.08643	0.517552	1.24738	0.870964	1.45881	1.28233	0.0549365	1.27057	1.00925	1.61436	0.487529	0.0204917	1.36773	0.376704	0.666807	0.16293	0.0349134	2.60615	0.0862978	0.42462	1.43219	0.176979	1.28233	1.11686	2.14783	0.717794	0.23685	1.24738	0.580764	0.895365
368	23.43	23.59	66.67	23.26	22.35	Q5NMX5	LPS-assembly protein LptD OS=Zymomonas mobilis subsp. mobilis (strain ATCC 31821 / ZM4 / CP4) GN=lptD PE=3 SV=2	lptD	ZYMMO	12	0.559758	0.291127	1.5417	0.376704	0.862979	0.679204	0.163863	1.44544	0.469894	0.981748	1.21339	0.575616	1.48594	0.816582	1.94089	0.691831	0.497451	1.52757	0.432514	1.05682	0.544503	0.156408	1.6293	0.277971	0.887156	0.57544	0.098306	1.52757	0.277971	0.879022
369	23.42	24.87	68.77	51.29	46.7	Q5NM44	Alanine racemase OS=Zymomonas mobilis subsp. mobilis (strain ATCC 31821 / ZM4 / CP4) GN=ZMO1592 PE=3 SV=1	ZMO1592	ZYMMO	22	0.903649	0.675	1.30617	0.685488	1.18032	0.937562	0.73541	1.30617	0.711214	1.22462	1.00925	0.615062	1.25892	0.801678	1.28233	1.34276	0.395541	1.28233	1.04713	1.95885	0.855067	0.762581	1.31826	0.619441	1.1272	1.80302	0.0119063	1.36773	1.31826	3.22107
370	23.42	23.43	79.23	30.33	23.35	Q9FDL4	Exodeoxyribonuclease 7 large subunit OS=Zymomonas mobilis subsp. mobilis (strain ATCC 31821 / ZM4 / CP4) GN=xseA PE=3 SV=2	xseA	ZYMMO	13	1.30617	0.936556	1.33045	0.981748	1.75388	1	0.734975	1.34276	0.744732	1.38038	0.83946	0.400438	1.33045	0.636796	1.11686	0.331131	0.0507092	1.48594	0.214783	0.49204	1.41906	0.82123	1.34276	1.05682	2.01372	0.737904	0.352895	1.35519	0.544503	1
371	23.41	23.69	71.75	64.31	59.11	Q5NRC3	Uncharacterized protein OS=Zymomonas mobilis subsp. mobilis (strain ATCC 31821 / ZM4 / CP4) GN=ZMO0107 PE=4 SV=1	ZMO0107	ZYMMO	18	0.724436	0.358642	1.51356	0.469894	1.09648	0.515229	0.361699	1.78649	0.275423	0.92045	0.772681	0.575004	1.51356	0.501187	1.1695	1.48594	0.237803	1.59956	0.928966	2.60615	1.31826	0.498484	1.57036	0.83946	2.18776	0.912011	0.945571	1.49969	0.591562	1.36773
372	23.35	23.39	62.75	28.07	25.5	Q5NRB3	Hydroxylamine reductase OS=Zymomonas mobilis subsp. mobilis (strain ATCC 31821 / ZM4 / CP4) GN=hcp PE=3 SV=1	hcp ZMO0117	ZYMMO	13	0.436516	0.00167076	1.33045	0.322107	0.580764	0.515229	0.00330837	1.33045	0.343558	0.685488	0.457088	0.0027597	1.35519	0.334195	0.619441	0.123595	0.000367235	1.72187	0.0376704	0.212814	0.359749	0.0103272	1.39316	0.214783	0.501187	0.0990832	0.000221845	1.95885	0.042462	0.194089
605	16.18	16.56	71.05	35.26	33.95	H2VFP4	Amidohydrolase OS=Zymomonas mobilis subsp. mobilis (strain ATCC 31821 / ZM4 / CP4) GN=ZMO0312 PE=4 SV=1	ZMO0312	ZYMMO	15	3.83707	0.218626	2.01372	1.90546	8.70964	3.22107	0.247307	1.8197	1.77011	5.34564	3.63078	0.218283	1.90546	1.90546	9.81748	4.05509	0.170726	2.01372	2.01372	12.3595	2.63027	0.322621	1.6293	1.61436	6.0256	8.70964	0.0431604	2.26987	3.83707	23.3346
374	23.29	23.44	88.92	53.94	44.58	Q5NNN0	Polynucleotide adenylyltransferase region OS=Zymomonas mobilis subsp. mobilis (strain ATCC 31821 / ZM4 / CP4) GN=ZMO1056 PE=3 SV=1	ZMO1056	ZYMMO	13	0.666807	0.046728	1.31826	0.505825	0.879022	0.831764	0.480033	1.31826	0.619441	1.09648	0.37325	0.00128995	1.59956	0.187068	0.597035	0.169044	0.000397227	2.31206	0.0744732	0.390841	1.20226	0.718826	1.35519	0.887156	1.7378	0.737904	0.0778925	1.33045	0.544503	0.981748
375	23.29	23.34	52.35	35.88	35.88	Q5NP61	4-hydroxy-3-methylbut-2-enyl diphosphate reductase OS=Zymomonas mobilis subsp. mobilis (strain ATCC 31821 / ZM4 / CP4) GN=ispH PE=3 SV=1	ispH	ZYMMO	25	0.903649	0.248696	1.25892	0.731139	1.13763	1	0.640342	1.24738	0.801678	1.25892	0.544503	0.00461075	1.30617	0.413047	0.711214	0.239883	0.000257455	1.8197	0.123595	0.436516	0.625173	0.00532601	1.28233	0.47863	0.801678	0.188799	4.23109e-05	2.22844	0.0765597	0.420727
376	23.27	23.8	89.34	58.2	54.1	Q5NQ42	30S ribosomal protein S13 OS=Zymomonas mobilis subsp. mobilis (strain ATCC 31821 / ZM4 / CP4) GN=rpsM PE=3 SV=2	rpsM	ZYMMO	39	0.529663	0.27421	1.30617	0.405508	0.691831	0.937562	0.773255	1.22462	0.772681	1.14815	0.380189	0.0121061	1.41906	0.280543	0.539511	0.349945	0.0136249	1.35519	0.246604	0.474242	0.380189	0.00222115	1.33045	0.293765	0.505825	0.164437	0.000625386	1.70608	0.105682	0.280543
377	23.24	23.38	61.5	40.64	40.64	O50235	Carbamoyl-phosphate synthase small chain OS=Zymomonas mobilis subsp. mobilis (strain ATCC 31821 / ZM4 / CP4) GN=carA PE=3 SV=2	carA	ZYMMO	27	1.39316	0.733817	1.35519	1.02802	1.78649	1.59956	0.849887	1.28233	1.24738	1.99526	0.679204	0.148202	1.30617	0.405508	0.887156	0.698232	0.298296	1.45881	0.401791	1.01859	2.12814	0.0225941	1.31826	1.61436	2.88403	0.724436	0.314058	1.47231	0.487529	1.0666
378	23.21	23.29	73.06	55.89	55.89	Q5NP22	Bifunctional protein FolD OS=Zymomonas mobilis subsp. mobilis (strain ATCC 31821 / ZM4 / CP4) GN=folD PE=3 SV=1	folD	ZYMMO	22	0.515229	0.0570459	1.64437	0.275423	0.847227	1.44544	0.466281	1.5417	0.937562	2.58226	1.85353	0.0551862	1.58489	1.1695	3.66438	0.990832	0.96257	1.55597	0.660694	1.5417	2.12814	0.000504887	1.55597	1.36773	3.80189	0.698232	0.268623	1.52757	0.452898	1.0666
1012	6.7	6.7	82.31	30.77	30.77	Q5NR56	SnoaL OS=Zymomonas mobilis subsp. mobilis (strain ATCC 31821 / ZM4 / CP4) GN=ZMO0174 PE=4 SV=1	ZMO0174	ZYMMO	5	1.14815	0.962029	1.78649	0.642688	2.33346	0.698232	0.31297	1.7378	0.16293	1.21339	2.77971	0.0562845	2.01372	1.38038	8.47227	4.05509	0.0418706	1.88799	2.14783	16.293	1.8197	0.338266	1.65959	1.09648	7.37904	2.31206	0.369576	1.94089	1.19124	8.24138
379	23.19	25.46	68.19	41.16	39.5	Q5NNS8	FAD linked oxidase domain protein OS=Zymomonas mobilis subsp. mobilis (strain ATCC 31821 / ZM4 / CP4) GN=ZMO1008 PE=4 SV=1	ZMO1008	ZYMMO	19	3.94457	0.00548741	1.97697	1.99526	7.11213	2.51189	0.0484906	1.65959	1.51356	3.59749	4.16869	0.000767965	1.83654	2.26987	7.72681	4.01791	0.00053577	1.77011	2.26987	6.36796	0.409261	0.798165	1.70608	0.265461	0.698232	2.91072	0.00170721	1.43219	2.03236	4.2462
381	23.12	23.12	97.61	80.08	74.9	Q5NQR2	Short-chain dehydrogenase/reductase SDR OS=Zymomonas mobilis subsp. mobilis (strain ATCC 31821 / ZM4 / CP4) GN=ZMO0318 PE=3 SV=1	ZMO0318	ZYMMO	40	2.22844	0.0532403	1.52757	1.45881	3.22107	1.99526	0.189872	1.40605	1.41906	2.75423	0.679204	0.910851	1.2942	0.487529	0.879022	0.887156	0.240462	1.27057	0.691831	1.1272	0.444631	0.158215	1.67494	0.188799	0.744732	5.44503	2.26821e-06	1.7378	3.13329	10.0925
382	23.07	23.09	68.91	41.03	38.78	Q5NPD2	N-acetyl-gamma-glutamyl-phosphate reductase OS=Zymomonas mobilis subsp. mobilis (strain ATCC 31821 / ZM4 / CP4) GN=argC PE=3 SV=1	argC	ZYMMO	15	0.809096	0.453288	1.31826	0.539511	1.0666	0.474242	0.0319176	1.61436	0.18197	0.765597	0.731139	0.66275	1.38038	0.510505	1.00925	0.870964	0.851134	1.30617	0.642688	1.13763	1.39316	0.203095	1.30617	1.0666	2.44343	1.41906	0.0726645	1.33045	1.0666	2.24905
383	23.06	23.06	63.54	45.2	45.2	Q5NPX6	Flagellar hook-associated protein FlgK OS=Zymomonas mobilis subsp. mobilis (strain ATCC 31821 / ZM4 / CP4) GN=ZMO0605 PE=4 SV=1	ZMO0605	ZYMMO	13	1.69044	0.575136	1.72187	0.981748	2.70396	1.36773	0.403327	1.59956	0.855067	2.14783	0.613762	0.107417	1.72187	0.253513	1.05682	0.559758	0.00908834	1.69044	0.263027	0.946237	0.862979	0.0269963	1.58489	0.465586	1.36773	0.123595	0.112368	4.32514	0.0340408	0.534564
384	23.05	25.06	75.93	17.92	14.1	Q5NR11	Helicase domain protein OS=Zymomonas mobilis subsp. mobilis (strain ATCC 31821 / ZM4 / CP4) GN=ZMO0219 PE=4 SV=1	ZMO0219	ZYMMO	12	0.465586	0.00267309	1.55597	0.194089	0.724436	0.586138	0.267082	1.67494	0.331131	0.981748	0.319154	0.000442684	1.87068	0.0772681	0.597035	0.465586	0.00609219	1.67494	0.134276	0.77983	0.630957	0.169697	1.6293	0.322107	1.02802	0.465586	0.0130273	1.61436	0.138038	0.751623
385	22.97	24.79	82.45	43.13	39.32	Q5NPI0	TPR repeat-containing protein OS=Zymomonas mobilis subsp. mobilis (strain ATCC 31821 / ZM4 / CP4) GN=ZMO0756 PE=4 SV=2	ZMO0756	ZYMMO	25	0.580764	0.091401	1.22462	0.42462	0.711214	0.711214	0.549395	1.23595	0.539511	0.879022	0.608135	0.129942	1.28233	0.432514	0.77983	0.487529	0.0238284	1.30617	0.316228	0.636796	0.235505	0.000542261	1.78649	0.0444631	0.420727	0.258226	0.000178211	1.77011	0.0981748	0.457088
745	12.46	12.46	67.39	46.74	44.2	Q5NLL3	Aldo/keto reductase OS=Zymomonas mobilis subsp. mobilis (strain ATCC 31821 / ZM4 / CP4) GN=ZMO1773 PE=4 SV=1	ZMO1773	ZYMMO	10	6.0256	0.0356207	2.46604	2.44343	14.7231	4.40555	0.0282199	2.46604	1.78649	13.8038	4.13048	0.0514989	2.44343	1.69044	12.1339	4.01791	0.054468	2.18776	1.83654	11.1686	2.29087	0.579924	1.70608	1.34276	5.15229	8.79023	0.011583	2.46604	3.56451	26.3027
1273	2.23	2.24	66.28	15.7	12.21	Q5NNU2	Uncharacterized protein OS=Zymomonas mobilis subsp. mobilis (strain ATCC 31821 / ZM4 / CP4) GN=ZMO0994 PE=4 SV=2	ZMO0994	ZYMMO	7	3.19154	0.284014	1.77011	1.80302	9.72747	2.29087	0.44997	1.67494	1.36773	6.19441	3.22107	0.267119	1.77011	1.8197	9.28966	4.01791	0.229318	1.78649	2.24905	11.5878	0.0679204	0.288426	5.64937	0.0390841	0.383707	3.59749	0.265981	1.67494	2.14783	11.3763
388	22.91	23.46	88.84	57.02	50	Q5NQ64	50S ribosomal protein L3 OS=Zymomonas mobilis subsp. mobilis (strain ATCC 31821 / ZM4 / CP4) GN=rplC PE=3 SV=1	rplC	ZYMMO	27	0.416869	0.469045	1.41906	0.310456	0.591562	0.731139	0.992568	1.18032	0.613762	0.862979	0.394457	0.0938133	1.41906	0.316228	0.559758	0.169044	0.0386149	2.10863	0.103753	0.356451	0.570164	0.320303	1.22462	0.465586	0.698232	0.0937562	0.032574	2.0893	0.0672977	0.195884
540	18.01	18.13	48.46	30.88	28.27	Q5NL68	Adenosylmethionine-8-amino-7-oxononanoate aminotransferase OS=Zymomonas mobilis subsp. mobilis (strain ATCC 31821 / ZM4 / CP4) GN=ZMO1918 PE=3 SV=1	ZMO1918	ZYMMO	10	2.18776	0.674018	1.92309	1.13763	3.66438	3.56451	0.15673	2.29087	1.55597	6.98232	3.34195	0.183445	2.26987	1.47231	6.25173	3.90841	0.148435	2.37684	1.64437	9.0365	5.24808	0.0156257	2.51189	2.0893	13.3045	3.80189	0.160855	2.33346	1.6293	8.24138
390	22.84	22.94	94.4	60.8	60.8	Q5NMD5	1-(5-phosphoribosyl)-5-[(5-phosphoribosylamino)methylideneamino] imidazole-4-carboxamide isomerase OS=Zymomonas mobilis subsp. mobilis (strain ATCC 31821 / ZM4 / CP4) GN=hisA PE=3 SV=2	hisA	ZYMMO	23	2.70396	0.147162	2.0893	1.2942	3.63078	3.90841	0.00403134	2.44343	1.59956	5.64937	2.72898	0.0384412	2.01372	1.35519	3.7325	1.11686	0.617787	1.41906	0.787046	1.48594	2.83139	0.159221	2.10863	1.34276	3.87258	4.28548	0.0117948	2.63027	1.6293	6.60694
391	22.83	22.9	79.74	49.67	41.83	Q5NMQ2	GTPase Era OS=Zymomonas mobilis subsp. mobilis (strain ATCC 31821 / ZM4 / CP4) GN=era PE=3 SV=1	era	ZYMMO	15	0.731139	0.0217272	1.25892	0.559758	0.92045	0.432514	0.0137998	1.49969	0.291072	0.648634	0.47863	0.00266403	1.34276	0.30761	0.642688	0.319154	0.00934736	1.64437	0.187068	0.524808	0.591562	0.00774021	1.28233	0.420727	0.758578	0.267917	0.00023206	1.61436	0.133045	0.432514
392	22.81	22.88	97	38.63	33.48	Q5NQ48	30S ribosomal protein S5 OS=Zymomonas mobilis subsp. mobilis (strain ATCC 31821 / ZM4 / CP4) GN=rpsE PE=3 SV=1	rpsE	ZYMMO	58	0.654636	0.482926	1.22462	0.539511	0.801678	1.15878	0.982331	1.20226	0.963829	1.36773	0.801678	0.0914676	1.15878	0.698232	0.928966	0.420727	0.0924647	1.30617	0.246604	0.549541	0.801678	0.191752	1.1695	0.685488	0.937562	0.178649	0.00257431	1.58489	0.124738	0.283139
393	22.74	22.85	77.93	49.1	49.1	Q9RH04	ATP phosphoribosyltransferase OS=Zymomonas mobilis subsp. mobilis (strain ATCC 31821 / ZM4 / CP4) GN=hisG PE=3 SV=2	hisG	ZYMMO	28	1.2942	0.445381	1.33045	0.972747	1.65959	1.24738	0.945983	1.38038	0.903649	1.85353	0.787046	0.177742	1.30617	0.60256	1.02802	1.1695	0.790612	1.2942	0.903649	1.49969	2.1677	0.161575	1.70608	1.27057	3.66438	0.946237	0.274104	1.25892	0.758578	1.19124
394	22.73	22.99	82.57	57.49	53.21	Q5NLB6	Nicotinate-nucleotide pyrophosphorylase OS=Zymomonas mobilis subsp. mobilis (strain ATCC 31821 / ZM4 / CP4) GN=ZMO1870 PE=3 SV=1	ZMO1870	ZYMMO	18	1.92309	0.0790096	1.6293	1.18032	2.60615	0.529663	0.510579	1.6293	0.231207	0.862979	1.24738	0.668991	1.35519	0.92045	1.64437	1.23595	0.346073	1.28233	0.963829	1.58489	0.816582	0.908273	1.36773	0.501187	1.11686	2.51189	0.000989283	1.8197	1.38038	3.83707
395	22.65	22.78	77.01	50.69	49.58	Q5NNJ9	Lytic murein transglycosylase OS=Zymomonas mobilis subsp. mobilis (strain ATCC 31821 / ZM4 / CP4) GN=ZMO1087 PE=4 SV=1	ZMO1087	ZYMMO	16	0.847227	0.795907	1.31826	0.591562	1.11686	1.14815	0.356015	1.36773	0.83946	1.59956	1.23595	0.174194	1.25892	0.981748	1.75388	1.25892	0.0904465	1.31826	0.954993	1.77011	0.102802	0.00640261	4.61318	0.0337287	0.474242	1.64437	0.0387539	1.31826	1.24738	2.53513
681	14.43	14.5	64.6	28.52	24.4	Q5NQ95	Uncharacterized protein OS=Zymomonas mobilis subsp. mobilis (strain ATCC 31821 / ZM4 / CP4) GN=ZMO0486 PE=4 SV=1	ZMO0486	ZYMMO	8	5.59758	0.0470005	3.49945	1.59956	11.3763	4.32514	0.0993643	3.16228	1.36773	7.94328	5.01187	0.0631672	3.34195	1.49969	9.37562	3.90841	0.0519626	2.72898	1.43219	6.25173	10.5682	0.00175765	3.69828	2.85759	21.0863	9.28966	0.00812671	3.80189	2.44343	20.1372
397	22.58	23.07	77.43	44.47	40.41	Q5NPZ9	FolC bifunctional protein OS=Zymomonas mobilis subsp. mobilis (strain ATCC 31821 / ZM4 / CP4) GN=ZMO0582 PE=3 SV=1	ZMO0582	ZYMMO	18	0.772681	0.0768597	1.30617	0.57544	1.00925	1.22462	0.357197	1.2942	0.946237	1.58489	0.691831	0.0405811	1.2942	0.465586	0.895365	0.291072	0.00106941	1.88799	0.0928966	0.549541	0.937562	0.235081	1.27057	0.737904	1.19124	0.465586	0.00316033	1.52757	0.296483	0.711214
398	22.56	22.87	62.87	16.36	14.55	Q5NMS1	Diguanylate cyclase with beta propeller sensor OS=Zymomonas mobilis subsp. mobilis (strain ATCC 31821 / ZM4 / CP4) GN=ZMO1365 PE=4 SV=2	ZMO1365	ZYMMO	13	0.711214	0.121147	1.57036	0.42462	1.11686	0.724436	0.380648	1.64437	0.436516	1.19124	0.380189	0.0056894	1.85353	0.060256	0.704693	0.564937	0.0863443	1.70608	0.316228	0.963829	1.13763	0.835521	1.64437	0.691831	1.94089	0.549541	0.0592433	1.69044	0.272898	0.928966
399	22.54	24.22	78.93	24.21	18.6	P28719	DNA ligase OS=Zymomonas mobilis subsp. mobilis (strain ATCC 31821 / ZM4 / CP4) GN=ligA PE=3 SV=2	ligA	ZYMMO	15	2.51189	0.375333	2.1677	1.15878	5.44503	3.49945	0.0453184	2.33346	1.49969	6.98232	1.55597	0.907628	1.72187	0.903649	3.01995	1.2942	0.354282	1.59956	0.809096	1.99526	1.01859	0.571071	1.59956	0.636796	1.70608	1.31826	0.515578	1.58489	0.831764	2.18776
400	22.52	22.57	78.01	41.18	32.99	Q5NNQ4	Dual-specificity RNA methyltransferase RlmN OS=Zymomonas mobilis subsp. mobilis (strain ATCC 31821 / ZM4 / CP4) GN=rlmN PE=3 SV=1	rlmN	ZYMMO	16	0.436516	0.0104125	1.30617	0.285759	0.570164	0.461318	0.195274	1.51356	0.30479	0.698232	0.260615	0.00578088	1.57036	0.157036	0.409261	0.343558	0.00714237	1.49969	0.180302	0.515229	0.420727	0.0722653	1.51356	0.244343	0.636796	0.0580764	0.0211364	3.10456	0.0288403	0.180302
940	8.03	8.09	80.78	19.22	15.84	Q5NN92	DNA protecting protein DprA OS=Zymomonas mobilis subsp. mobilis (strain ATCC 31821 / ZM4 / CP4) GN=ZMO1194 PE=4 SV=1	ZMO1194	ZYMMO	5	5.24808	0.392076	3.98107	1.31826	24.4343	5.64937	0.359438	3.76704	1.49969	25.1189	4.16869	0.63955	3.46737	1.20226	13.9316	3.90841	0.689556	3.53183	1.10662	13.4277	6.66807	0.306663	3.98107	1.67494	26.0615	5.86138	0.341086	4.09261	1.43219	26.0615
402	22.44	23.6	82.96	60.09	58.74	Q5NQ43	Adenylate kinase OS=Zymomonas mobilis subsp. mobilis (strain ATCC 31821 / ZM4 / CP4) GN=adk PE=3 SV=1	adk	ZYMMO	33	1.07647	0.943147	1.24738	0.862979	1.36773	1.38038	0.326066	1.2942	1.0666	1.8197	0.912011	0.970586	1.24738	0.737904	1.13763	1.01859	0.583209	1.25892	0.809096	1.2942	0.0660693	0.000914536	4.01791	0.0331131	0.265461	0.597035	0.127892	1.41906	0.444631	0.847227
988	7.43	7.47	46.46	10.63	7.5	Q5NN02	Gluconate 2-dehydrogenase (Acceptor) OS=Zymomonas mobilis subsp. mobilis (strain ATCC 31821 / ZM4 / CP4) GN=ZMO1284 PE=4 SV=1	ZMO1284	ZYMMO	4	3.46737	0.321316	2.96483	1.1695	11.1686	4.87529	0.153963	3.25087	1.49969	24.2103	4.28548	0.286643	3.13329	1.36773	11.4815	3.90841	0.229048	2.70396	1.44544	8.95365	1.90546	0.773155	2.22844	0.855067	6.0256	6.54636	0.0741605	3.83707	1.70608	19.2309
535	18.07	18.07	97.96	79.59	79.59	Q5NPJ7	Antibiotic biosynthesis monooxygenase OS=Zymomonas mobilis subsp. mobilis (strain ATCC 31821 / ZM4 / CP4) GN=ZMO0739 PE=4 SV=1	ZMO0739	ZYMMO	15	2.96483	0.0384902	1.31826	2.24905	4.2462	3.01995	0.103004	1.36773	2.208	6.42688	3.43558	0.0168558	1.38038	2.48886	6.48634	3.87258	0.00350232	1.39316	2.77971	6.79204	0.185353	0.0563492	1.75388	0.111686	0.325087	5.91562	0.000289245	1.45881	4.05509	12.5892
593	16.45	16.48	66.67	37.41	37.41	Q5NRF7	CBS domain containing protein OS=Zymomonas mobilis subsp. mobilis (strain ATCC 31821 / ZM4 / CP4) GN=ZMO0073 PE=4 SV=1	ZMO0073	ZYMMO	15	3.83707	0.117334	1.99526	1.92309	7.51623	1.57036	0.529433	1.44544	1.08643	2.24905	5.05825	0.0331729	2.48886	2.03236	10.8643	3.87258	0.185602	2.29087	1.69044	6.42688	4.16869	0.0503729	2.35505	1.77011	8.09096	5.80764	0.0102556	2.53513	2.29087	12.0226
406	22.26	22.68	77.11	42.76	39.74	H2VFN8	UDP-N-acetylmuramoyl-tripeptide--D-alanyl-D-alanine ligase OS=Zymomonas mobilis subsp. mobilis (strain ATCC 31821 / ZM4 / CP4) GN=murF PE=3 SV=1	murF	ZYMMO	13	0.737904	0.00897391	1.2942	0.554626	0.954993	0.887156	0.0413574	1.36773	0.648634	1.21339	0.765597	0.0259055	1.30617	0.57544	1	0.313329	9.30748e-06	1.64437	0.134276	0.515229	0.519996	0.00169517	1.44544	0.325087	0.751623	0.0847227	1.76501e-06	3.28095	0.0337287	0.277971
407	22.25	23.36	74.08	26.09	23.08	Q5NRB9	ABC transporter related protein OS=Zymomonas mobilis subsp. mobilis (strain ATCC 31821 / ZM4 / CP4) GN=ZMO0111 PE=4 SV=1	ZMO0111	ZYMMO	14	0.862979	0.543807	1.30617	0.654636	1.1272	0.981748	0.453305	1.28233	0.772681	1.25892	0.895365	0.93064	1.27057	0.704693	1.13763	0.937562	0.636698	1.28233	0.731139	1.20226	0.990832	0.64515	1.30617	0.765597	1.2942	0.954993	0.892517	1.30617	0.731139	1.24738
815	11.13	11.15	98.92	63.44	56.99	D3G2D2	Addiction module antitoxin, RelB/DinJ family OS=Zymomonas mobilis subsp. mobilis (strain ATCC 31821 / ZM4 / CP4) GN=ZZM4_0113 PE=4 SV=1	ZZM4_0113	ZYMMO	11	1.69044	0.660299	1.72187	0.981748	7.04693	1.69044	0.579531	1.58489	1.0666	4.65586	2.96483	0.091181	2.07014	1.43219	12.2462	3.83707	0.0412371	2.22844	1.72187	15.2757	3.10456	0.118733	2.07014	1.49969	11.5878	3.46737	0.116275	2.14783	1.61436	17.0608
409	22.18	22.41	47.34	30.61	25.1	Q5NPT1	Adenosine/AMP deaminase OS=Zymomonas mobilis subsp. mobilis (strain ATCC 31821 / ZM4 / CP4) GN=ZMO0655 PE=4 SV=1	ZMO0655	ZYMMO	11	0.772681	0.208743	1.34276	0.57544	1.03753	0.597035	0.00872371	1.33045	0.390841	0.794328	0.666807	0.0844613	1.35519	0.483059	0.903649	0.487529	0.0219016	1.49969	0.283139	0.731139	0.192309	0.000516451	2.44343	0.0895365	0.469894	0.322107	0.00843429	1.7378	0.0981748	0.559758
410	22.15	22.15	82.2	63.56	63.56	Q5NPZ4	Orotidine 5'-phosphate decarboxylase OS=Zymomonas mobilis subsp. mobilis (strain ATCC 31821 / ZM4 / CP4) GN=ZMO0587 PE=3 SV=1	ZMO0587	ZYMMO	24	1.59956	0.29385	1.27057	1.25892	1.99526	0.772681	0.800462	1.44544	0.465586	1.11686	0.685488	0.844921	1.5417	0.316228	1.05682	0.946237	0.598212	1.34276	0.666807	1.27057	2.58226	0.0196334	1.34276	1.92309	3.59749	1.04713	0.679518	1.7378	0.60256	1.40605
411	22.12	22.13	58.15	41.54	41.54	Q5NQ11	Ribosomal L11 methyltransferase OS=Zymomonas mobilis subsp. mobilis (strain ATCC 31821 / ZM4 / CP4) GN=ZMO0570 PE=4 SV=2	ZMO0570	ZYMMO	15	1.85353	0.671843	1.39316	1.33045	2.60615	0.92045	0.378415	1.61436	0.60256	1.48594	1.51356	0.543757	1.75388	0.862979	2.0893	0.963829	0.24929	1.39316	0.698232	1.34276	1.90546	0.0981152	1.43219	1.33045	3.10456	0.608135	0.135452	1.67494	0.380189	1.01859
412	22.02	22.2	60.77	36.51	36.51	Q5NPA7	UDP-N-acetylmuramoylalanine--D-glutamate ligase OS=Zymomonas mobilis subsp. mobilis (strain ATCC 31821 / ZM4 / CP4) GN=murD PE=3 SV=1	murD	ZYMMO	17	1.30617	0.514194	1.38038	0.946237	1.8197	1.04713	0.521563	1.39316	0.751623	1.44544	1.55597	0.424261	1.39316	1.11686	2.12814	1.08643	0.702802	1.35519	0.801678	1.48594	1.08643	0.684286	1.39316	0.77983	1.5417	0.586138	0.571554	1.51356	0.405508	0.887156
413	22	22.12	56.6	18.36	13	Q5NPS2	Uncharacterized protein OS=Zymomonas mobilis subsp. mobilis (strain ATCC 31821 / ZM4 / CP4) GN=ZMO0664 PE=4 SV=1	ZMO0664	ZYMMO	13	1.1695	0.572021	1.34276	0.870964	1.92309	1.18032	0.417395	1.39316	0.847227	1.70608	1.40605	0.121596	1.40605	1	2.37684	1.13763	0.836388	1.38038	0.824138	1.70608	0.349945	0.00483125	1.80302	0.0887156	0.630957	1.15878	0.688649	1.36773	0.847227	1.75388
414	21.98	22.56	72.42	43.18	37.33	Q5NLY4	2-nitropropane dioxygenase NPD OS=Zymomonas mobilis subsp. mobilis (strain ATCC 31821 / ZM4 / CP4) GN=ZMO1652 PE=4 SV=2	ZMO1652	ZYMMO	18	1.18032	0.781164	1.39316	0.847227	1.65959	1.75388	0.479637	1.57036	1.11686	2.35505	1.19124	0.783382	1.38038	0.862979	1.64437	1.00925	0.913742	1.38038	0.731139	1.41906	0.816582	0.673127	1.44544	0.539511	1.18032	0.390841	0.257331	1.85353	0.180302	0.724436
415	21.9	21.96	76.49	50.78	46.08	Q5NR87	ABC transporter related protein OS=Zymomonas mobilis subsp. mobilis (strain ATCC 31821 / ZM4 / CP4) GN=ZMO0143 PE=4 SV=2	ZMO0143	ZYMMO	12	1.03753	0.470714	1.21339	0.855067	1.25892	1.01859	0.668806	1.20226	0.847227	1.22462	0.954993	0.732699	1.19124	0.801678	1.13763	1.01859	0.802818	1.18032	0.862979	1.20226	1	0.755021	1.22462	0.816582	1.22462	1.11686	0.686625	1.20226	0.928966	1.34276
1142	4.56	4.58	70.54	23.26	20.16	Q5NP16	Uncharacterized protein OS=Zymomonas mobilis subsp. mobilis (strain ATCC 31821 / ZM4 / CP4) GN=ZMO0920 PE=4 SV=1	ZMO0920	ZYMMO	3	2.31206	0.301836	1.88799	1.22462	5.15229	1.45881	0.600116	1.67494	0.870964	2.51189	2.01372	0.313925	1.80302	1.11686	3.66438	3.83707	0.111608	2.01372	1.90546	9.2045	1.6293	0.692757	1.75388	0.928966	2.88403	4.69894	0.0615669	2.05116	2.29087	11.3763
1026	6.41	6.44	60.63	33.1	27.18	Q5NL15	Pantothenate synthetase OS=Zymomonas mobilis subsp. mobilis (strain ATCC 31821 / ZM4 / CP4) GN=panC PE=3 SV=2	panC	ZYMMO	10	3.66438	0.0870374	3.46737	1.05682	9.90832	1.7378	0.555587	2.0893	0.831764	3.28095	1.47231	0.63459	1.8197	0.809096	3.16228	3.80189	0.0946229	3.56451	1.0666	9.37562	5.05825	0.0439942	4.01791	1.25892	13.8038	4.16869	0.0668963	3.80189	1.09648	10
373	23.34	23.41	90.28	70.37	67.13	D3G290	Cobyrinic acid ac-diamide synthase OS=Zymomonas mobilis subsp. mobilis (strain ATCC 31821 / ZM4 / CP4) GN=ZZM4_0064 PE=4 SV=1	ZZM4_0064	ZYMMO	19	2.75423	0.130211	2.03236	1.35519	6.60694	1.31826	0.347728	1.38038	0.954993	1.87068	3.69828	0.22544	2.63027	1.40605	9.46237	3.76704	0.0625625	2.48886	1.51356	7.24436	7.65597	0.0219996	3.25087	2.35505	21.4783	5.64937	0.0111026	2.72898	2.07014	15.1356
405	22.32	22.32	75.16	61.78	56.69	Q5NN86	Sugar-phosphate isomerase, RpiB/LacA/LacB family OS=Zymomonas mobilis subsp. mobilis (strain ATCC 31821 / ZM4 / CP4) GN=ZMO1200 PE=4 SV=1	ZMO1200	ZYMMO	18	2.29087	0.18286	1.65959	1.38038	3.56451	2.99226	0.133771	1.85353	1.61436	5.24808	2.18776	0.0348641	1.41906	1.5417	3.69828	3.76704	0.00217594	1.92309	1.95885	6.30957	2.1677	0.473219	1.67494	1.2942	3.37287	1.97697	0.476074	1.5417	1.28233	2.65461
420	21.75	21.78	76.24	41.13	39.01	Q9X3W5	4-diphosphocytidyl-2-C-methyl-D-erythritol kinase OS=Zymomonas mobilis subsp. mobilis (strain ATCC 31821 / ZM4 / CP4) GN=ispE PE=3 SV=2	ispE	ZYMMO	11	0.895365	0.127126	1.15878	0.772681	1.03753	0.963829	0.324933	1.20226	0.801678	1.15878	0.954993	0.386227	1.1272	0.847227	1.07647	0.954993	0.203506	1.1695	0.816582	1.11686	0.937562	0.661964	1.14815	0.816582	1.07647	1	0.604415	1.15878	0.862979	1.15878
421	21.71	21.88	57.11	23.49	22.41	Q5NRA2	TonB-dependent receptor OS=Zymomonas mobilis subsp. mobilis (strain ATCC 31821 / ZM4 / CP4) GN=ZMO0128 PE=3 SV=2	ZMO0128	ZYMMO	14	0.21677	0.00111377	1.5417	0.138038	0.334195	0.172187	0.0087596	1.64437	0.0831764	0.283139	0.148594	0.0520548	1.58489	0.0937562	0.235505	0.172187	0.00013281	1.58489	0.0954993	0.272898	0.0613762	0.0381172	2.05116	0.0207014	0.125893	0.0630957	0.00286292	2.42103	0.0275423	0.152757
422	21.7	22.22	91.13	65.32	61.29	Q5NNK7	50S ribosomal protein L19 OS=Zymomonas mobilis subsp. mobilis (strain ATCC 31821 / ZM4 / CP4) GN=rplS PE=3 SV=1	rplS	ZYMMO	36	0.903649	0.956965	1.21339	0.724436	1.09648	1.28233	0.573027	1.20226	1.0666	1.49969	0.465586	0.524359	1.51356	0.343558	0.704693	0.416869	0.322107	1.55597	0.226986	0.648634	0.862979	0.698695	1.1695	0.717794	1.00925	0.253513	0.17422	1.40605	0.180302	0.356451
1145	4.51	4.52	53.43	16	16	Q5NNP4	Uncharacterized protein OS=Zymomonas mobilis subsp. mobilis (strain ATCC 31821 / ZM4 / CP4) GN=ZMO1042 PE=4 SV=2	ZMO1042	ZYMMO	4	5.34564	0.0987045	31.6228	0.169044	49.2039	4.83059	0.105107	31.0456	0.155597	48.7528	2.42103	0.174966	26.7917	0.0903649	33.1131	3.76704	0.119833	29.9226	0.125893	42.0727	7.44732	0.0853299	32.2107	0.231207	57.0164	4.13048	0.114395	30.1995	0.136773	45.2898
424	21.65	22.4	80.69	50.97	45.95	Q5NNN4	Phosphoribosylaminoimidazole-succinocarboxamide synthase OS=Zymomonas mobilis subsp. mobilis (strain ATCC 31821 / ZM4 / CP4) GN=purC PE=3 SV=1	purC	ZYMMO	21	0.496592	0.0546301	1.49969	0.299226	0.744732	0.554626	0.0747299	1.48594	0.387258	0.824138	0.744732	0.321745	1.30617	0.580764	0.972747	0.666807	0.00461392	1.2942	0.483059	0.862979	1.00925	0.389709	1.25892	0.801678	1.2942	0.359749	0.0027596	1.67494	0.258226	0.60256
425	21.65	21.73	74.25	38.9	38.9	Q5NMK6	Efflux transporter, RND family, MFP subunit OS=Zymomonas mobilis subsp. mobilis (strain ATCC 31821 / ZM4 / CP4) GN=ZMO1430 PE=4 SV=1	ZMO1430	ZYMMO	24	0.887156	0.0557083	1.43219	0.564937	1.27057	1.01859	0.779057	1.40605	0.724436	1.44544	0.847227	0.792094	1.41906	0.483059	1.20226	1.1695	0.609807	1.45881	0.801678	1.75388	1.83654	0.00714039	1.55597	1.18032	3.19154	1	0.440685	1.40605	0.711214	1.41906
426	21.63	21.74	55.85	24.68	17.21	Q5NLG4	TonB-dependent siderophore receptor OS=Zymomonas mobilis subsp. mobilis (strain ATCC 31821 / ZM4 / CP4) GN=ZMO1822 PE=3 SV=1	ZMO1822	ZYMMO	12	0.636796	0.0476159	1.45881	0.337287	0.928966	0.654636	0.0527018	1.38038	0.465586	0.903649	1.0666	0.715574	1.39316	0.765597	1.52757	0.432514	0.0200105	1.77011	0.222843	0.765597	1.28233	0.211241	1.43219	0.895365	2.01372	0.60256	0.357042	1.49969	0.428549	0.903649
427	21.62	21.78	58.14	32.05	29.25	Q5NPB1	Peptidoglycan glycosyltransferase OS=Zymomonas mobilis subsp. mobilis (strain ATCC 31821 / ZM4 / CP4) GN=ZMO0825 PE=4 SV=2	ZMO0825	ZYMMO	16	0.809096	0.22319	1.33045	0.60256	1.07647	1.10662	0.807495	1.34276	0.824138	1.48594	0.549541	0.00131798	1.39316	0.222843	0.765597	0.465586	0.00724061	1.47231	0.293765	0.685488	0.334195	0.00177863	1.80302	0.12942	0.60256	0.83946	0.0633175	1.35519	0.619441	1.13763
112	41.09	41.28	69.25	46.6	46.23	Q5NLV4	Aminotransferase class I and II OS=Zymomonas mobilis subsp. mobilis (strain ATCC 31821 / ZM4 / CP4) GN=ZMO1682 PE=3 SV=1	ZMO1682	ZYMMO	32	7.7983	0.000585992	1.77011	4.40555	25.1189	4.65586	0.600519	1.57036	2.96483	15.5597	3.87258	0.0120451	1.51356	2.55859	9.0365	3.7325	0.00693725	1.5417	2.42103	10.4713	10	2.47893e-05	1.77011	5.64937	29.6483	17.0608	2.08883e-06	1.83654	9.28966	45.2898
429	21.53	21.84	66.85	37.23	37.23	Q5NNT0	Dihydropteroate synthase OS=Zymomonas mobilis subsp. mobilis (strain ATCC 31821 / ZM4 / CP4) GN=ZMO1006 PE=4 SV=2	ZMO1006	ZYMMO	12	1.13763	0.812531	1.40605	0.809096	1.83654	0.870964	0.66198	1.35519	0.630957	1.18032	1.67494	0.0985744	1.52757	1.09648	3.69828	1.49969	0.10605	1.44544	1.03753	2.63027	1.1695	0.334686	1.39316	0.83946	1.77011	1.64437	0.147256	1.51356	1.08643	3.63078
709	13.66	13.73	55.96	20.37	18.72	Q5NN01	Glucose-methanol-choline oxidoreductase OS=Zymomonas mobilis subsp. mobilis (strain ATCC 31821 / ZM4 / CP4) GN=ZMO1285 PE=4 SV=1	ZMO1285	ZYMMO	9	3.34195	0.0111449	1.88799	1.77011	9.90832	2.42103	0.00576738	1.69044	1.43219	7.04693	4.16869	0.00275371	1.92309	2.1677	13.5519	3.7325	0.00507758	1.88799	1.97697	12.3595	0.387258	0.891349	2.18776	0.133045	0.847227	4.2462	0.00145544	1.90546	2.22844	13.1826
431	21.51	21.72	52.23	14.65	12.92	Q5NMA9	Acriflavin resistance protein OS=Zymomonas mobilis subsp. mobilis (strain ATCC 31821 / ZM4 / CP4) GN=ZMO1527 PE=4 SV=1	ZMO1527	ZYMMO	11	0.765597	0.126821	1.47231	0.343558	1.1272	0.887156	0.132642	1.47231	0.544503	1.30617	0.570164	0.107545	1.49969	0.242103	0.855067	0.283139	0.00707091	1.83654	0.110662	0.519996	2.93765	0.035814	1.80302	1.6293	4.7863	1.03753	0.461825	1.45881	0.711214	1.52757
432	21.51	21.59	68.95	30.08	30.08	Q5NQU5	RND efflux system, outer membrane lipoprotein, NodT family OS=Zymomonas mobilis subsp. mobilis (strain ATCC 31821 / ZM4 / CP4) GN=ZMO0285 PE=3 SV=2	ZMO0285	ZYMMO	15	0.387258	0.398252	2.01372	0.194089	0.77983	0.277971	0.0933572	1.94089	0.11695	0.539511	0.544503	0.187947	1.43219	0.353183	0.77983	1.1272	0.221469	1.39316	0.809096	1.61436	4.01791	0.00120592	1.45881	2.75423	6.36796	0.524808	0.298414	1.49969	0.242103	0.787046
141	38.54	39.05	75.72	29.92	26.25	Q5NNJ0	Ribonuclease R OS=Zymomonas mobilis subsp. mobilis (strain ATCC 31821 / ZM4 / CP4) GN=rnr PE=3 SV=1	rnr	ZYMMO	27	2.39883	0.00224782	1.87068	1.28233	5.80764	1.51356	0.140618	1.45881	1.03753	2.53513	2.72898	9.82842e-05	1.88799	1.44544	6.30957	3.69828	3.50501e-06	2.1677	1.70608	8.87156	2.33346	0.00148613	1.83654	1.27057	4.96592	3.7325	3.25107e-06	2.1677	1.72187	8.95365
434	21.32	21.63	72.66	38.55	38.55	Q5NPK1	Acetyl-CoA carboxylase, biotin carboxylase OS=Zymomonas mobilis subsp. mobilis (strain ATCC 31821 / ZM4 / CP4) GN=ZMO0735 PE=4 SV=1	ZMO0735	ZYMMO	23	1.00925	0.920619	1.36773	0.737904	1.38038	1.08643	0.757564	1.38038	0.787046	1.49969	0.972747	0.803831	1.36773	0.724436	1.33045	1.00925	0.936725	1.35519	0.744732	1.36773	0.928966	0.797407	1.36773	0.685488	1.27057	0.83946	0.350848	1.36773	0.613762	1.14815
545	17.68	18.02	75.18	50.36	48.2	Q5NRB5	Aminotransferase class IV OS=Zymomonas mobilis subsp. mobilis (strain ATCC 31821 / ZM4 / CP4) GN=ZMO0115 PE=3 SV=2	ZMO0115	ZYMMO	14	3.13329	0.106279	2.24905	1.39316	10.666	2.53513	0.15013	2.14783	1.18032	9.28966	3.94457	0.0156865	2.31206	1.70608	13.6773	3.69828	0.0143784	2.26987	1.6293	14.4544	1.70608	0.165379	1.8197	0.937562	3.46737	3.01995	0.240994	2.10863	1.43219	8.62979
814	11.15	11.15	63.76	29.21	27.81	Q5NLX9	Uncharacterized protein OS=Zymomonas mobilis subsp. mobilis (strain ATCC 31821 / ZM4 / CP4) GN=ZMO1657 PE=4 SV=1	ZMO1657	ZYMMO	17	2.46604	0.0559907	2.01372	1.22462	4.52898	2.14783	0.259089	1.85353	1.15878	3.22107	2.46604	0.0352425	2.14783	1.14815	5.29664	3.69828	0.00169776	2.22844	1.65959	7.65597	1.59956	0.450646	1.65959	0.963829	2.80543	2.80543	0.00672453	2.14783	1.30617	5.49541
105	42.2	42.25	93.4	55.42	53.54	Q5NMQ1	Toxic anion resistance family protein OS=Zymomonas mobilis subsp. mobilis (strain ATCC 31821 / ZM4 / CP4) GN=ZMO1385 PE=4 SV=1	ZMO1385	ZYMMO	43	2.48886	0.0293381	1.77011	1.40605	4.28548	1.10662	0.312669	1.31826	0.83946	1.47231	3.69828	0.000497317	2.14783	1.72187	7.72681	3.66438	0.000313542	1.87068	1.95885	8.47227	14.9969	2.86438e-14	2.44343	6.13762	28.3139	4.69894	0.000149787	2.12814	2.208	10.8643
438	21.19	21.65	72.14	20	17.29	Q5NPE2	Prolyl oligopeptidase OS=Zymomonas mobilis subsp. mobilis (strain ATCC 31821 / ZM4 / CP4) GN=ZMO0794 PE=4 SV=2	ZMO0794	ZYMMO	11	0.457088	0.00516619	1.51356	0.280543	0.691831	0.42462	0.00486441	1.43219	0.239883	0.608135	0.510505	0.0404716	1.47231	0.353183	0.751623	0.42462	0.00203303	1.45881	0.248886	0.619441	0.0405509	0.00063931	2.33346	0.018197	0.0946237	0.376704	0.00506564	1.51356	0.218776	0.570164
336	24.77	24.85	64.82	39.76	39.76	Q5NNQ3	Cyclopropane-fatty-acyl-phospholipid synthase OS=Zymomonas mobilis subsp. mobilis (strain ATCC 31821 / ZM4 / CP4) GN=ZMO1033 PE=4 SV=1	ZMO1033	ZYMMO	17	2.99226	0.127068	1.72187	1.7378	14.3219	1.58489	0.316448	1.45881	1.08643	2.96483	1.43219	0.314937	1.52757	0.937562	4.16869	3.66438	0.101035	1.69044	2.1677	15.8489	5.49541	0.0234832	1.95885	2.80543	23.7684	5.15229	0.0406438	1.77011	2.91072	17.378
645	15.25	16.41	59.24	41.4	36.62	Q5NQQ8	Riboflavin biosynthesis protein OS=Zymomonas mobilis subsp. mobilis (strain ATCC 31821 / ZM4 / CP4) GN=ZMO0322 PE=3 SV=1	ZMO0322	ZYMMO	14	3.34195	0.412645	2.39883	1.39316	6.36796	2.10863	0.957017	2.12814	0.990832	6.19441	2.91072	0.203324	2.0893	1.39316	9.72747	3.66438	0.0518069	2.44343	1.49969	10.4713	3.87258	0.141533	2.26987	1.70608	6.66807	3.04789	0.125796	2.208	1.38038	7.58578
441	21.03	21.06	84.1	38.23	35.17	Q5NM73	Uncharacterized protein OS=Zymomonas mobilis subsp. mobilis (strain ATCC 31821 / ZM4 / CP4) GN=ZMO1563 PE=4 SV=2	ZMO1563	ZYMMO	11	0.691831	0.0376469	1.39316	0.47863	0.963829	0.49204	0.0236159	1.6293	0.30761	0.801678	0.928966	0.559158	1.43219	0.642688	1.33045	0.704693	0.0213754	1.38038	0.49204	0.972747	0.346737	0.000152888	1.6293	0.148594	0.564937	0.346737	0.0516693	1.97697	0.20893	0.685488
1035	6.25	6.58	59.95	24.08	20.42	Q5NRH1	Glycerate kinase OS=Zymomonas mobilis subsp. mobilis (strain ATCC 31821 / ZM4 / CP4) GN=ZMO0059 PE=3 SV=1	ZMO0059	ZYMMO	4	3.98107	0.0832616	2.58226	1.5417	22.2843	2.55859	0.176688	2.42103	1.05682	8.01678	3.83707	0.0937512	2.51189	1.52757	22.2843	3.66438	0.0884391	2.60615	1.40605	17.7011	1.6293	0.404778	1.85353	0.879022	3.69828	5.59758	0.0340129	2.53513	2.208	33.4195
929	8.18	8.18	73.81	38.57	38.57	Q5NRM7	Adenylyl-sulfate kinase OS=Zymomonas mobilis subsp. mobilis (strain ATCC 31821 / ZM4 / CP4) GN=cysC PE=3 SV=1	cysC	ZYMMO	6	3.31131	0.150174	2.18776	1.51356	6.19441	3.22107	0.208435	2.63027	1.22462	5.7544	1.57036	0.00766209	1.8197	0.862979	2.72898	3.63078	0.316831	2.83139	1.28233	7.17794	2.83139	0.952677	2.63027	1.07647	6.72977	4.40555	0.86867	2.72898	1.61436	9.28966
444	20.89	23.14	64.42	25.64	22.44	Q5NP24	Uncharacterized protein OS=Zymomonas mobilis subsp. mobilis (strain ATCC 31821 / ZM4 / CP4) GN=ZMO0912 PE=4 SV=2	ZMO0912	ZYMMO	13	0.359749	9.04305e-05	1.38038	0.239883	0.496592	0.452898	3.31126e-05	1.39316	0.267917	0.630957	0.448745	1.96464e-06	1.38038	0.283139	0.619441	0.337287	4.05842e-06	1.41906	0.20893	0.47863	0.0765597	0.00754139	1.59956	0.0293765	0.122462	0.277971	3.42197e-07	1.49969	0.118032	0.416869
445	20.87	20.97	64.39	38.64	34.85	Q5NQ36	Indole-3-glycerol phosphate synthase OS=Zymomonas mobilis subsp. mobilis (strain ATCC 31821 / ZM4 / CP4) GN=trpC PE=3 SV=1	trpC	ZYMMO	17	0.765597	0.406796	1.44544	0.436516	1.10662	0.937562	0.299902	1.40605	0.666807	1.31826	0.981748	0.714345	1.41906	0.554626	1.39316	0.448745	0.0373081	1.61436	0.17378	0.724436	1.39316	0.670307	1.48594	0.937562	2.03236	0.642688	0.168307	1.43219	0.363078	0.92045
446	20.83	21.3	74.26	37.01	35.05	Q5NPE4	Dihydroorotase OS=Zymomonas mobilis subsp. mobilis (strain ATCC 31821 / ZM4 / CP4) GN=ZMO0792 PE=4 SV=1	ZMO0792	ZYMMO	21	1.72187	0.557019	1.51356	1.13763	2.42103	1.25892	0.551175	1.33045	0.946237	1.65959	0.879022	0.650514	1.31826	0.654636	1.15878	1.25892	0.315746	1.31826	0.954993	1.69044	0.440555	0.255154	2.03236	0.205116	0.895365	2.29087	0.0884698	1.65959	1.38038	3.7325
447	20.8	23.02	67.53	42.27	37.89	Q5NP28	Lipopolysaccharide biosynthesis protein OS=Zymomonas mobilis subsp. mobilis (strain ATCC 31821 / ZM4 / CP4) GN=ZMO0908 PE=4 SV=2	ZMO0908	ZYMMO	17	0.698232	0.111707	1.25892	0.469894	0.879022	0.77983	0.464855	1.23595	0.534564	0.963829	0.409261	0.0196098	1.64437	0.167494	0.672977	0.758578	0.165256	1.15878	0.580764	0.879022	0.570164	0.0300167	1.36773	0.267917	0.77983	0.398107	0.00152588	1.6293	0.141906	0.648634
448	20.73	21.46	73.42	50.5	44.85	Q5NME2	Acetylglutamate kinase OS=Zymomonas mobilis subsp. mobilis (strain ATCC 31821 / ZM4 / CP4) GN=argB PE=3 SV=1	argB	ZYMMO	19	0.586138	0.0856536	1.39316	0.363078	0.816582	0.580764	0.076079	1.35519	0.37325	0.787046	0.751623	0.44827	1.25892	0.597035	0.946237	0.711214	0.530991	1.31826	0.529663	0.937562	0.301995	0.00549511	2.01372	0.109648	0.608135	0.325087	0.0181756	1.92309	0.144544	0.625173
1047	6.09	6.81	63.09	31.33	20.6	Q5NKZ4	Carboxymethylenebutenolidase OS=Zymomonas mobilis subsp. mobilis (strain ATCC 31821 / ZM4 / CP4) GN=ZMO1992 PE=4 SV=1	ZMO1992	ZYMMO	9	1.8197	0.697265	1.97697	0.92045	4.74242	1.39316	0.605556	2.12814	0.654636	3.53183	2.33346	0.372803	2.10863	1.10662	7.44732	3.63078	0.081674	2.14783	1.69044	18.197	10.3753	0.0072498	2.60615	3.98107	35.6451	5.91562	0.0252209	2.48886	2.37684	25.1189
450	20.68	21.15	50.43	14.32	12.93	Q5NMV5	MscS Mechanosensitive ion channel OS=Zymomonas mobilis subsp. mobilis (strain ATCC 31821 / ZM4 / CP4) GN=ZMO1331 PE=4 SV=1	ZMO1331	ZYMMO	13	1.04713	0.834779	1.33045	0.787046	1.40605	0.717794	0.36355	1.38038	0.515229	0.990832	0.801678	0.860482	1.36773	0.57544	1.09648	1.21339	0.171121	1.31826	0.92045	1.67494	0.809096	0.807399	1.39316	0.580764	1.1272	0.809096	0.594029	1.36773	0.57544	1.10662
419	21.76	21.9	74.16	44.97	42.95	Q5NQZ0	ATP synthase gamma chain OS=Zymomonas mobilis subsp. mobilis (strain ATCC 31821 / ZM4 / CP4) GN=atpG PE=3 SV=1	atpG	ZYMMO	33	4.20727	0.0206949	2.07014	2.03236	8.70964	5.34564	0.00822851	2.44343	2.18776	11.272	1.47231	0.722241	1.45881	1.00925	3.01995	3.59749	0.169586	2.10863	1.70608	6.08135	5.01187	0.0116261	2.14783	2.33346	9.37562	9.46237	0.000237271	2.51189	3.76704	21.2814
452	20.59	20.86	66.13	30.24	23.99	Q5NPF6	RND efflux system, outer membrane lipoprotein, NodT family OS=Zymomonas mobilis subsp. mobilis (strain ATCC 31821 / ZM4 / CP4) GN=ZMO0780 PE=3 SV=2	ZMO0780	ZYMMO	13	0.737904	0.160982	1.23595	0.564937	0.912011	0.772681	0.668899	1.33045	0.559758	1.02802	0.20893	0.0830844	2.14783	0.083946	0.448745	0.394457	0.000535633	1.47231	0.190546	0.580764	0.192309	0.100698	2.35505	0.0559758	0.452898	0.580764	0.115712	1.45881	0.383707	0.847227
453	20.57	20.65	88.42	45.48	43.79	Q9X5D8	Protein RecA OS=Zymomonas mobilis subsp. mobilis (strain ATCC 31821 / ZM4 / CP4) GN=recA PE=3 SV=3	recA	ZYMMO	22	0.570164	0.0194365	1.40605	0.383707	0.801678	0.42462	0.0741535	1.58489	0.283139	0.672977	0.428549	0.0265588	1.55597	0.283139	0.666807	0.619441	0.108331	1.33045	0.42462	0.824138	2.29087	0.00899787	1.35519	1.69044	3.25087	0.549541	0.0328317	1.52757	0.409261	0.83946
454	20.57	20.6	81.52	57.97	52.54	H2VFN6	Methionine aminopeptidase OS=Zymomonas mobilis subsp. mobilis (strain ATCC 31821 / ZM4 / CP4) GN=map PE=3 SV=1	map	ZYMMO	21	1.05682	0.744104	1.2942	0.816582	1.36773	1.31826	0.314161	1.36773	0.963829	1.92309	0.847227	0.927022	1.33045	0.57544	1.1272	0.887156	0.87771	1.30617	0.685488	1.15878	1.23595	0.727303	1.31826	0.937562	1.61436	1.6293	0.357991	1.51356	1.07647	2.31206
455	20.52	20.81	80.58	24.78	22.77	Q9REQ3	DNA recombination protein RmuC homolog OS=Zymomonas mobilis subsp. mobilis (strain ATCC 31821 / ZM4 / CP4) GN=rmuC PE=3 SV=2	rmuC	ZYMMO	12	0.672977	0.0441368	1.36773	0.301995	0.92045	1.1272	0.972271	1.36773	0.824138	1.57036	0.765597	0.133408	1.38038	0.554626	1.05682	1.03753	0.546081	1.35519	0.765597	1.44544	1.95885	0.0324364	1.51356	1.2942	3.98107	0.801678	0.270942	1.38038	0.452898	1.10662
456	20.42	20.64	81.07	63.91	61.54	Q5NL67	Thiol-disulfide isomerase OS=Zymomonas mobilis subsp. mobilis (strain ATCC 31821 / ZM4 / CP4) GN=ZMO1919 PE=4 SV=2	ZMO1919	ZYMMO	25	0.77983	0.280652	1.25892	0.608135	0.981748	0.685488	0.334828	1.33045	0.519996	0.912011	0.515229	0.00868177	1.40605	0.328095	0.724436	0.515229	0.0153213	1.38038	0.313329	0.711214	0.143219	0.000623769	2.93765	0.0660693	0.420727	0.636796	0.280414	1.34276	0.394457	0.855067
121	40.09	40.09	81.63	51.02	51.02	Q5NQF7	FeS assembly protein SufB OS=Zymomonas mobilis subsp. mobilis (strain ATCC 31821 / ZM4 / CP4) GN=ZMO0423 PE=4 SV=1	ZMO0423	ZYMMO	31	2.46604	0.148694	1.24738	1.97697	2.96483	0.704693	0.771011	1.27057	0.57544	0.895365	3.0761	0.0843516	1.33045	2.31206	3.7325	3.56451	0.00421303	1.33045	2.67917	4.28548	7.58578	4.14909e-05	1.57036	4.83059	9.63829	3.66438	0.00645585	1.28233	2.85759	4.40555
13	111.98	112.02	85.67	65.67	62.99	Q5NPS6	Chaperone protein DnaK OS=Zymomonas mobilis subsp. mobilis (strain ATCC 31821 / ZM4 / CP4) GN=dnaK PE=3 SV=1	dnaK	ZYMMO	227	3.01995	0.00321695	1.09648	2.75423	3.31131	1.2942	0.768125	1.11686	1.15878	1.5417	2.1677	0.0496725	1.07647	2.01372	2.31206	3.53183	5.38759e-05	1.1272	3.13329	4.05509	4.69894	2.2642e-05	1.20226	3.90841	5.59758	11.695	2.04947e-13	1.28233	9.12011	14.3219
459	20.33	21.06	77.26	31.05	28.12	Q5NLZ3	Tyrosine--tRNA ligase OS=Zymomonas mobilis subsp. mobilis (strain ATCC 31821 / ZM4 / CP4) GN=tyrS PE=3 SV=1	tyrS	ZYMMO	16	1.03753	0.827794	1.25892	0.824138	1.31826	1.00925	0.922532	1.28233	0.787046	1.25892	0.448745	0.0214506	1.51356	0.187068	0.679204	0.363078	0.0154044	1.77011	0.148594	0.642688	0.524808	0.0904168	1.55597	0.337287	0.816582	1.00925	0.688104	1.25892	0.801678	1.25892
460	20.29	20.3	66.25	30.73	28.77	Q5NMP8	Gamma-glutamyltransferase OS=Zymomonas mobilis subsp. mobilis (strain ATCC 31821 / ZM4 / CP4) GN=ZMO1388 PE=4 SV=2	ZMO1388	ZYMMO	16	0.772681	0.176984	1.28233	0.57544	0.990832	0.731139	0.142756	1.30617	0.544503	0.954993	0.731139	0.824226	1.41906	0.496592	1.03753	0.474242	0.0218522	1.5417	0.30479	0.731139	0.0597035	0.000371821	4.96592	0.0369828	0.296483	0.636796	0.00932234	1.34276	0.457088	0.855067
461	20.27	20.44	81.37	24.12	20.39	Q5NQ05	Pseudouridine synthase OS=Zymomonas mobilis subsp. mobilis (strain ATCC 31821 / ZM4 / CP4) GN=ZMO0576 PE=3 SV=2	ZMO0576	ZYMMO	17	0.496592	0.00198356	1.36773	0.316228	0.679204	0.666807	0.0175153	1.25892	0.515229	0.83946	0.346737	0.0010776	1.5417	0.165959	0.534564	0.12942	6.75497e-05	2.53513	0.0328095	0.328095	1.00925	0.97835	1.20226	0.83946	1.24738	0.188799	0.000259237	2.05116	0.0737904	0.387258
462	20.25	20.73	74.73	50.18	46.89	H2VFM8	Site-determining protein OS=Zymomonas mobilis subsp. mobilis (strain ATCC 31821 / ZM4 / CP4) GN=ZMO0625 PE=3 SV=1	ZMO0625	ZYMMO	13	0.972747	0.95248	1.44544	0.685488	1.40605	0.870964	0.252264	1.36773	0.625173	1.19124	1.21339	0.805359	1.41906	0.855067	2.12814	1.08643	0.413399	1.45881	0.744732	2.58226	3.10456	0.00017545	1.77011	1.75388	8.55067	1.43219	0.75714	1.41906	1.00925	2.44343
463	20.18	20.28	65.22	36.02	26.55	Q5NM43	Peptidase M61 domain protein OS=Zymomonas mobilis subsp. mobilis (strain ATCC 31821 / ZM4 / CP4) GN=ZMO1593 PE=4 SV=1	ZMO1593	ZYMMO	14	0.288403	3.9655e-05	1.61436	0.192309	0.465586	0.461318	0.00972383	1.36773	0.334195	0.630957	0.501187	0.00460214	1.33045	0.380189	0.666807	0.270396	6.50487e-05	1.49969	0.165959	0.405508	0.0251189	0.00515917	2.60615	0.0170608	0.0654636	0.147231	2.59028e-05	2.24905	0.0731139	0.331131
464	20.18	20.27	74.17	43.05	37.09	Q5NMZ2	Sugar isomerase (SIS) OS=Zymomonas mobilis subsp. mobilis (strain ATCC 31821 / ZM4 / CP4) GN=ZMO1294 PE=4 SV=2	ZMO1294	ZYMMO	13	0.717794	0.143966	1.35519	0.496592	0.972747	0.580764	0.179763	1.49969	0.405508	0.870964	0.758578	0.152189	1.34276	0.524808	1.01859	0.654636	0.0157216	1.30617	0.353183	0.855067	0.270396	0.00731	2.12814	0.127057	0.57544	0.369828	0.00834168	1.7378	0.197697	0.642688
465	20.17	20.38	50	46.45	39.68	Q5NMF7	Electron transfer flavoprotein alpha subunit OS=Zymomonas mobilis subsp. mobilis (strain ATCC 31821 / ZM4 / CP4) GN=ZMO1479 PE=4 SV=1	ZMO1479	ZYMMO	19	1.1272	0.651766	1.40605	0.801678	1.59956	1.45881	0.549107	1.36773	1.0666	2.07014	0.416869	0.0945781	1.95885	0.165959	0.816582	0.398107	0.0523961	1.75388	0.195884	0.698232	3.46737	0.00207381	1.64437	2.10863	6.36796	0.809096	0.519498	1.48594	0.564937	1.20226
466	20.16	22.97	82.56	43.85	35.38	Q5NPM2	Ribonuclease D OS=Zymomonas mobilis subsp. mobilis (strain ATCC 31821 / ZM4 / CP4) GN=rnd PE=3 SV=1	rnd	ZYMMO	15	1.75388	0.300638	1.51356	1.15878	2.48886	1.87068	0.382975	1.51356	1.23595	2.58226	1.34276	0.945041	1.39316	0.963829	1.8197	1.38038	0.486677	1.36773	1.00925	1.92309	0.691831	0.421058	1.38038	0.487529	0.954993	0.855067	0.676362	1.36773	0.613762	1.1695
823	10.94	10.95	93.64	82.73	76.36	Q5NLB3	Glutaredoxin OS=Zymomonas mobilis subsp. mobilis (strain ATCC 31821 / ZM4 / CP4) GN=ZMO1873 PE=3 SV=1	ZMO1873	ZYMMO	20	2.12814	0.914357	1.33045	1.59956	2.83139	0.912011	0.809195	1.43219	0.636796	1.30617	3.31131	0.516006	1.33045	2.48886	4.65586	3.49945	0.457524	1.39316	2.51189	5.19996	3.69828	0.512611	1.36773	2.70396	5.59758	5.59758	0.36473	1.72187	3.25087	11.0662
468	20.08	20.1	68.78	52.04	52.04	Q5NMA4	Phosphoribosylformylglycinamidine synthase subunit PurQ OS=Zymomonas mobilis subsp. mobilis (strain ATCC 31821 / ZM4 / CP4) GN=purQ PE=3 SV=1	purQ	ZYMMO	19	0.794328	0.402738	1.31826	0.586138	1.04713	1.40605	0.207762	1.2942	1.08643	1.83654	0.37325	0.190735	1.7378	0.180302	0.648634	0.413047	0.13585	1.70608	0.169044	0.704693	0.60256	0.469451	1.47231	0.296483	0.887156	0.591562	0.34364	1.43219	0.280543	0.847227
469	20.06	20.15	75.89	56.03	56.03	H2VFM5	N-carbamoylputrescine amidase OS=Zymomonas mobilis subsp. mobilis (strain ATCC 31821 / ZM4 / CP4) GN=ZMO1370 PE=4 SV=1	ZMO1370	ZYMMO	17	0.946237	0.571295	1.47231	0.685488	1.39316	0.855067	0.650012	1.38038	0.630957	1.18032	1.07647	0.712128	1.36773	0.787046	1.5417	1.24738	0.455901	1.43219	0.870964	2.31206	1.07647	0.854905	1.43219	0.751623	1.87068	1.47231	0.420973	1.49969	0.981748	3.37287
470	20.06	20.13	74.4	26.33	22.95	Q5NP65	Squalene-associated FAD-dependent desaturase OS=Zymomonas mobilis subsp. mobilis (strain ATCC 31821 / ZM4 / CP4) GN=ZMO0871 PE=4 SV=1	ZMO0871	ZYMMO	11	0.83946	0.856515	1.36773	0.501187	1.14815	1.55597	0.0771694	1.38038	1.1272	2.10863	0.928966	0.375589	1.36773	0.679204	1.27057	0.469894	0.31804	1.7378	0.170608	0.816582	2.83139	0.00809537	1.48594	1.90546	3.98107	0.801678	0.355652	1.47231	0.461318	1.18032
954	8	8.15	50.95	11.79	10.95	Q5NL71	Dethiobiotin synthase OS=Zymomonas mobilis subsp. mobilis (strain ATCC 31821 / ZM4 / CP4) GN=ZMO1915 PE=3 SV=2	ZMO1915	ZYMMO	5	2.80543	0.33771	2.85759	0.981748	9.37562	2.63027	0.262315	2.72898	0.963829	9.12011	2.18776	0.5877	2.63027	0.831764	6.72977	3.49945	0.286568	2.99226	1.1695	12.7057	2.48886	0.654607	2.53513	0.981748	9.63829	2.83139	0.100173	2.67917	1.05682	10.666
472	20.03	20.03	60.53	34.42	34.42	Q5NQ17	Polyprenyl synthetase OS=Zymomonas mobilis subsp. mobilis (strain ATCC 31821 / ZM4 / CP4) GN=ZMO0564 PE=3 SV=1	ZMO0564	ZYMMO	12	0.92045	0.264134	1.2942	0.704693	1.19124	0.831764	0.368039	1.30617	0.608135	1.08643	0.672977	0.157494	1.34276	0.420727	0.903649	0.564937	0.0618314	1.39316	0.299226	0.787046	0.444631	0.0861618	1.58489	0.310456	0.704693	0.37325	0.0407345	1.5417	0.178649	0.57544
473	20.02	20.03	72.85	44.67	42.27	H2VFR7	Squalene synthase HpnD OS=Zymomonas mobilis subsp. mobilis (strain ATCC 31821 / ZM4 / CP4) GN=ZMO0870 PE=4 SV=1	ZMO0870	ZYMMO	14	0.636796	0.014876	1.23595	0.474242	0.787046	0.855067	0.15129	1.2942	0.642688	1.10662	0.529663	0.00602231	1.2942	0.359749	0.685488	0.270396	0.000428692	1.5417	0.0928966	0.416869	0.630957	0.0134623	1.23595	0.474242	0.77983	0.242103	0.000303521	1.8197	0.0591562	0.440555
1004	6.96	7.04	34.97	18.21	17.05	Q5NQG6	MJ0042 family finger-like protein OS=Zymomonas mobilis subsp. mobilis (strain ATCC 31821 / ZM4 / CP4) GN=ZMO0414 PE=4 SV=1	ZMO0414	ZYMMO	5	2.18776	0.608387	2.0893	1.04713	6.48634	2.10863	0.674478	2.10863	1	5.7544	3.40408	0.13583	2.26987	1.49969	10.5682	3.49945	0.0934612	2.18776	1.59956	11.9124	1.88799	0.483482	1.99526	0.946237	4.05509	2.96483	0.213893	2.18776	1.35519	9.0365
304	26.47	26.56	86.6	66.99	66.99	Q5NNF3	Carbonic anhydrase OS=Zymomonas mobilis subsp. mobilis (strain ATCC 31821 / ZM4 / CP4) GN=ZMO1133 PE=3 SV=1	ZMO1133	ZYMMO	37	3.53183	0.00502086	1.58489	2.22844	6.30957	2.48886	0.387781	1.40605	1.77011	3.01995	4.13048	3.05142e-05	1.59956	2.58226	6.98232	3.46737	1.51577e-05	1.35519	2.55859	6.19441	0.461318	0.133733	1.57036	0.366438	0.724436	4.87529	0.000323278	1.69044	2.88403	10.3753
476	19.81	19.86	77.45	58.75	50.74	Q5NP69	Hopanoid-associated sugar epimerase OS=Zymomonas mobilis subsp. mobilis (strain ATCC 31821 / ZM4 / CP4) GN=ZMO0867 PE=4 SV=2	ZMO0867	ZYMMO	18	0.60256	0.083134	1.48594	0.328095	0.895365	0.794328	0.295194	1.31826	0.580764	1.04713	0.349945	0.00475067	2.0893	0.218776	0.731139	0.685488	0.0395897	1.33045	0.483059	0.912011	0.679204	0.151788	1.34276	0.469894	0.912011	0.559758	0.158515	1.45881	0.420727	0.816582
477	19.79	19.84	77.99	66.67	61.01	Q5NP52	50S ribosomal protein L13 OS=Zymomonas mobilis subsp. mobilis (strain ATCC 31821 / ZM4 / CP4) GN=rplM PE=3 SV=1	rplM	ZYMMO	47	0.794328	0.136667	1.27057	0.559758	1.00925	0.654636	0.023667	1.30617	0.398107	0.855067	0.559758	0.00139544	1.35519	0.277971	0.758578	0.60256	0.0372635	1.30617	0.380189	0.787046	0.510505	0.00141943	1.31826	0.272898	0.672977	0.461318	0.00101588	1.35519	0.226986	0.625173
478	19.75	19.77	73	35.31	35.31	Q5NLV8	Prephenate dehydratase OS=Zymomonas mobilis subsp. mobilis (strain ATCC 31821 / ZM4 / CP4) GN=ZMO1678 PE=4 SV=2	ZMO1678	ZYMMO	15	0.731139	0.542899	1.52757	0.30761	1.11686	0.366438	0.375063	2.0893	0.231207	0.765597	0.831764	0.925031	1.55597	0.469894	1.2942	0.529663	0.352118	1.8197	0.265461	0.963829	1.08643	0.876517	1.45881	0.744732	1.58489	1.55597	0.289653	1.5417	1.00925	2.29087
479	19.69	19.73	73.09	60.64	60.64	Q5NMF6	Electron transfer flavoprotein alpha/beta-subunit OS=Zymomonas mobilis subsp. mobilis (strain ATCC 31821 / ZM4 / CP4) GN=ZMO1480 PE=4 SV=1	ZMO1480	ZYMMO	20	0.870964	0.379175	1.28233	0.654636	1.11686	1.03753	0.144687	1.23595	0.83946	1.2942	0.816582	0.718907	1.22462	0.580764	1	0.654636	0.947038	1.38038	0.474242	0.903649	3.13329	4.93975e-06	1.44544	2.1677	5.39511	1.45881	0.0165833	1.35519	1.07647	2.24905
480	19.68	19.74	81.82	45.45	41.26	Q5NQ58	50S ribosomal protein L16 OS=Zymomonas mobilis subsp. mobilis (strain ATCC 31821 / ZM4 / CP4) GN=rplP PE=3 SV=1	rplP	ZYMMO	38	0.524808	0.532543	1.31826	0.383707	0.691831	0.666807	0.957564	1.23595	0.534564	0.824138	0.409261	0.37472	1.48594	0.265461	0.608135	0.226986	0.213376	2.18776	0.136773	0.496592	0.704693	0.607975	1.21339	0.57544	0.855067	0.147231	0.0197706	3.13329	0.0751623	0.461318
481	19.65	20.76	86.59	31.56	29.33	Q5NMC7	Peptide chain release factor 1 OS=Zymomonas mobilis subsp. mobilis (strain ATCC 31821 / ZM4 / CP4) GN=prfA PE=3 SV=1	prfA	ZYMMO	15	1.38038	0.342996	1.55597	0.887156	2.39883	0.879022	0.927525	1.44544	0.608135	1.27057	0.787046	0.714678	1.43219	0.549541	1.1272	0.660694	0.691099	1.45881	0.444631	0.963829	1.1695	0.846896	1.51356	0.772681	2.07014	0.524808	0.252652	1.58489	0.325087	0.831764
482	19.62	19.62	67.4	40.66	40.66	Q5NL16	3-methyl-2-oxobutanoate hydroxymethyltransferase 2 OS=Zymomonas mobilis subsp. mobilis (strain ATCC 31821 / ZM4 / CP4) GN=panB2 PE=3 SV=1	panB2	ZYMMO	12	1.44544	0.0290063	1.34276	1.07647	2.07014	1.35519	0.0760982	1.33045	1.01859	1.90546	0.92045	0.66332	1.30617	0.685488	1.20226	1.07647	0.552383	1.28233	0.83946	1.44544	1.64437	0.0112872	1.36773	1.20226	2.42103	1.99526	0.0156769	1.44544	1.38038	2.88403
1322	2	2.02	27.9	10.97	4.075	Q5NNN8	Phosphate ABC transporter, inner membrane subunit PstC OS=Zymomonas mobilis subsp. mobilis (strain ATCC 31821 / ZM4 / CP4) GN=ZMO1048 PE=3 SV=1	ZMO1048	ZYMMO	1	2.22844	0.287152	2.10863	1.05682	4.65586	1.11686	0.81676	2.10863	0.529663	2.33346	1.87068	0.351602	2.0893	0.895365	3.90841	3.46737	0.192994	2.10863	1.64437	7.24436	3.94457	0.176101	2.10863	1.87068	8.24138	3.66438	0.184967	2.0893	1.75388	7.72681
730	12.91	13.33	58.55	16.36	12.36	Q5NN70	Signal transduction histidine kinase OS=Zymomonas mobilis subsp. mobilis (strain ATCC 31821 / ZM4 / CP4) GN=ZMO1216 PE=4 SV=1	ZMO1216	ZYMMO	7	3.7325	0.0311623	2.39883	1.55597	22.9087	2.58226	0.264966	2.1677	1.19124	7.58578	4.01791	0.00397447	2.208	1.8197	29.6483	3.43558	0.124845	2.35505	1.45881	20.1372	2.18776	0.381259	2.14783	1.01859	8.62979	5.01187	0.0319655	2.24905	2.22844	34.0408
943	8.02	8.09	55.85	32.45	30.32	Q5NL99	Isochorismatase hydrolase OS=Zymomonas mobilis subsp. mobilis (strain ATCC 31821 / ZM4 / CP4) GN=ZMO1887 PE=4 SV=1	ZMO1887	ZYMMO	6	5.01187	0.381407	2.05116	2.44343	9.72747	2.96483	0.35861	1.69044	1.75388	4.40555	2.70396	0.819774	1.69044	1.59956	4.16869	3.43558	0.679451	1.80302	1.90546	5.39511	6.25173	0.153662	1.99526	3.13329	13.0617	7.7983	0.113301	2.1677	3.59749	16.1436
486	19.54	19.56	95.42	51.15	51.15	Q5NQ51	30S ribosomal protein S8 OS=Zymomonas mobilis subsp. mobilis (strain ATCC 31821 / ZM4 / CP4) GN=rpsH PE=3 SV=1	rpsH	ZYMMO	26	1.08643	0.247699	1.33045	0.816582	1.38038	1.36773	0.633216	1.24738	1.09648	1.64437	0.870964	0.66538	1.23595	0.691831	1.07647	0.37325	0.0643355	1.55597	0.167494	0.580764	0.824138	0.580929	1.30617	0.608135	1.07647	0.183654	0.0845491	1.75388	0.110662	0.322107
487	19.52	19.58	58.4	36.47	33.62	Q5NL86	Phosphate acyltransferase OS=Zymomonas mobilis subsp. mobilis (strain ATCC 31821 / ZM4 / CP4) GN=plsX PE=3 SV=1	plsX	ZYMMO	12	1.24738	0.949895	1.52757	0.816582	1.88799	1.48594	0.760625	1.58489	0.937562	2.33346	0.394457	0.166202	1.83654	0.169044	0.724436	0.313329	0.0842065	1.72187	0.133045	0.539511	1.49969	0.604688	1.58489	0.946237	2.37684	0.855067	0.613886	1.55597	0.544503	1.33045
277	28.16	28.23	91.91	64.71	47.43	Q5NPK2	3'(2'),5'-bisphosphate nucleotidase OS=Zymomonas mobilis subsp. mobilis (strain ATCC 31821 / ZM4 / CP4) GN=ZMO0734 PE=4 SV=2	ZMO0734	ZYMMO	27	1.99526	0.086771	1.59956	1.24738	2.63027	0.672977	0.287771	1.5417	0.496592	1.03753	2.80543	0.0203296	1.94089	1.44544	4.48745	3.40408	0.000133438	1.90546	1.78649	6.13762	1.77011	0.186978	1.49969	1.18032	2.35505	3.0761	0.000493929	1.95885	1.57036	5.49541
489	19.45	19.56	69.35	44.19	36.13	Q5NNL6	Signal recognition particle receptor FtsY OS=Zymomonas mobilis subsp. mobilis (strain ATCC 31821 / ZM4 / CP4) GN=ftsY PE=3 SV=1	ftsY	ZYMMO	18	0.711214	0.367109	1.45881	0.428549	1.03753	0.465586	0.163561	1.65959	0.313329	0.772681	0.737904	0.829313	1.48594	0.49204	1.09648	0.963829	0.925234	1.39316	0.691831	1.34276	0.549541	0.526629	1.58489	0.346737	0.870964	0.452898	0.278094	1.75388	0.239883	0.794328
490	19.43	19.52	93.41	78.02	69.23	D2N0W1	30S ribosomal protein S19 OS=Zymomonas mobilis subsp. mobilis (strain ATCC 31821 / ZM4 / CP4) GN=rpsS PE=3 SV=1	rpsS	ZYMMO	31	0.672977	0.343195	1.21339	0.549541	0.816582	0.654636	0.131414	1.23595	0.519996	0.809096	0.0483059	0.00155482	5.39511	0.0195884	0.260615	0.432514	0.0246904	1.38038	0.331131	0.597035	0.534564	0.0193432	1.22462	0.420727	0.654636	0.291072	0.000183109	1.61436	0.175388	0.469894
491	19.38	20.23	49.42	29.77	24.28	H2VFQ6	Outer membrane protein assembly factor BamD OS=Zymomonas mobilis subsp. mobilis (strain ATCC 31821 / ZM4 / CP4) GN=bamD PE=3 SV=1	bamD	ZYMMO	12	0.744732	0.0805788	1.38038	0.515229	1.02802	1	0.31881	1.38038	0.724436	1.41906	0.801678	0.165071	1.35519	0.559758	1.08643	1.24738	0.400917	1.40605	0.887156	1.80302	0.0887156	0.00789452	6.25173	0.057544	0.554626	0.847227	0.175935	1.38038	0.597035	1.1695
492	19.38	19.72	61.31	43.43	36.5	Q5NPZ7	Tryptophan synthase alpha chain OS=Zymomonas mobilis subsp. mobilis (strain ATCC 31821 / ZM4 / CP4) GN=trpA PE=3 SV=1	trpA	ZYMMO	16	0.981748	0.5036	1.1272	0.870964	1.10662	0.990832	0.283149	1.13763	0.870964	1.1272	0.972747	0.740643	1.13763	0.855067	1.10662	0.937562	0.984026	1.14815	0.816582	1.07647	1.01859	0.55278	1.1272	0.903649	1.14815	0.954993	0.934217	1.1272	0.847227	1.07647
1029	6.39	6.65	58.01	40.18	35.35	P30799	2-hydroxyacid dehydrogenase homolog OS=Zymomonas mobilis subsp. mobilis (strain ATCC 31821 / ZM4 / CP4) GN=ddh PE=3 SV=3	ddh	ZYMMO	8	1.61436	0.300447	1.88799	0.855067	3.90841	0.591562	0.119846	1.83654	0.328095	1.08643	1.24738	0.0766843	1.94089	0.642688	3.10456	3.40408	0.0526395	1.97697	1.72187	8.55067	0.325087	0.203856	2.44343	0.172187	0.794328	1.65959	0.243354	1.90546	0.870964	4.32514
449	20.7	20.74	65.8	49.81	46.47	Q5NNL4	Diaminopimelate epimerase OS=Zymomonas mobilis subsp. mobilis (strain ATCC 31821 / ZM4 / CP4) GN=dapF PE=1 SV=1	dapF	ZYMMO	17	2.67917	0.0460074	2.05116	1.30617	8.24138	1.55597	0.458108	1.55597	1	2.91072	3.31131	0.00752997	2.14783	1.5417	10.5682	3.37287	0.0211978	2.1677	1.55597	10.2802	4.36516	0.00274117	2.29087	1.90546	13.1826	3.19154	0.0013019	2.10863	1.51356	8.79023
495	19.27	19.35	71.3	34.2	31.01	Q5NQD8	Ribonucleoside-diphosphate reductase subunit beta OS=Zymomonas mobilis subsp. mobilis (strain ATCC 31821 / ZM4 / CP4) GN=ZMO0443 PE=3 SV=1	ZMO0443	ZYMMO	21	0.731139	0.0203247	1.27057	0.469894	0.928966	0.679204	0.0108109	1.28233	0.405508	0.870964	0.83946	0.138332	1.24738	0.672977	1.04713	0.625173	0.00249754	1.28233	0.337287	0.801678	1.7378	0.418259	1.41906	1.22462	2.29087	0.440555	0.00174402	1.45881	0.190546	0.642688
522	18.36	18.6	87.5	56.88	51.25	Q5NNH9	Transcriptional regulator, AsnC family OS=Zymomonas mobilis subsp. mobilis (strain ATCC 31821 / ZM4 / CP4) GN=ZMO1107 PE=4 SV=1	ZMO1107	ZYMMO	18	1.40605	0.638229	1.45881	0.963829	2.35505	2.88403	0.128859	2.14783	1.34276	5.05825	2.33346	0.659284	1.78649	1.30617	4.40555	3.37287	0.0825391	2.05116	1.64437	5.7544	0.972747	0.874611	1.34276	0.751623	1.30617	3.25087	0.200883	2.208	1.47231	6.91831
497	19.21	19.32	85.2	50	50	Q5NLU3	Chorismate synthase OS=Zymomonas mobilis subsp. mobilis (strain ATCC 31821 / ZM4 / CP4) GN=aroC PE=3 SV=1	aroC	ZYMMO	15	1.18032	0.390006	1.33045	0.887156	2.26987	1.04713	0.829492	1.41906	0.737904	1.61436	0.83946	0.70518	1.39316	0.60256	1.1695	0.515229	0.102963	1.6293	0.175388	0.83946	1.11686	0.575934	1.40605	0.794328	1.69044	1.22462	0.581384	1.43219	0.855067	2.18776
498	19.18	19.28	73.82	44.71	41.18	Q5NL81	Glycerol-3-phosphate dehydrogenase [NAD(P)+] OS=Zymomonas mobilis subsp. mobilis (strain ATCC 31821 / ZM4 / CP4) GN=gpsA PE=3 SV=1	gpsA	ZYMMO	11	1.61436	0.473839	1.40605	1.14815	2.24905	1.6293	0.660914	1.40605	1.15878	2.29087	0.711214	0.439981	1.45881	0.440555	1.03753	0.666807	0.406796	1.51356	0.334195	1.00925	1.36773	0.385847	1.33045	1.02802	1.80302	1.87068	0.0917012	1.48594	1.25892	3.0761
499	19.09	19.12	81.89	62.2	52.36	Q5NPM9	4-hydroxy-tetrahydrodipicolinate reductase OS=Zymomonas mobilis subsp. mobilis (strain ATCC 31821 / ZM4 / CP4) GN=dapB PE=3 SV=1	dapB	ZYMMO	19	1.59956	0.505465	1.27057	1.25892	2.03236	0.981748	0.639534	1.31826	0.787046	1.2942	1.22462	0.965162	1.22462	1	1.51356	1.09648	0.158381	1.33045	0.824138	1.40605	1.14815	0.786339	1.31826	0.870964	1.48594	2.83139	0.00639176	1.55597	1.8197	4.7863
103	43.25	44.56	65.42	46.52	45.81	Q5NL31	Malate dehydrogenase (Oxaloacetate-decarboxylating) OS=Zymomonas mobilis subsp. mobilis (strain ATCC 31821 / ZM4 / CP4) GN=ZMO1955 PE=3 SV=2	ZMO1955	ZYMMO	37	6.0256	0.000126782	1.72187	3.49945	11.0662	8.47227	3.96761e-06	1.87068	4.52898	15.9956	3.59749	0.00193362	1.51356	2.37684	5.59758	3.34195	0.0572807	1.45881	2.29087	4.61318	2.72898	0.0756835	1.30617	2.0893	3.66438	9.63829	3.00526e-07	1.77011	5.44503	17.0608
501	19.07	19.07	77.09	61.45	61.45	Q5NPL2	Transcription termination/antitermination protein NusG OS=Zymomonas mobilis subsp. mobilis (strain ATCC 31821 / ZM4 / CP4) GN=nusG PE=3 SV=1	nusG	ZYMMO	21	0.613762	0.0174325	1.30617	0.413047	0.801678	0.801678	0.0764012	1.24738	0.642688	1	0.496592	0.0517304	1.49969	0.322107	0.744732	0.328095	0.00121432	1.77011	0.152757	0.580764	0.654636	0.084182	1.36773	0.452898	0.895365	0.285759	0.00185904	2.03236	0.118032	0.580764
502	18.93	18.93	64.91	40.68	33.23	Q5NRG8	Aldo/keto reductase OS=Zymomonas mobilis subsp. mobilis (strain ATCC 31821 / ZM4 / CP4) GN=ZMO0062 PE=4 SV=1	ZMO0062	ZYMMO	14	1.21339	0.960442	1.5417	0.787046	2.07014	1.0666	0.709361	1.5417	0.691831	1.70608	1.34276	0.736225	1.58489	0.847227	2.39883	1.43219	0.766601	1.58489	0.903649	2.46604	0.201372	0.243996	3.22107	0.0847227	0.648634	1.45881	0.155926	1.5417	0.946237	2.31206
587	16.58	16.58	60.91	34.53	34.53	Q5NR25	NAD-dependent epimerase/dehydratase OS=Zymomonas mobilis subsp. mobilis (strain ATCC 31821 / ZM4 / CP4) GN=ZMO0205 PE=4 SV=1	ZMO0205	ZYMMO	10	2.208	0.0214726	1.61436	1.36773	13.3045	1.31826	0.112103	1.39316	0.946237	2.29087	1.43219	0.323676	1.48594	0.963829	4.48745	3.34195	0.000597968	1.75388	1.90546	18.3654	1.72187	0.133115	1.48594	1.15878	7.11213	2.83139	0.00761074	1.75388	1.61436	14.7231
504	18.89	20.58	57.98	31.01	26.97	Q5NNT4	Phosphoglucosamine mutase OS=Zymomonas mobilis subsp. mobilis (strain ATCC 31821 / ZM4 / CP4) GN=glmM PE=3 SV=1	glmM	ZYMMO	13	1.27057	0.981247	1.45881	0.870964	2.10863	1.64437	0.161628	1.49969	1.09648	3.46737	0.855067	0.276241	1.41906	0.60256	1.21339	0.239883	0.0230058	2.48886	0.138038	0.597035	0.765597	0.205109	1.41906	0.544503	1.08643	0.322107	0.0571431	2.12814	0.149969	0.685488
505	18.86	18.95	66.98	30.56	28.24	H2VFS1	Sporulation domain protein OS=Zymomonas mobilis subsp. mobilis (strain ATCC 31821 / ZM4 / CP4) GN=ZMO0840 PE=4 SV=1	ZMO0840	ZYMMO	11	0.698232	0.634325	1.45881	0.483059	1.01859	0.413047	0.213294	1.95885	0.272898	0.809096	1.07647	0.497589	1.43219	0.751623	1.7378	1.45881	0.474411	1.48594	0.981748	2.0893	0.711214	0.777669	1.49969	0.469894	1.0666	0.313329	0.340924	2.42103	0.207014	0.758578
829	10.71	10.71	71.6	41.15	41.15	Q5NN83	tRNA (cytidine/uridine-2'-O-)-methyltransferase TrmJ OS=Zymomonas mobilis subsp. mobilis (strain ATCC 31821 / ZM4 / CP4) GN=trmJ PE=4 SV=1	trmJ	ZYMMO	9	3.16228	0.479845	2.65461	1.19124	6.60694	4.13048	0.367878	3.13329	1.31826	8.55067	5.24808	0.318934	3.34195	1.57036	12.2462	3.34195	0.38278	2.53513	1.31826	8.16582	7.51623	0.0384501	3.56451	2.10863	18.197	3.83707	0.505079	2.65461	1.44544	8.47227
507	18.83	18.84	68.49	39.73	39.73	Q5NLS6	Signal peptidase I OS=Zymomonas mobilis subsp. mobilis (strain ATCC 31821 / ZM4 / CP4) GN=ZMO1710 PE=3 SV=1	ZMO1710	ZYMMO	14	0.597035	0.106837	1.43219	0.416869	0.855067	0.772681	0.19912	1.35519	0.515229	1.04713	0.57544	0.172467	1.35519	0.42462	0.77983	0.398107	0.018203	1.47231	0.229087	0.586138	0.903649	0.310315	1.39316	0.648634	1.25892	0.666807	0.098705	1.39316	0.465586	0.928966
508	18.82	19.84	88.68	52.36	52.36	Q9RNL6	GTP-binding protein EngB OS=Zymomonas mobilis subsp. mobilis (strain ATCC 31821 / ZM4 / CP4) GN=engB PE=3 SV=1	engB	ZYMMO	15	1.44544	0.95964	1.43219	1.00925	1.94089	1.39316	0.898853	1.43219	0.972747	1.90546	1.33045	0.57719	1.41906	0.937562	1.83654	0.870964	0.540446	1.40605	0.505825	1.22462	2.35505	0.223726	1.6293	1.44544	3.28095	0.648634	0.380482	1.47231	0.340408	0.954993
1249	2.89	2.9	45.32	18.23	18.23	Q5NRB6	Glutamine amidotransferase of anthranilate synthase OS=Zymomonas mobilis subsp. mobilis (strain ATCC 31821 / ZM4 / CP4) GN=ZMO0114 PE=4 SV=1	ZMO0114	ZYMMO	3	2.60615	0.156669	1.80302	1.44544	51.5229	1.85353	0.363201	2.24905	0.824138	38.3707	4.13048	0.0744935	2.83139	1.45881	50.5825	3.34195	0.10401	3.25087	1.02802	40.1791	2.83139	0.137777	2.67917	1.05682	43.2514	1.87068	0.253776	2.99226	0.625173	12.942
510	18.7	19.28	46.45	19.67	15.53	Q5NMK4	Fusaric acid resistance protein conserved region OS=Zymomonas mobilis subsp. mobilis (strain ATCC 31821 / ZM4 / CP4) GN=ZMO1432 PE=4 SV=1	ZMO1432	ZYMMO	12	1.80302	0.592845	1.90546	0.946237	3.94457	2.51189	0.349405	2.10863	1.19124	5.97035	1.14815	0.556283	1.5417	0.744732	2.0893	0.529663	0.0166109	1.59956	0.316228	0.847227	1.64437	0.822379	1.78649	0.92045	3.59749	0.870964	0.095958	1.43219	0.608135	1.24738
623	16	16	93.88	64.29	64.29	Q5NM55	Antibiotic biosynthesis monooxygenase OS=Zymomonas mobilis subsp. mobilis (strain ATCC 31821 / ZM4 / CP4) GN=ZMO1581 PE=4 SV=1	ZMO1581	ZYMMO	22	2.29087	0.0944153	1.38038	1.65959	5.49541	3.10456	0.0868686	1.48594	2.0893	9.37562	1.77011	0.103655	1.34276	1.31826	3.83707	3.31131	0.0533573	1.43219	2.31206	9.0365	3.43558	0.0569761	1.49969	2.29087	11.3763	8.01678	0.015456	1.6293	4.92039	22.2843
512	18.69	18.69	78.86	64.23	50.41	D2N0V9	30S ribosomal protein S12 OS=Zymomonas mobilis subsp. mobilis (strain ATCC 31821 / ZM4 / CP4) GN=rpsL PE=3 SV=1	rpsL	ZYMMO	46	0.801678	0.618731	1.20226	0.666807	0.963829	0.963829	0.388542	1.19124	0.809096	1.14815	0.42462	0.0414211	1.43219	0.255859	0.608135	0.349945	0.358192	1.5417	0.192309	0.539511	0.704693	0.156927	1.23595	0.539511	0.870964	0.130617	0.00258202	2.12814	0.060256	0.277971
513	18.67	18.69	96.15	70.77	50.38	Q5NQV5	ABC transporter related protein OS=Zymomonas mobilis subsp. mobilis (strain ATCC 31821 / ZM4 / CP4) GN=ZMO0275 PE=4 SV=2	ZMO0275	ZYMMO	12	1.64437	0.662274	1.61436	1.01859	2.39883	0.49204	0.125213	1.5417	0.313329	0.758578	1.41906	0.196402	1.40605	1.00925	1.99526	0.772681	0.871344	1.49969	0.501187	1.15878	0.954993	0.90545	1.41906	0.672977	1.35519	1.38038	0.329448	1.47231	0.937562	1.92309
514	18.64	18.82	70.71	31.81	30.21	Q5NRE5	Methyl-accepting chemotaxis sensory transducer OS=Zymomonas mobilis subsp. mobilis (strain ATCC 31821 / ZM4 / CP4) GN=ZMO0085 PE=4 SV=1	ZMO0085	ZYMMO	26	0.380189	0.0179532	1.45881	0.188799	0.554626	0.432514	0.0217056	1.41906	0.277971	0.613762	1.72187	0.0729333	1.28233	1.34276	2.37684	1.31826	0.136156	1.34276	0.981748	1.7378	0.794328	0.370149	1.31826	0.608135	1.04713	0.239883	0.00777327	1.97697	0.0539511	0.474242
515	18.64	18.73	80.12	39.47	28.78	Q5NNW5	Adenine deaminase OS=Zymomonas mobilis subsp. mobilis (strain ATCC 31821 / ZM4 / CP4) GN=ZMO0971 PE=3 SV=1	ZMO0971	ZYMMO	13	0.981748	0.343068	1.30617	0.744732	1.28233	0.580764	0.128732	1.39316	0.325087	0.809096	1.02802	0.719468	1.31826	0.77983	1.35519	0.937562	0.992517	1.33045	0.698232	1.24738	0.265461	0.0219202	2.14783	0.114815	0.570164	0.299226	0.0434614	2.01372	0.138038	0.60256
516	18.62	18.7	72.84	44.73	42.49	Q5NPY2	Acetyl-coenzyme A carboxylase carboxyl transferase subunit alpha OS=Zymomonas mobilis subsp. mobilis (strain ATCC 31821 / ZM4 / CP4) GN=accA PE=3 SV=1	accA	ZYMMO	19	0.895365	0.884966	1.22462	0.711214	1.09648	0.672977	0.249865	1.30617	0.501187	0.879022	0.608135	0.370398	1.41906	0.452898	0.862979	0.724436	0.377925	1.27057	0.549541	0.92045	2.58226	0.000528339	1.33045	1.94089	3.43558	0.77983	0.978696	1.2942	0.613762	1.00925
208	33.08	33.31	61.13	39.92	39.71	Q9RNM7	UDP-N-acetylmuramate--L-alanine ligase OS=Zymomonas mobilis subsp. mobilis (strain ATCC 31821 / ZM4 / CP4) GN=murC PE=3 SV=2	murC	ZYMMO	29	3.83707	0.369108	1.58489	2.42103	5.64937	3.76704	0.269807	1.58489	2.37684	5.15229	3.46737	0.225499	1.57036	2.208	4.65586	3.28095	0.252346	1.57036	2.0893	4.44631	5.34564	0.00167977	1.58489	3.37287	7.94328	3.66438	0.487908	1.43219	2.55859	4.96592
518	18.5	18.57	66.13	34.4	30.93	Q5NPS5	Chaperone protein DnaJ OS=Zymomonas mobilis subsp. mobilis (strain ATCC 31821 / ZM4 / CP4) GN=dnaJ PE=3 SV=1	dnaJ	ZYMMO	15	1.58489	0.813075	1.43219	1.10662	2.26987	2.26987	0.379336	1.52757	1.48594	3.40408	1.47231	0.523038	1.58489	0.928966	2.208	0.963829	0.516463	1.44544	0.60256	1.39316	5.01187	0.0283634	1.67494	2.99226	9.72747	2.26987	0.15601	1.47231	1.5417	3.31131
584	16.71	16.85	63.88	33.43	28.96	D2YW36	NAD(P)H quinone oxidoreductase, PIG3 family OS=Zymomonas mobilis subsp. mobilis (strain ATCC 31821 / ZM4 / CP4) GN=ZMO1772 PE=4 SV=1	ZMO1772	ZYMMO	11	3.43558	0.0367913	1.90546	1.80302	7.51623	1.8197	0.454844	1.57036	1.15878	2.93765	1.18032	0.963612	2.03236	0.580764	1.92309	3.28095	0.045784	1.85353	1.77011	7.44732	5.29664	0.0136532	2.14783	2.46604	12.8233	5.91562	0.00141471	2.24905	2.63027	13.6773
698	14.01	14.01	86.54	38.94	37.02	Q5NLB4	Uncharacterized protein OS=Zymomonas mobilis subsp. mobilis (strain ATCC 31821 / ZM4 / CP4) GN=ZMO1872 PE=4 SV=1	ZMO1872	ZYMMO	10	1.78649	0.244487	1.65959	1.07647	5.29664	2.12814	0.233955	1.90546	1.11686	4.28548	3.98107	0.166079	1.75388	2.26987	7.94328	3.28095	0.193957	1.58489	2.07014	5.24808	10.4713	0.00738119	1.97697	5.29664	30.479	6.85488	0.0173683	1.94089	3.53183	21.677
1131	4.9	4.9	60.07	14.18	14.18	Q5NP09	Leucyl/phenylalanyl-tRNA--protein transferase OS=Zymomonas mobilis subsp. mobilis (strain ATCC 31821 / ZM4 / CP4) GN=aat PE=3 SV=1	aat	ZYMMO	3	1.02802	0.696494	2.77971	0.369828	2.91072	0.685488	0.630908	2.99226	0.159956	2.05116	2.60615	0.275219	3.34195	0.77983	8.01678	3.28095	0.13668	3.37287	0.972747	10.0925	2.93765	0.117548	3.19154	0.92045	8.70964	4.74242	0.0705477	3.34195	1.41906	14.4544
132	39.19	39.32	87.6	61.98	59.23	Q5NRF5	PhoH family protein OS=Zymomonas mobilis subsp. mobilis (strain ATCC 31821 / ZM4 / CP4) GN=ZMO0075 PE=4 SV=2	ZMO0075	ZYMMO	29	3.40408	6.90945e-05	1.94089	1.75388	8.79023	2.1677	0.0130505	1.48594	1.45881	3.63078	2.60615	0.00303691	1.69044	1.5417	5.29664	3.25087	0.00230945	1.99526	1.6293	6.91831	5.19996	2.28123e-05	2.35505	2.208	12.8233	5.29664	1.45894e-05	2.24905	2.35505	13.6773
366	23.49	23.49	84.21	61.51	58.88	Q5NR51	Fructose-bisphosphate aldolase OS=Zymomonas mobilis subsp. mobilis (strain ATCC 31821 / ZM4 / CP4) GN=ZMO0179 PE=4 SV=1	ZMO0179	ZYMMO	23	2.58226	0.0161886	1.77011	1.45881	5.54626	1.49969	0.568997	1.39316	1.07647	2.10863	2.51189	0.0126167	1.72187	1.45881	5.19996	3.25087	0.00125374	1.85353	1.75388	6.72977	3.37287	0.00136484	1.88799	1.78649	7.31139	4.57088	6.15829e-05	1.97697	2.31206	10.2802
196	33.69	34.03	88.07	57.8	56.27	Q5NM92	Cobalt chelatase, pCobS small subunit OS=Zymomonas mobilis subsp. mobilis (strain ATCC 31821 / ZM4 / CP4) GN=ZMO1544 PE=4 SV=1	ZMO1544	ZYMMO	29	2.42103	0.0118728	1.61436	1.49969	4.83059	1.77011	0.0850401	1.40605	1.25892	2.37684	2.44343	0.0545709	1.72187	1.41906	4.57088	3.22107	0.000513468	1.67494	1.92309	6.08135	4.65586	9.06919e-05	1.8197	2.55859	8.70964	3.87258	0.000899925	1.85353	2.0893	8.79023
451	20.64	20.67	76.04	28.53	26.87	Q5NL65	Primosomal protein N' OS=Zymomonas mobilis subsp. mobilis (strain ATCC 31821 / ZM4 / CP4) GN=priA PE=3 SV=1	priA	ZYMMO	11	2.35505	0.391557	1.7378	1.35519	3.98107	2.99226	0.29237	2.1677	1.38038	7.72681	1.34276	0.706766	1.59956	0.83946	2.05116	3.22107	0.226635	2.1677	1.48594	6.72977	8.62979	0.000516952	2.42103	3.56451	21.0863	5.34564	0.016919	2.31206	2.31206	13.9316
526	18.19	18.19	89.78	89.05	89.05	Q5NMM4	Transcriptional regulator, MucR family OS=Zymomonas mobilis subsp. mobilis (strain ATCC 31821 / ZM4 / CP4) GN=ZMO1412 PE=4 SV=1	ZMO1412	ZYMMO	47	0.608135	0.81172	1.38038	0.413047	0.83946	0.534564	0.674113	1.45881	0.363078	0.77983	0.591562	0.135794	1.34276	0.428549	0.794328	0.487529	0.714204	1.69044	0.283139	0.824138	1.57036	0.0524675	1.31826	1.19124	2.39883	0.586138	0.30252	1.41906	0.436516	0.831764
527	18.15	18.17	63.03	30.81	29.41	Q5NL85	Uncharacterized protein OS=Zymomonas mobilis subsp. mobilis (strain ATCC 31821 / ZM4 / CP4) GN=ZMO1901 PE=4 SV=1	ZMO1901	ZYMMO	12	0.691831	0.178982	1.5417	0.428549	1.0666	0.704693	0.143568	1.52757	0.416869	1.07647	0.619441	0.283474	1.69044	0.356451	1.04713	0.831764	0.44588	1.44544	0.549541	1.20226	1.7378	0.0408568	1.51356	1.14815	2.88403	0.744732	0.0797668	1.51356	0.474242	1.1272
528	18.15	18.15	77.67	72.82	72.82	Q5NQ62	50S ribosomal protein L23 OS=Zymomonas mobilis subsp. mobilis (strain ATCC 31821 / ZM4 / CP4) GN=rplW PE=3 SV=1	rplW	ZYMMO	41	0.744732	0.564409	1.15878	0.544503	0.862979	1.00925	0.772067	1.14815	0.879022	1.14815	0.436516	0.0613785	1.40605	0.226986	0.613762	0.376704	0.249468	1.49969	0.167494	0.564937	0.679204	0.379796	1.20226	0.505825	0.816582	0.346737	0.00950592	1.51356	0.141906	0.524808
529	18.14	18.7	79.22	58.82	54.51	Q5NMD6	Imidazole glycerol phosphate synthase subunit HisF OS=Zymomonas mobilis subsp. mobilis (strain ATCC 31821 / ZM4 / CP4) GN=hisF PE=3 SV=1	hisF	ZYMMO	13	2.26987	0.406025	1.85353	1.22462	3.7325	2.31206	0.252837	1.72187	1.34276	3.76704	2.01372	0.177881	1.58489	1.27057	2.83139	0.824138	0.205734	1.2942	0.580764	1.0666	2.77971	0.171008	1.94089	1.43219	4.69894	2.42103	0.336035	1.83654	1.31826	3.87258
530	18.13	18.28	78.24	36.01	35.23	P28720	Queuine tRNA-ribosyltransferase OS=Zymomonas mobilis subsp. mobilis (strain ATCC 31821 / ZM4 / CP4) GN=tgt PE=1 SV=4	tgt	ZYMMO	9	1.24738	0.925561	1.6293	0.765597	2.31206	1.45881	0.443187	1.70608	0.855067	3.28095	0.937562	0.558911	1.58489	0.60256	1.48594	0.855067	0.577892	1.58489	0.519996	1.35519	1.8197	0.113972	1.70608	1.0666	5.15229	1.34276	0.637616	1.6293	0.824138	3.01995
531	18.1	19.88	74.04	30.7	24.83	Q5NPU6	ATPase, FliI/YscN family OS=Zymomonas mobilis subsp. mobilis (strain ATCC 31821 / ZM4 / CP4) GN=ZMO0637 PE=4 SV=2	ZMO0637	ZYMMO	11	0.972747	0.828181	1.2942	0.751623	1.25892	0.855067	0.402626	1.41906	0.586138	1.21339	0.731139	0.426724	1.59956	0.398107	1.1695	0.672977	0.269498	1.30617	0.387258	0.879022	0.436516	0.0247561	1.80302	0.169044	0.787046	0.253513	0.0358696	2.33346	0.108643	0.591562
88	46.17	46.27	61.13	47.88	42.23	Q5NP33	2-isopropylmalate synthase OS=Zymomonas mobilis subsp. mobilis (strain ATCC 31821 / ZM4 / CP4) GN=leuA PE=3 SV=1	leuA	ZYMMO	46	1.15878	0.965981	1.21339	0.954993	1.38038	0.524808	0.0721051	1.47231	0.337287	0.772681	1.19124	0.540739	1.1695	1.01859	1.40605	3.19154	2.66219e-06	1.45881	2.18776	4.83059	2.39883	0.0152259	1.43219	1.67494	3.31131	1.87068	0.185639	1.31826	1.41906	2.63027
533	18.08	18.88	71.54	37.03	35.77	Q5NR24	Glutamate 5-kinase OS=Zymomonas mobilis subsp. mobilis (strain ATCC 31821 / ZM4 / CP4) GN=proB PE=3 SV=1	proB	ZYMMO	16	1.09648	0.843772	1.41906	0.772681	1.7378	0.92045	0.756457	1.88799	0.619441	1.7378	0.672977	0.395807	1.35519	0.432514	0.912011	1.36773	0.610438	1.47231	0.928966	2.67917	0.92045	0.467077	1.36773	0.666807	1.25892	2.99226	0.00318512	1.70608	1.75388	7.44732
534	18.08	18.09	60.1	41.97	41.97	Q5NM94	Single-stranded DNA-binding protein OS=Zymomonas mobilis subsp. mobilis (strain ATCC 31821 / ZM4 / CP4) GN=ZMO1542 PE=3 SV=1	ZMO1542	ZYMMO	24	0.648634	0.259636	1.34276	0.316228	0.870964	0.648634	0.781023	1.43219	0.436516	0.928966	0.879022	0.70874	1.22462	0.691831	1.07647	0.505825	0.411762	1.49969	0.255859	0.758578	2.1677	0.0688999	1.45881	1.48594	3.22107	0.648634	0.60831	1.40605	0.465586	0.912011
1061	6.01	6.02	59.78	16.67	16.67	Q5NR97	Sel1 domain protein repeat-containing protein OS=Zymomonas mobilis subsp. mobilis (strain ATCC 31821 / ZM4 / CP4) GN=ZMO0133 PE=4 SV=2	ZMO0133	ZYMMO	4	1.80302	0.687374	1.58489	1.13763	4.48745	0.316228	0.259711	2.75423	0.0630957	0.870964	2.93765	0.239933	1.99526	1.47231	7.58578	3.16228	0.184173	1.97697	1.59956	8.70964	2.91072	0.392735	1.95885	1.48594	7.94328	3.40408	0.14457	1.85353	1.83654	9.46237
536	18.05	18.05	95.12	56.91	47.97	Q5NQ55	50S ribosomal protein L14 OS=Zymomonas mobilis subsp. mobilis (strain ATCC 31821 / ZM4 / CP4) GN=rplN PE=3 SV=2	rplN	ZYMMO	31	0.580764	0.0274413	1.24738	0.457088	0.724436	0.801678	0.069657	1.24738	0.666807	1	0.420727	0.0015298	1.2942	0.272898	0.544503	0.212814	6.81835e-05	1.65959	0.107647	0.353183	0.83946	0.0114391	1.23595	0.711214	1.03753	0.218776	7.61284e-05	1.6293	0.151356	0.356451
537	18.04	21.31	49.66	40.69	40.69	Q5NMJ1	Glycine--tRNA ligase alpha subunit OS=Zymomonas mobilis subsp. mobilis (strain ATCC 31821 / ZM4 / CP4) GN=glyQ PE=3 SV=1	glyQ	ZYMMO	23	1.23595	0.580198	1.47231	0.83946	1.77011	1.35519	0.377801	1.49969	0.903649	1.97697	0.831764	0.873645	1.47231	0.496592	1.22462	1.25892	0.777974	1.51356	0.831764	1.85353	1.75388	0.235611	1.59956	1.09648	3.10456	0.328095	0.521545	2.46604	0.158489	0.809096
538	18.02	18.15	73.31	38.59	33.12	Q5NL08	ParB-like partition protein OS=Zymomonas mobilis subsp. mobilis (strain ATCC 31821 / ZM4 / CP4) GN=ZMO1978 PE=4 SV=1	ZMO1978	ZYMMO	11	1	0.812796	1.14815	0.870964	1.14815	1.00925	0.888921	1.18032	0.855067	1.19124	0.981748	0.863735	1.15878	0.847227	1.13763	0.972747	0.685236	1.22462	0.794328	1.19124	1.05682	0.907827	1.22462	0.862979	1.2942	0.946237	0.529318	1.24738	0.758578	1.18032
539	18.02	18.13	75.62	37.6	37.6	Q9X5E9	Uridylate kinase OS=Zymomonas mobilis subsp. mobilis (strain ATCC 31821 / ZM4 / CP4) GN=pyrH PE=3 SV=3	pyrH	ZYMMO	15	1.2942	0.406624	1.45881	0.887156	1.99526	0.937562	0.540853	1.48594	0.613762	1.39316	0.724436	0.731527	1.52757	0.444631	1.10662	0.672977	0.697895	1.47231	0.461318	0.990832	0.328095	0.951431	2.31206	0.197697	0.758578	0.870964	0.907479	1.58489	0.586138	1.38038
18	92.64	93.14	88.79	65.64	64.06	O31151	UvrABC system protein A OS=Zymomonas mobilis subsp. mobilis (strain ATCC 31821 / ZM4 / CP4) GN=uvrA PE=3 SV=2	uvrA	ZYMMO	73	1.90546	0.0189409	1.28233	1.48594	2.58226	1.27057	0.705855	1.18032	1.07647	1.47231	2.93765	0.0004854	1.51356	1.94089	7.11213	3.13329	0.00119491	1.51356	2.07014	9.12011	16.1436	1.77636e-14	1.80302	8.95365	40.1791	3.13329	8.38761e-05	1.49969	2.0893	10.0925
841	10.39	11.18	79.19	46.31	42.28	Q79RX8	Uncharacterized protein OS=Zymomonas mobilis subsp. mobilis (strain ATCC 31821 / ZM4 / CP4) PE=4 SV=1	4	ZYMMO	8	3.40408	0.320154	2.05116	1.65959	6.85488	2.42103	0.631675	1.78649	1.35519	4.74242	1.65959	0.968902	1.88799	0.879022	3.04789	3.13329	0.347993	1.92309	1.6293	5.54626	5.86138	0.0973835	2.07014	2.83139	13.0617	6.42688	0.0547896	2.24905	2.85759	14.9969
542	17.98	18	67.97	44.13	41.99	Q5NNW2	Hopanoid biosynthesis associated protein HpnK OS=Zymomonas mobilis subsp. mobilis (strain ATCC 31821 / ZM4 / CP4) GN=ZMO0974 PE=4 SV=1	ZMO0974	ZYMMO	21	1.35519	0.135608	1.39316	0.972747	2.80543	1.18032	0.549518	1.33045	0.887156	1.6293	1.1695	0.361087	1.30617	0.895365	1.87068	1.35519	0.427299	1.40605	0.963829	2.1677	5.7544	9.68014e-05	2.01372	2.85759	18.3654	1.33045	0.416614	1.40605	0.946237	2.85759
543	17.83	19.16	66.5	19.18	16.94	Q5NMB1	RND efflux system, outer membrane lipoprotein, NodT family OS=Zymomonas mobilis subsp. mobilis (strain ATCC 31821 / ZM4 / CP4) GN=ZMO1525 PE=3 SV=2	ZMO1525	ZYMMO	13	0.928966	0.680025	1.38038	0.691831	1.28233	0.855067	0.934631	1.44544	0.586138	1.23595	0.887156	0.945771	1.44544	0.608135	1.28233	0.731139	0.381133	1.45881	0.501187	1.0666	1.43219	0.37582	1.45881	0.981748	2.07014	0.92045	0.957914	1.41906	0.648634	1.30617
544	17.74	18.39	94.02	57.48	49.83	Q5NLN9	Methylenetetrahydrofolate reductase OS=Zymomonas mobilis subsp. mobilis (strain ATCC 31821 / ZM4 / CP4) GN=ZMO1747 PE=3 SV=1	ZMO1747	ZYMMO	10	1.11686	0.65157	1.5417	0.724436	1.70608	1.45881	0.375762	1.5417	0.946237	2.24905	1.31826	0.516607	1.51356	0.870964	2.05116	0.613762	0.261736	1.61436	0.255859	0.990832	1.45881	0.329123	1.58489	0.92045	2.31206	1.1272	0.918953	1.55597	0.724436	1.75388
44	61.22	61.31	92.97	73.02	64.17	Q5NNH3	FAD-dependent pyridine nucleotide-disulfide oxidoreductase OS=Zymomonas mobilis subsp. mobilis (strain ATCC 31821 / ZM4 / CP4) GN=ZMO1113 PE=4 SV=1	ZMO1113	ZYMMO	115	2.96483	1.44665e-05	1.45881	2.03236	4.48745	2.58226	0.000760796	1.43219	1.80302	3.66438	2.72898	0.000181615	1.43219	1.90546	3.87258	3.10456	5.90219e-05	1.43219	2.1677	4.32514	0.0672977	8.89389e-08	1.25892	0.0554626	0.0847227	3.28095	3.3226e-07	1.44544	2.26987	4.92039
252	30.08	30.13	80.72	52.71	52.71	Q5NKZ3	Alcohol dehydrogenase GroES domain protein OS=Zymomonas mobilis subsp. mobilis (strain ATCC 31821 / ZM4 / CP4) GN=ZMO1993 PE=4 SV=2	ZMO1993	ZYMMO	24	3.31131	0.000815503	1.87068	1.77011	7.37904	2.37684	0.015917	1.55597	1.52757	4.28548	1.39316	0.407525	1.33045	1.04713	2.07014	3.10456	0.00100782	1.67494	1.85353	6.48634	6.13762	1.90548e-06	1.85353	3.31131	14.1906	7.44732	8.38671e-07	2.12814	3.49945	18.8799
547	17.64	17.8	71.03	38.97	35.86	Q5NNN6	Phosphate import ATP-binding protein PstB OS=Zymomonas mobilis subsp. mobilis (strain ATCC 31821 / ZM4 / CP4) GN=pstB PE=3 SV=2	pstB	ZYMMO	18	0.816582	0.068277	1.18032	0.691831	0.963829	0.928966	0.629942	1.20226	0.772681	1.11686	0.92045	0.458874	1.18032	0.77983	1.08643	0.928966	0.519521	1.20226	0.772681	1.11686	0.92045	0.804563	1.21339	0.765597	1.11686	0.946237	0.92794	1.23595	0.765597	1.1695
548	17.57	17.59	96.88	42.19	36.98	Q9RNP3	Pyridoxine/pyridoxamine 5'-phosphate oxidase OS=Zymomonas mobilis subsp. mobilis (strain ATCC 31821 / ZM4 / CP4) GN=pdxH PE=3 SV=1	pdxH	ZYMMO	13	1.2942	0.222347	1.33045	0.972747	1.83654	1.78649	0.105275	1.39316	1.28233	2.67917	1.22462	0.365824	1.31826	0.928966	1.65959	0.928966	0.439152	1.30617	0.704693	1.21339	0.165959	0.0555556	2.70396	0.0870964	0.448745	2.29087	0.0583978	1.45881	1.57036	4.16869
549	17.56	17.58	69.57	34.78	34.78	Q5NQH3	GcrA cell cycle regulator OS=Zymomonas mobilis subsp. mobilis (strain ATCC 31821 / ZM4 / CP4) GN=ZMO0407 PE=4 SV=1	ZMO0407	ZYMMO	14	1.36773	0.38603	1.39316	0.981748	1.92309	1.07647	0.653574	1.24738	0.862979	1.35519	0.549541	0.447867	1.48594	0.337287	0.816582	0.60256	0.630147	1.34276	0.416869	0.809096	1.80302	0.151604	1.35519	1.33045	2.83139	0.515229	0.0663412	1.52757	0.325087	0.787046
550	17.55	17.55	75.96	64.9	48.08	Q5NNP3	LemA family protein OS=Zymomonas mobilis subsp. mobilis (strain ATCC 31821 / ZM4 / CP4) GN=ZMO1043 PE=4 SV=1	ZMO1043	ZYMMO	24	0.737904	0.369279	1.35519	0.49204	1	0.630957	0.372582	1.51356	0.293765	0.954993	1.24738	0.531864	1.33045	0.937562	2.12814	1.00925	0.421465	1.35519	0.744732	1.35519	2.31206	0.0213354	1.51356	1.52757	5.34564	1.04713	0.899667	1.31826	0.794328	1.43219
551	17.53	17.8	74.26	38.24	38.24	Q5NMW6	Fmu (Sun) domain protein OS=Zymomonas mobilis subsp. mobilis (strain ATCC 31821 / ZM4 / CP4) GN=ZMO1320 PE=4 SV=2	ZMO1320	ZYMMO	14	0.608135	0.24168	1.44544	0.363078	0.879022	0.879022	0.827064	1.39316	0.630957	1.22462	0.398107	0.0325322	1.77011	0.207014	0.704693	0.280543	0.181172	1.88799	0.128233	0.529663	1.49969	0.378254	1.55597	0.963829	2.14783	0.175388	0.0256721	2.44343	0.100925	0.428549
552	17.51	17.99	76.47	47.06	43.96	Q5NN09	Aminodeoxychorismate lyase OS=Zymomonas mobilis subsp. mobilis (strain ATCC 31821 / ZM4 / CP4) GN=ZMO1277 PE=4 SV=2	ZMO1277	ZYMMO	11	0.390841	0.102379	2.14783	0.161436	0.83946	0.847227	0.43609	1.57036	0.519996	1.33045	1.15878	0.826339	1.52757	0.758578	1.80302	0.765597	0.222177	1.45881	0.440555	1.11686	0.515229	0.126793	1.90546	0.205116	0.981748	0.685488	0.513434	1.69044	0.21677	1.15878
553	17.49	17.65	63.67	29.18	25.51	Q5NRA6	ATPase-like protein OS=Zymomonas mobilis subsp. mobilis (strain ATCC 31821 / ZM4 / CP4) GN=ZMO0124 PE=4 SV=2	ZMO0124	ZYMMO	9	1.99526	0.236602	1.61436	1.23595	3.22107	2.80543	0.136827	1.65959	1.69044	4.57088	1.01859	0.768454	2.05116	0.496592	1.67494	0.758578	0.99028	1.83654	0.376704	1.39316	2.05116	0.140904	1.59956	1.28233	3.25087	0.457088	0.606303	1.90546	0.248886	0.870964
807	11.38	11.44	47.83	21.74	18.55	Q5NRL5	Heat-inducible transcription repressor HrcA OS=Zymomonas mobilis subsp. mobilis (strain ATCC 31821 / ZM4 / CP4) GN=hrcA PE=3 SV=1	hrcA	ZYMMO	7	5.54626	0.0174368	3.40408	1.6293	25.3513	5.80764	0.0201715	3.43558	1.69044	17.7011	2.88403	0.137547	2.44343	1.18032	14.1906	3.10456	0.756063	2.55859	1.21339	15.7036	10.666	0.000485101	3.46737	3.0761	30.1995	8.24138	0.000198239	2.85759	2.88403	25.8226
555	17.48	17.49	78.01	37.83	37.83	Q5NPH3	Tetratricopeptide domain protein OS=Zymomonas mobilis subsp. mobilis (strain ATCC 31821 / ZM4 / CP4) GN=ZMO0763 PE=4 SV=1	ZMO0763	ZYMMO	14	0.737904	0.782798	1.5417	0.444631	1.13763	0.672977	0.798347	1.65959	0.293765	1.11686	1.51356	0.226826	1.47231	1.02802	2.1677	1.10662	0.485824	1.41906	0.77983	1.57036	1.8197	0.175439	1.58489	1.14815	2.80543	1.55597	0.240795	1.51356	1.02802	2.31206
959	8	8.01	63.89	43.89	43.89	Q5NNT8	Peptide methionine sulfoxide reductase MsrA OS=Zymomonas mobilis subsp. mobilis (strain ATCC 31821 / ZM4 / CP4) GN=msrA PE=3 SV=1	msrA	ZYMMO	6	1.87068	0.768181	1.77011	1.05682	3.56451	2.03236	0.573112	1.80302	1.1272	4.05509	2.42103	0.249242	1.78649	1.35519	5.01187	3.0761	0.100085	1.80302	1.70608	6.60694	0.554626	0.104261	1.85353	0.30761	1.02802	2.72898	0.0873122	1.72187	1.58489	5.7544
557	17.42	17.43	67.01	46.13	40.46	Q9Z5T9	Flagellar P-ring protein OS=Zymomonas mobilis subsp. mobilis (strain ATCC 31821 / ZM4 / CP4) GN=flgI PE=3 SV=4	flgI	ZYMMO	11	0.636796	0.153135	1.7378	0.331131	1.10662	1.00925	0.79988	1.65959	0.608135	1.69044	1.19124	0.69092	1.65959	0.717794	1.99526	0.496592	0.101646	1.83654	0.138038	0.912011	0.405508	0.00952882	1.69044	0.0758578	0.685488	0.169044	0.0169188	3.16228	0.0390841	0.534564
290	27.19	27.34	84.93	74.66	71.92	Q5NME8	2-dehydro-3-deoxyphosphooctonate aldolase OS=Zymomonas mobilis subsp. mobilis (strain ATCC 31821 / ZM4 / CP4) GN=kdsA PE=3 SV=1	kdsA	ZYMMO	51	2.03236	0.429179	1.64437	1.23595	2.53513	1	0.421934	1.28233	0.77983	1.34276	2.44343	0.0807575	1.90546	1.28233	2.99226	3.04789	0.0465516	2.14783	1.41906	3.83707	4.7863	0.00012957	2.35505	2.03236	7.24436	4.69894	0.00103383	2.48886	1.88799	7.17794
506	18.85	19.08	74.19	46.51	42.74	Q5NP86	Sigma54 specific transcriptional regulator, Fis family OS=Zymomonas mobilis subsp. mobilis (strain ATCC 31821 / ZM4 / CP4) GN=ZMO0850 PE=4 SV=1	ZMO0850	ZYMMO	12	2.29087	0.0787888	2.22844	1.02802	8.79023	2.22844	0.0907012	2.18776	1.01859	6.54636	3.13329	0.0199282	2.31206	1.35519	13.1826	3.04789	0.00263186	2.0893	1.45881	15.2757	2.60615	0.0192421	2.14783	1.21339	13.3045	2.53513	0.0237651	2.1677	1.1695	10.9648
560	17.31	19.66	81.29	61.35	50.61	H2VFM9	Agmatine deiminase OS=Zymomonas mobilis subsp. mobilis (strain ATCC 31821 / ZM4 / CP4) GN=ZMO1369 PE=4 SV=1	ZMO1369	ZYMMO	15	1.1272	0.555289	1.33045	0.847227	1.49969	1.23595	0.994417	1.34276	0.92045	1.64437	1.08643	0.78047	1.33045	0.816582	1.45881	1.22462	0.667104	1.35519	0.903649	1.65959	0.175388	0.00652983	2.05116	0.109648	0.359749	1.1272	0.846185	1.36773	0.824138	1.49969
561	17.3	17.31	68.57	49.05	49.05	Q5NN08	3-oxoacyl-[acyl-carrier-protein] synthase 2 OS=Zymomonas mobilis subsp. mobilis (strain ATCC 31821 / ZM4 / CP4) GN=ZMO1278 PE=3 SV=2	ZMO1278	ZYMMO	23	0.731139	0.0894701	1.38038	0.515229	1.00925	0.824138	0.116025	1.39316	0.586138	1.14815	0.895365	0.306748	1.38038	0.642688	1.23595	0.787046	0.192662	1.36773	0.554626	1.07647	0.519996	0.0367263	1.61436	0.277971	0.83946	0.524808	0.0448555	1.58489	0.288403	0.831764
944	8.02	8.04	66.57	16.43	13.37	Q5NR66	Uncharacterized protein OS=Zymomonas mobilis subsp. mobilis (strain ATCC 31821 / ZM4 / CP4) GN=ZMO0164 PE=4 SV=2	ZMO0164	ZYMMO	5	4.16869	0.225397	1.8197	2.29087	7.51623	8.95365	0.142317	1.90546	4.69894	18.3654	4.87529	0.177448	1.8197	2.67917	8.87156	3.04789	0.265455	2.208	1.38038	5.54626	9.54993	0.126043	1.90546	5.01187	19.5884	7.37904	0.213749	1.88799	3.90841	14.4544
563	17.28	17.28	57.01	38.21	38.21	Q5NL91	PfkB domain protein OS=Zymomonas mobilis subsp. mobilis (strain ATCC 31821 / ZM4 / CP4) GN=ZMO1895 PE=4 SV=1	ZMO1895	ZYMMO	12	0.698232	0.686348	1.43219	0.483059	1	1.08643	0.548598	1.40605	0.772681	1.5417	0.580764	0.680296	1.48594	0.383707	0.862979	0.118032	0.000162239	2.42103	0.0331131	0.285759	0.831764	0.659041	1.44544	0.57544	1.20226	0.11272	0.176772	2.07014	0.0648634	0.233346
564	17.27	19.62	73.04	42.63	42.63	Q5NRA3	S1/P1 nuclease OS=Zymomonas mobilis subsp. mobilis (strain ATCC 31821 / ZM4 / CP4) GN=ZMO0127 PE=4 SV=1	ZMO0127	ZYMMO	13	0.510505	0.0122744	1.48594	0.263027	0.758578	0.296483	0.00378002	1.80302	0.178649	0.534564	0.390841	0.00394455	1.58489	0.138038	0.619441	0.461318	0.00512105	1.5417	0.235505	0.711214	0.60256	0.029827	1.36773	0.409261	0.824138	0.280543	0.00816151	1.97697	0.109648	0.554626
565	17.25	17.27	50.41	26.58	26.58	Q5NMJ5	FAD dependent oxidoreductase OS=Zymomonas mobilis subsp. mobilis (strain ATCC 31821 / ZM4 / CP4) GN=ZMO1441 PE=4 SV=2	ZMO1441	ZYMMO	10	2.70396	0.238407	2.22844	1.21339	5.7544	3.46737	0.0305647	2.46604	1.40605	6.85488	2.29087	0.447223	2.03236	1.1272	4.87529	1.08643	0.948235	1.75388	0.619441	1.65959	2.03236	0.402043	1.80302	1.1272	3.04789	4.40555	0.00953241	2.58226	1.70608	10.1859
566	17.22	17.4	76.04	31.8	29.95	Q5NKZ8	tRNA modification GTPase MnmE OS=Zymomonas mobilis subsp. mobilis (strain ATCC 31821 / ZM4 / CP4) GN=mnmE PE=3 SV=1	mnmE	ZYMMO	9	0.954993	0.696566	1.1695	0.816582	1.11686	1.01859	0.507697	1.28233	0.794328	1.30617	1.0666	0.217128	1.24738	0.855067	1.33045	0.895365	0.463522	1.23595	0.724436	1.10662	0.981748	0.431306	1.31826	0.744732	1.2942	0.946237	0.883248	1.25892	0.751623	1.19124
80	48.76	48.87	91.01	66.35	61.57	Q5NP31	Periplasmic glucan biosynthesis protein MdoG OS=Zymomonas mobilis subsp. mobilis (strain ATCC 31821 / ZM4 / CP4) GN=ZMO0905 PE=4 SV=1	ZMO0905	ZYMMO	35	2.31206	0.176664	1.61436	1.43219	3.37287	2.05116	0.355483	1.51356	1.35519	2.70396	2.85759	0.0462307	1.6293	1.75388	4.16869	3.01995	0.0383643	1.72187	1.75388	4.20727	0.231207	0.0281666	2.18776	0.170608	0.505825	2.60615	0.0501977	1.52757	1.70608	4.36516
568	17.16	17.72	80.07	48.31	38.51	Q9Z671	Thymidylate synthase OS=Zymomonas mobilis subsp. mobilis (strain ATCC 31821 / ZM4 / CP4) GN=thyA PE=3 SV=3	thyA	ZYMMO	11	1.67494	0.298982	1.58489	1.05682	3.13329	1.33045	0.782807	1.44544	0.92045	2.18776	0.816582	0.387609	1.58489	0.529663	1.2942	0.549541	0.0795571	1.59956	0.349945	0.879022	4.44631	8.76397e-05	1.95885	2.26987	11.695	1.05682	0.305295	1.94089	0.544503	1.58489
569	17.15	17.24	89.66	47.24	41.03	Q5NRE8	Chemotaxis protein methyltransferase OS=Zymomonas mobilis subsp. mobilis (strain ATCC 31821 / ZM4 / CP4) GN=ZMO0082 PE=4 SV=1	ZMO0082	ZYMMO	12	0.679204	0.297808	1.41906	0.469894	0.963829	0.660694	0.269731	1.45881	0.432514	0.963829	0.92045	0.760656	1.38038	0.648634	1.27057	1.09648	0.430879	1.21339	0.903649	1.39316	0.346737	0.00504436	1.77011	0.100925	0.613762	0.366438	0.0918768	1.83654	0.151356	0.672977
570	17.06	17.12	57.14	22.27	19.75	Q5NM65	Cytochrome bd ubiquinol oxidase subunit I OS=Zymomonas mobilis subsp. mobilis (strain ATCC 31821 / ZM4 / CP4) GN=ZMO1571 PE=4 SV=1	ZMO1571	ZYMMO	11	1.21339	0.515477	1.36773	0.887156	1.69044	1.35519	0.266256	1.38038	0.981748	1.92309	1.23595	0.249504	1.18032	1.04713	1.51356	0.737904	0.254234	1.40605	0.515229	1.03753	0.037325	0.17717	3.49945	0.0113763	0.130617	0.487529	0.0214805	1.38038	0.285759	0.672977
571	17	17.03	65.8	42.24	39.66	Q5NQD7	Lipolytic protein G-D-S-L family OS=Zymomonas mobilis subsp. mobilis (strain ATCC 31821 / ZM4 / CP4) GN=ZMO0444 PE=4 SV=1	ZMO0444	ZYMMO	12	0.691831	0.242166	1.39316	0.409261	0.963829	0.824138	0.934988	1.39316	0.539511	1.14815	0.570164	0.0653711	1.48594	0.363078	0.847227	0.534564	0.166168	1.43219	0.310456	0.765597	1.38038	0.1152	1.34276	1.02802	1.87068	0.483059	0.0712431	1.64437	0.258226	0.794328
572	16.98	16.98	73.8	56.68	56.68	Q5NQQ2	Elongation factor P OS=Zymomonas mobilis subsp. mobilis (strain ATCC 31821 / ZM4 / CP4) GN=efp PE=3 SV=1	efp	ZYMMO	21	0.570164	0.151326	1.38038	0.390841	0.787046	0.83946	0.861595	1.28233	0.648634	1.07647	0.539511	0.0310943	1.40605	0.353183	0.758578	0.42462	0.0510068	1.55597	0.265461	0.660694	0.337287	0.0385767	1.77011	0.152757	0.597035	0.496592	0.0350891	1.43219	0.267917	0.711214
573	16.97	17.02	58.82	38.08	38.08	Q5NL87	3-oxoacyl-[acyl-carrier-protein] synthase 3 OS=Zymomonas mobilis subsp. mobilis (strain ATCC 31821 / ZM4 / CP4) GN=fabH PE=3 SV=1	fabH	ZYMMO	18	1.1695	0.509927	1.2942	0.903649	1.49969	1.58489	0.34294	1.34276	1.18032	2.14783	0.570164	0.561902	1.55597	0.363078	0.887156	0.469894	0.198412	1.6293	0.267917	0.765597	0.765597	0.826978	1.47231	0.559758	1.1272	0.751623	0.745349	1.39316	0.529663	1.04713
340	24.5	24.57	76.03	41.53	41.53	Q5NRC5	3-isopropylmalate dehydratase large subunit OS=Zymomonas mobilis subsp. mobilis (strain ATCC 31821 / ZM4 / CP4) GN=leuC PE=3 SV=1	leuC	ZYMMO	24	2.42103	0.0419371	1.61436	1.49969	4.65586	3.10456	0.0116157	1.64437	1.88799	6.13762	4.44631	0.000205461	2.01372	2.208	10.2802	3.01995	0.0280777	1.88799	1.59956	6.48634	3.19154	0.00103019	1.77011	1.80302	7.72681	4.36516	0.000550838	2.05116	2.12814	11.4815
417	21.83	23.85	64.37	45.69	36.49	Q5NP43	Beta-lactamase OS=Zymomonas mobilis subsp. mobilis (strain ATCC 31821 / ZM4 / CP4) GN=ZMO0893 PE=4 SV=1	ZMO0893	ZYMMO	14	2.60615	0.0529566	1.51356	1.72187	3.59749	2.31206	0.164624	1.45881	1.58489	3.13329	1.6293	0.199236	1.49969	1.08643	2.39883	3.01995	0.045001	1.58489	1.90546	4.20727	0.340408	0.400006	1.92309	0.235505	0.654636	3.43558	0.0379773	1.58489	2.1677	5.10505
576	16.91	17.23	61.45	34.34	29.22	Q5NPU0	Surface presentation of antigens (SPOA) protein OS=Zymomonas mobilis subsp. mobilis (strain ATCC 31821 / ZM4 / CP4) GN=ZMO0643 PE=4 SV=1	ZMO0643	ZYMMO	11	1.7378	0.359152	1.70608	1.01859	2.63027	1.80302	0.28389	1.72187	1.04713	2.70396	2.44343	0.038335	1.88799	1.2942	3.76704	1.07647	0.929956	1.47231	0.731139	1.57036	0.801678	0.522233	1.47231	0.539511	1.18032	0.416869	0.189495	1.87068	0.151356	0.77983
577	16.81	16.87	75.5	38.33	32.85	Q5NR23	GTPase Obg OS=Zymomonas mobilis subsp. mobilis (strain ATCC 31821 / ZM4 / CP4) GN=obg PE=3 SV=1	obg	ZYMMO	14	0.895365	0.686542	1.31826	0.679204	1.18032	0.92045	0.934484	1.31826	0.704693	1.21339	0.510505	0.280892	1.40605	0.270396	0.717794	0.376704	0.147924	1.58489	0.161436	0.597035	0.233346	0.0593417	1.90546	0.0981748	0.444631	0.613762	0.279759	1.35519	0.416869	0.831764
634	15.7	16.47	77.03	43.54	43.54	Q5NNX3	Transcriptional regulator, TetR family OS=Zymomonas mobilis subsp. mobilis (strain ATCC 31821 / ZM4 / CP4) GN=ZMO0963 PE=4 SV=2	ZMO0963	ZYMMO	18	1.88799	0.0190143	1.64437	1.14815	4.01791	0.794328	0.180371	1.43219	0.461318	1.13763	1.43219	0.206281	1.49969	0.954993	2.18776	3.01995	0.00155998	1.92309	1.57036	7.31139	3.34195	0.00113907	1.97697	1.69044	9.46237	2.67917	0.00123365	1.7378	1.5417	6.66807
787	11.92	12.07	55.02	17.65	17.65	Q5NMX1	Uncharacterized protein OS=Zymomonas mobilis subsp. mobilis (strain ATCC 31821 / ZM4 / CP4) GN=ZMO1315 PE=4 SV=1	ZMO1315	ZYMMO	7	2.18776	0.380363	1.95885	1.11686	3.80189	3.59749	0.352538	1.83654	1.95885	6.0256	4.16869	0.294829	1.87068	2.22844	6.85488	3.01995	0.307411	1.99526	1.51356	4.83059	8.87156	0.104661	1.90546	4.65586	15.417	3.83707	0.278165	1.87068	2.05116	6.36796
625	15.91	16.12	85.71	45.89	41.56	H2VFP2	Two component transcriptional regulator PhoB, winged helix family OS=Zymomonas mobilis subsp. mobilis (strain ATCC 31821 / ZM4 / CP4) GN=ZMO1164 PE=4 SV=1	ZMO1164	ZYMMO	9	2.67917	0.251879	1.95885	1.36773	4.65586	1.6293	0.372384	1.8197	0.895365	2.77971	2.35505	0.312045	1.80302	1.30617	3.94457	2.99226	0.19349	2.05116	1.45881	5.54626	0.613762	0.767759	2.05116	0.237684	1.25892	1.41906	0.515891	1.70608	0.831764	2.37684
1154	4.3	4.53	49.26	16	9.895	Q5NQW4	Uncharacterized protein OS=Zymomonas mobilis subsp. mobilis (strain ATCC 31821 / ZM4 / CP4) GN=ZMO0266 PE=4 SV=1	ZMO0266	ZYMMO	3	2.24905	0.0142559	2.77971	0.809096	6.30957	1.2942	0.0423371	2.72898	0.474242	3.53183	2.1677	0.0148032	2.75423	0.787046	6.08135	2.99226	0.0111674	2.55859	1.1695	8.24138	2.35505	0.0132107	2.75423	0.855067	6.60694	2.67917	0.0114797	2.65461	1.00925	7.44732
484	19.56	19.85	79.62	53.08	53.08	Q5NPZ5	N-(5'-phosphoribosyl)anthranilate isomerase OS=Zymomonas mobilis subsp. mobilis (strain ATCC 31821 / ZM4 / CP4) GN=trpF PE=3 SV=1	trpF	ZYMMO	16	5.10505	0.00486389	2.33346	2.18776	11.9124	2.80543	0.0747338	1.92309	1.45881	6.30957	1.38038	0.807611	1.58489	0.870964	2.55859	2.96483	0.118712	1.85353	1.59956	5.10505	4.13048	0.0179565	1.94089	2.12814	6.98232	4.61318	0.0388615	2.12814	2.1677	9.54993
583	16.74	16.76	81.57	46.08	40.61	Q5NRI9	Shikimate dehydrogenase (NADP(+)) OS=Zymomonas mobilis subsp. mobilis (strain ATCC 31821 / ZM4 / CP4) GN=aroE PE=3 SV=2	aroE	ZYMMO	10	1.05682	0.997788	1.36773	0.772681	1.57036	0.855067	0.523533	1.36773	0.597035	1.1695	0.717794	0.745334	1.40605	0.510505	1.00925	1.22462	0.533029	1.40605	0.870964	1.77011	0.510505	0.757306	1.57036	0.331131	0.801678	0.461318	0.177558	1.70608	0.296483	0.787046
144	38.18	38.24	80.77	70.67	70.67	Q5NNM6	Superoxide dismutase OS=Zymomonas mobilis subsp. mobilis (strain ATCC 31821 / ZM4 / CP4) GN=ZMO1060 PE=3 SV=1	ZMO1060	ZYMMO	58	2.29087	0.154505	1.44544	1.58489	3.76704	1.10662	0.889449	1.25892	0.879022	1.41906	2.67917	0.0419107	1.55597	1.72187	4.74242	2.91072	0.00241642	1.58489	1.83654	4.87529	0.0912011	0.0386028	3.63078	0.0691831	0.331131	5.05825	1.07331e-05	1.72187	2.93765	9.28966
308	26.33	26.49	84.05	52.53	45.14	Q5NQU4	Uncharacterized protein OS=Zymomonas mobilis subsp. mobilis (strain ATCC 31821 / ZM4 / CP4) GN=ZMO0286 PE=4 SV=2	ZMO0286	ZYMMO	24	2.51189	0.00739195	1.38038	1.8197	4.44631	1.8197	0.129526	1.30617	1.39316	2.44343	2.42103	0.00903971	1.38038	1.75388	4.28548	2.91072	0.000296526	1.40605	2.07014	5.15229	0.118032	0.158779	3.04789	0.057544	0.359749	2.44343	0.000494524	1.30617	1.87068	3.90841
359	24.02	24.02	58.4	49.58	49.58	H2VFR1	Thiamine-phosphate synthase OS=Zymomonas mobilis subsp. mobilis (strain ATCC 31821 / ZM4 / CP4) GN=thiE PE=3 SV=1	thiE	ZYMMO	22	2.51189	0.112094	1.6293	1.5417	3.83707	1.39316	0.429585	1.24738	1.11686	1.72187	2.75423	0.0901317	1.7378	1.58489	4.32514	2.91072	0.0254378	1.67494	1.7378	4.44631	1.01859	0.661724	1.38038	0.737904	1.38038	4.7863	0.00350731	1.97697	2.42103	9.54993
643	15.32	16.19	74.52	32.05	23.94	Q5NMB8	Inositol monophosphatase OS=Zymomonas mobilis subsp. mobilis (strain ATCC 31821 / ZM4 / CP4) GN=ZMO1518 PE=1 SV=1	ZMO1518	ZYMMO	9	3.01995	0.126163	1.85353	1.6293	8.01678	3.7325	0.0034172	1.88799	1.97697	12.4738	2.05116	0.0248345	1.69044	1.21339	4.92039	2.91072	0.0214034	1.83654	1.58489	7.24436	0.679204	0.89627	1.57036	0.42462	1.0666	3.69828	0.00343792	1.83654	2.01372	12.942
588	16.53	16.64	89.41	53.58	53.58	D2YW35	Thiamine-monophosphate kinase OS=Zymomonas mobilis subsp. mobilis (strain ATCC 31821 / ZM4 / CP4) GN=ZMO1553 PE=4 SV=1	ZMO1553	ZYMMO	15	1.7378	0.677204	1.88799	0.92045	2.72898	2.31206	0.199407	2.12814	1.08643	3.7325	0.963829	0.570003	1.5417	0.570164	1.48594	1.1272	0.91807	1.49969	0.751623	1.78649	2.77971	0.0160342	2.18776	1.27057	4.52898	3.10456	0.0065009	2.35505	1.31826	5.19996
589	16.52	16.72	53.18	27.27	25.23	Q5NMA7	Efflux transporter, RND family, MFP subunit OS=Zymomonas mobilis subsp. mobilis (strain ATCC 31821 / ZM4 / CP4) GN=ZMO1529 PE=4 SV=2	ZMO1529	ZYMMO	17	1.09648	0.696091	1.38038	0.794328	1.77011	0.554626	0.941452	1.83654	0.310456	1.01859	0.847227	0.927355	1.44544	0.60256	1.22462	0.529663	0.953185	1.48594	0.331131	0.787046	4.57088	0.00613272	1.49969	3.04789	9.12011	0.972747	0.834514	1.36773	0.679204	1.33045
590	16.49	16.83	75.41	26.61	19.82	Q5NMW3	Histidine kinase OS=Zymomonas mobilis subsp. mobilis (strain ATCC 31821 / ZM4 / CP4) GN=ZMO1323 PE=4 SV=1	ZMO1323	ZYMMO	13	1.41906	0.138458	1.47231	0.963829	2.26987	0.432514	0.507868	1.70608	0.222843	0.737904	0.879022	0.863068	1.41906	0.613762	1.24738	1.34276	0.477623	1.51356	0.887156	2.10863	1.95885	0.0492093	1.67494	1.1695	3.94457	1.0666	0.443625	1.41906	0.751623	1.55597
591	16.49	16.5	81.88	66.78	61.74	Q5NP81	Polyprenyl synthetase OS=Zymomonas mobilis subsp. mobilis (strain ATCC 31821 / ZM4 / CP4) GN=ZMO0855 PE=1 SV=1	ZMO0855	ZYMMO	29	0.801678	0.0646605	1.25892	0.625173	1.00925	1.1695	0.351748	1.27057	0.92045	1.51356	0.591562	0.00538397	1.49969	0.363078	0.887156	0.465586	0.00829302	1.58489	0.296483	0.737904	0.343558	0.0770607	1.49969	0.235505	0.515229	1.28233	0.406698	1.27057	1.00925	1.58489
1208	4	4.01	100	95.56	51.11	Q8GF60	Uncharacterized protein OS=Zymomonas mobilis subsp. mobilis (strain ATCC 31821 / ZM4 / CP4) PE=4 SV=1	4	ZYMMO	2	1.61436	0.547143	2.80543	0.57544	4.74242	1.08643	0.651042	2.75423	0.394457	3.34195	0.698232	0.447633	2.88403	0.207014	2.01372	2.91072	0.239596	3.01995	0.963829	14.7231	3.0761	0.289271	2.83139	1.08643	14.5881	0.510505	0.304096	3.0761	0.143219	1.57036
216	32.57	34.94	71.11	46.62	39.72	Q5NL59	Protease 4 OS=Zymomonas mobilis subsp. mobilis (strain ATCC 31821 / ZM4 / CP4) GN=ZMO1927 PE=3 SV=1	ZMO1927	ZYMMO	24	1.85353	0.193497	1.45881	1.27057	3.83707	2.44343	0.0270604	1.58489	1.5417	3.90841	1.8197	0.0212913	1.47231	1.23595	3.28095	2.88403	0.00493527	1.80302	1.59956	5.7544	1.19124	0.216215	1.33045	0.895365	2.01372	1.80302	0.0192273	1.36773	1.31826	3.01995
594	16.44	16.68	56.47	37.94	31.47	D2YW17	Mg2 transporter protein CorA family protein OS=Zymomonas mobilis subsp. mobilis (strain ATCC 31821 / ZM4 / CP4) GN=ZMO1766 PE=4 SV=1	ZMO1766	ZYMMO	9	1.2942	0.739195	1.55597	0.831764	2.1677	0.895365	0.633772	1.51356	0.469894	1.35519	1.1695	0.967524	1.51356	0.772681	1.85353	1.05682	0.92482	1.48594	0.711214	1.58489	1.45881	0.339676	1.6293	0.895365	3.0761	0.529663	0.23816	1.78649	0.299226	0.946237
595	16.43	16.44	71.84	27.21	26.01	Q5NNL5	MiaB-like tRNA modifying enzyme OS=Zymomonas mobilis subsp. mobilis (strain ATCC 31821 / ZM4 / CP4) GN=ZMO1071 PE=4 SV=1	ZMO1071	ZYMMO	11	0.698232	0.0693885	1.34276	0.501187	0.937562	0.654636	0.138647	1.44544	0.444631	0.946237	0.630957	0.023065	1.39316	0.440555	0.879022	0.383707	0.00102711	1.5417	0.178649	0.591562	0.83946	0.209465	1.40605	0.60256	1.18032	0.144544	0.000798663	2.53513	0.0717794	0.366438
596	16.33	16.41	62.43	34.25	34.25	Q5NML5	N5-carboxyaminoimidazole ribonucleotide synthase OS=Zymomonas mobilis subsp. mobilis (strain ATCC 31821 / ZM4 / CP4) GN=purK PE=3 SV=1	purK	ZYMMO	10	1.20226	0.319194	1.38038	0.870964	1.6293	0.981748	0.298298	1.36773	0.717794	1.34276	1.28233	0.580568	1.38038	0.928966	1.75388	1.48594	0.781535	1.41906	1.04713	2.1677	0.167494	0.00456685	3.01995	0.0672977	0.505825	1.49969	0.862255	1.40605	1.0666	2.12814
597	16.31	16.31	77.57	46.01	43.73	Q5NMJ7	Nitrilase/cyanide hydratase and apolipoprotein N-acyltransferase OS=Zymomonas mobilis subsp. mobilis (strain ATCC 31821 / ZM4 / CP4) GN=ZMO1439 PE=4 SV=2	ZMO1439	ZYMMO	9	0.37325	0.0073225	1.52757	0.138038	0.570164	0.229087	0.00267953	2.10863	0.0870964	0.483059	0.405508	0.00874565	1.58489	0.212814	0.642688	0.428549	0.0114842	1.45881	0.210863	0.625173	0.242103	0.0259457	2.10863	0.0679204	0.510505	0.319154	0.0145935	1.85353	0.109648	0.591562
598	16.3	16.43	57.04	26.21	25.24	Q5NP27	Glycosyl transferase group 1 OS=Zymomonas mobilis subsp. mobilis (strain ATCC 31821 / ZM4 / CP4) GN=ZMO0909 PE=4 SV=2	ZMO0909	ZYMMO	10	1.90546	0.483231	1.83654	1.03753	3.69828	2.0893	0.329687	1.92309	1.08643	3.83707	1.44544	0.405188	1.77011	0.816582	2.37684	1.33045	0.775465	1.67494	0.794328	2.75423	6.0256	0.00651418	2.12814	2.83139	15.7036	2.18776	0.34299	1.99526	1.09648	4.2462
776	12.02	12.04	95.16	48.39	48.39	Q9X3W1	Phosphoribosyl-AMP cyclohydrolase OS=Zymomonas mobilis subsp. mobilis (strain ATCC 31821 / ZM4 / CP4) GN=hisI PE=3 SV=2	hisI	ZYMMO	9	1.51356	0.679205	1.51356	1	2.77971	1.07647	0.527637	1.36773	0.787046	2.0893	2.05116	0.21266	1.65959	1.23595	5.01187	2.88403	0.0865368	1.94089	1.48594	6.98232	0.380189	0.107933	1.95885	0.239883	0.744732	3.98107	0.0134381	2.0893	1.90546	10.4713
600	16.3	16.31	89.13	52.72	47.83	Q5NQ24	Ribosome maturation factor RimP OS=Zymomonas mobilis subsp. mobilis (strain ATCC 31821 / ZM4 / CP4) GN=rimP PE=3 SV=1	rimP	ZYMMO	14	0.636796	0.0629632	1.21339	0.505825	0.772681	0.654636	0.0615719	1.19124	0.534564	0.77983	0.452898	0.00463061	1.24738	0.328095	0.564937	0.237684	0.000191802	1.44544	0.111686	0.343558	0.564937	0.0234546	1.36773	0.398107	0.772681	0.101859	1.94299e-05	2.37684	0.0322107	0.242103
221	32.32	32.38	76.34	50.41	42.59	Q9RNM2	UDP-N-acetylmuramoyl-L-alanyl-D-glutamate--2,6-diaminopimelate ligase OS=Zymomonas mobilis subsp. mobilis (strain ATCC 31821 / ZM4 / CP4) GN=murE PE=3 SV=4	murE	ZYMMO	24	2.31206	0.329338	1.41906	1.6293	3.34195	2.12814	0.287806	1.31826	1.61436	2.80543	2.70396	0.207266	1.39316	1.94089	3.7325	2.85759	0.185403	1.49969	1.90546	4.20727	1.85353	0.483762	1.30617	1.41906	2.42103	2.58226	0.256253	1.36773	1.88799	3.28095
602	16.21	16.28	47.95	16.27	13.3	Q3V8G4	Flagellar biosynthesis protein FlhA OS=Zymomonas mobilis subsp. mobilis (strain ATCC 31821 / ZM4 / CP4) GN=ZMO0624 PE=4 SV=1	ZMO0624	ZYMMO	9	0.625173	0.101082	1.45881	0.37325	0.912011	0.660694	0.132412	1.44544	0.416869	0.954993	0.570164	0.0349967	1.51356	0.293765	0.862979	0.394457	0.0090227	1.43219	0.183654	0.564937	0.233346	0.0346644	2.31206	0.0824138	0.539511	0.135519	0.00473321	3.16228	0.0334195	0.428549
603	16.21	16.25	92.09	89.27	63.28	Q5NMC9	Inorganic pyrophosphatase OS=Zymomonas mobilis subsp. mobilis (strain ATCC 31821 / ZM4 / CP4) GN=ppa PE=3 SV=1	ppa	ZYMMO	11	0.346737	0.0169656	1.45881	0.231207	0.505825	0.698232	0.136332	1.2942	0.539511	0.903649	0.448745	0.0244944	1.36773	0.267917	0.613762	0.436516	0.0417573	1.44544	0.263027	0.630957	0.0990832	0.00150642	2.51189	0.0394457	0.248886	0.322107	0.00585743	1.57036	0.149969	0.505825
604	16.19	16.84	77.19	39.92	31.94	Q5NNR9	ABC transporter related protein OS=Zymomonas mobilis subsp. mobilis (strain ATCC 31821 / ZM4 / CP4) GN=ZMO1017 PE=4 SV=1	ZMO1017	ZYMMO	8	0.847227	0.673124	1.49969	0.534564	1.27057	0.765597	0.913216	1.55597	0.461318	1.19124	0.816582	0.0823591	1.35519	0.515229	1.10662	1.09648	0.639851	1.34276	0.816582	1.52757	0.301995	0.00500394	2.12814	0.0340408	0.642688	0.981748	0.691212	1.44544	0.636796	1.41906
428	21.56	21.82	68.46	44.47	42.59	Q5NQF4	SufBD protein OS=Zymomonas mobilis subsp. mobilis (strain ATCC 31821 / ZM4 / CP4) GN=ZMO0426 PE=4 SV=1	ZMO0426	ZYMMO	34	1.48594	0.77178	1.2942	1.14815	1.92309	0.847227	0.627825	1.31826	0.648634	1.11686	3.01995	0.00603027	1.67494	1.80302	6.0256	2.85759	0.0130576	1.70608	1.67494	5.64937	5.24808	0.000544997	1.90546	2.75423	11.5878	3.87258	0.0122644	1.80302	2.14783	7.65597
606	16.18	16.18	86.4	59.2	45.6	Q5NMC1	50S ribosomal protein L20 OS=Zymomonas mobilis subsp. mobilis (strain ATCC 31821 / ZM4 / CP4) GN=rplT PE=3 SV=1	rplT	ZYMMO	25	0.809096	0.144174	1.28233	0.630957	1.03753	0.937562	0.455207	1.25892	0.751623	1.18032	0.487529	0.0185396	1.41906	0.293765	0.691831	0.57544	0.0118392	1.31826	0.343558	0.758578	0.544503	0.10375	1.35519	0.349945	0.737904	0.343558	0.0971154	1.61436	0.135519	0.554626
51	57.88	59.36	81.93	61.49	55.01	Q5NQZ1	ATP synthase subunit alpha OS=Zymomonas mobilis subsp. mobilis (strain ATCC 31821 / ZM4 / CP4) GN=atpA PE=3 SV=1	atpA	ZYMMO	108	8.79023	5.63915e-05	1.64437	5.34564	12.8233	10.3753	8.56361e-07	1.61436	6.42688	14.1906	1.88799	0.800166	1.34276	1.40605	2.22844	2.83139	0.0214343	1.11686	2.53513	3.13329	10.2802	2.26297e-07	1.6293	6.30957	15.7036	16.293	6.65128e-08	1.67494	9.72747	24.2103
608	16.17	16.31	67.2	28.8	25.87	Q5NR32	Peptide chain release factor 2 OS=Zymomonas mobilis subsp. mobilis (strain ATCC 31821 / ZM4 / CP4) GN=prfB PE=3 SV=1	prfB	ZYMMO	17	1.14815	0.74148	1.2942	0.887156	1.48594	1.04713	0.955296	1.2942	0.809096	1.34276	0.928966	0.333232	1.28233	0.717794	1.19124	0.519996	0.0792575	1.5417	0.325087	0.801678	0.666807	0.269947	1.40605	0.420727	0.937562	0.42462	0.063895	1.72187	0.313329	0.731139
440	21.06	21.07	66.24	49.15	45.73	Q5NQE0	ATP12 ATPase OS=Zymomonas mobilis subsp. mobilis (strain ATCC 31821 / ZM4 / CP4) GN=ZMO0441 PE=4 SV=1	ZMO0441	ZYMMO	15	4.32514	0.00548347	2.83139	1.52757	9.81748	6.0256	0.000888447	3.10456	1.94089	12.942	1.77011	0.093011	1.64437	1.07647	3.01995	2.83139	0.0730576	2.12814	1.33045	5.86138	6.54636	0.000127038	3.25087	2.01372	14.5881	6.54636	0.000124057	3.22107	2.03236	14.3219
610	16.12	16.12	71.61	32.81	30.91	P50513	Ribosomal large subunit pseudouridine synthase D OS=Zymomonas mobilis subsp. mobilis (strain ATCC 31821 / ZM4 / CP4) GN=rluD PE=3 SV=2	rluD	ZYMMO	8	0.972747	0.939541	1.61436	0.704693	1.57036	0.831764	0.518501	1.49969	0.554626	1.24738	0.972747	0.953197	1.5417	0.642688	1.49969	0.60256	0.691153	1.69044	0.331131	1.01859	0.549541	0.699601	1.8197	0.248886	1	0.465586	0.0477674	1.90546	0.224906	0.887156
611	16.11	16.42	56.61	15.5	13.51	Q5NNV7	TonB-dependent receptor OS=Zymomonas mobilis subsp. mobilis (strain ATCC 31821 / ZM4 / CP4) GN=ZMO0979 PE=3 SV=1	ZMO0979	ZYMMO	9	0.220801	0.000407193	1.67494	0.127057	0.369828	0.183654	0.000292257	1.59956	0.105682	0.293765	0.258226	0.000330045	1.43219	0.139316	0.369828	0.251189	0.00068644	1.44544	0.134276	0.363078	0.0855067	4.35376e-05	1.97697	0.0296483	0.169044	0.0296483	0.0781851	2.80543	0.0136773	0.0831764
612	16.1	16.15	76.47	35.54	29.17	Q5NL96	Mitochondrial processing peptidase-like protein OS=Zymomonas mobilis subsp. mobilis (strain ATCC 31821 / ZM4 / CP4) GN=ZMO1890 PE=3 SV=1	ZMO1890	ZYMMO	10	1.34276	0.896208	1.64437	0.816582	2.18776	2.10863	0.0767494	1.7378	1.21339	3.56451	0.717794	0.282952	1.61436	0.420727	1.15878	0.608135	0.276019	1.67494	0.265461	1.01859	0.349945	0.129806	1.85353	0.155597	0.648634	1.30617	0.444184	1.59956	0.816582	2.10863
471	20.04	20.05	60.62	44.79	44.79	D3G2D3	Uncharacterized protein OS=Zymomonas mobilis subsp. mobilis (strain ATCC 31821 / ZM4 / CP4) GN=ZZM4_0114 PE=4 SV=1	ZZM4_0114	ZYMMO	21	1.13763	0.721334	1.40605	0.809096	1.72187	0.724436	0.293578	1.41906	0.487529	1.02802	2.03236	0.119755	1.61436	1.25892	5.19996	2.83139	0.00701108	1.67494	1.69044	7.51623	0.809096	0.16632	1.36773	0.580764	1.10662	2.42103	0.0254398	1.64437	1.47231	5.86138
845	10.34	10.47	61.64	21.95	14.69	Q5NQM8	Uncharacterized protein OS=Zymomonas mobilis subsp. mobilis (strain ATCC 31821 / ZM4 / CP4) GN=ZMO0352 PE=4 SV=2	ZMO0352	ZYMMO	6	2.05116	0.0556867	1.80302	1.13763	11.1686	1.05682	0.72554	1.58489	0.666807	2.12814	2.1677	0.0145653	1.92309	1.1272	8.62979	2.83139	0.0076457	2.05116	1.38038	11.4815	2.18776	0.14317	1.90546	1.14815	6.54636	1.48594	0.317216	1.69044	0.879022	3.80189
615	16.05	16.07	70.47	41.34	40.94	Q5NNR3	7-cyano-7-deazaguanine synthase OS=Zymomonas mobilis subsp. mobilis (strain ATCC 31821 / ZM4 / CP4) GN=queC PE=3 SV=1	queC	ZYMMO	9	1.05682	0.367865	1.18032	0.895365	1.24738	1.07647	0.266692	1.21339	0.887156	1.30617	1.00925	0.3697	1.19124	0.847227	1.20226	1.1272	0.115757	1.25892	0.895365	1.41906	1.09648	0.308516	1.2942	0.847227	1.41906	1.00925	0.83528	1.19124	0.847227	1.20226
616	16.05	16.05	42.02	22.7	19.5	Q5NPT5	Flagellar hook-associated protein 2 OS=Zymomonas mobilis subsp. mobilis (strain ATCC 31821 / ZM4 / CP4) GN=ZMO0651 PE=3 SV=1	ZMO0651	ZYMMO	9	1.21339	0.403314	1.30617	0.928966	1.72187	0.937562	0.866786	1.38038	0.636796	1.2942	1.23595	0.358758	1.31826	0.937562	1.7378	1.28233	0.391456	1.28233	1	1.77011	1.05682	0.371309	1.58489	0.666807	1.58489	0.711214	0.323121	1.57036	0.349945	1.11686
1074	6	6.02	72.14	54.29	36.43	Q5NNM7	Dihydroneopterin aldolase OS=Zymomonas mobilis subsp. mobilis (strain ATCC 31821 / ZM4 / CP4) GN=ZMO1059 PE=4 SV=1	ZMO1059	ZYMMO	3	2.208	0.843214	2.58226	0.855067	12.1339	1.41906	0.731015	2.58226	0.549541	13.6773	6.0256	0.0968478	2.99226	2.01372	42.0727	2.83139	0.195668	2.63027	1.07647	18.197	3.69828	0.172358	2.80543	1.31826	35.9749	1.69044	0.663934	2.51189	0.672977	10.666
618	16.02	16.02	67.57	49.19	49.19	Q5NLS4	Peptidyl-prolyl cis-trans isomerase OS=Zymomonas mobilis subsp. mobilis (strain ATCC 31821 / ZM4 / CP4) GN=ZMO1712 PE=4 SV=1	ZMO1712	ZYMMO	12	0.648634	0.997625	1.77011	0.319154	1.14815	1.77011	0.159481	1.48594	1.19124	2.58226	0.613762	0.777437	1.67494	0.280543	1.02802	0.887156	0.868183	1.51356	0.474242	1.34276	0.155597	0.169501	2.96483	0.0648634	0.461318	0.887156	0.965752	1.51356	0.534564	1.34276
619	16.02	16.02	96.39	36.14	36.14	Q5NQ56	30S ribosomal protein S17 OS=Zymomonas mobilis subsp. mobilis (strain ATCC 31821 / ZM4 / CP4) GN=rpsQ PE=3 SV=1	rpsQ	ZYMMO	13	0.824138	0.707622	1.25892	0.648634	1.03753	1.09648	0.321934	1.23595	0.887156	1.36773	0.337287	0.110376	1.70608	0.226986	0.57544	0.613762	0.590259	1.30617	0.474242	0.801678	0.416869	0.0456586	1.52757	0.313329	0.636796	0.0711213	0.00429873	4.09261	0.0440555	0.291072
620	16	16.08	76.24	43.56	41.09	Q5NNS3	Maf-like protein ZMO1013 OS=Zymomonas mobilis subsp. mobilis (strain ATCC 31821 / ZM4 / CP4) GN=ZMO1013 PE=3 SV=1	ZMO1013	ZYMMO	10	0.954993	0.405737	1.49969	0.630957	1.43219	1.57036	0.383626	1.55597	1.00925	2.63027	1	0.612108	1.49969	0.666807	1.51356	0.903649	0.314354	1.49969	0.591562	1.35519	1.1695	0.0918089	1.5417	0.758578	1.83654	0.325087	0.088121	2.29087	0.115878	0.744732
259	29.41	32.77	67.82	33.7	26.21	Q5NRE4	(P)ppGpp synthetase I, SpoT/RelA OS=Zymomonas mobilis subsp. mobilis (strain ATCC 31821 / ZM4 / CP4) GN=ZMO0086 PE=3 SV=1	ZMO0086	ZYMMO	17	1.41906	0.905438	1.69044	0.83946	2.24905	1.65959	0.802457	1.64437	1.00925	2.58226	0.990832	0.82125	1.43219	0.731139	1.41906	2.80543	0.0597111	2.12814	1.31826	4.32514	3.25087	0.0457975	2.07014	1.57036	5.34564	2.29087	0.152733	1.94089	1.18032	3.94457
622	16	16.01	88.44	64.74	58.96	Q5NPT0	Phosphoribosyltransferase OS=Zymomonas mobilis subsp. mobilis (strain ATCC 31821 / ZM4 / CP4) GN=ZMO0656 PE=4 SV=1	ZMO0656	ZYMMO	17	0.666807	0.0805403	1.35519	0.487529	0.903649	0.691831	0.171499	1.36773	0.505825	0.946237	0.515229	0.0933096	1.38038	0.37325	0.711214	0.237684	0.01174	1.72187	0.144544	0.409261	0.698232	0.100594	1.36773	0.505825	0.954993	0.0636796	0.0106941	2.80543	0.0366438	0.178649
601	16.24	17.51	65.45	35.88	30.56	Q5NLY0	Transcriptional regulator, XRE family OS=Zymomonas mobilis subsp. mobilis (strain ATCC 31821 / ZM4 / CP4) GN=ZMO1656 PE=4 SV=1	ZMO1656	ZYMMO	9	1.38038	0.977497	1.52757	0.903649	2.03236	0.301995	0.162361	1.90546	0.158489	0.57544	1.67494	0.118398	1.58489	1.05682	2.51189	2.80543	0.0443098	1.8197	1.5417	4.2462	2.01372	0.542568	1.6293	1.23595	3.04789	1.1695	0.787497	1.48594	0.787046	1.85353
624	15.96	15.96	33.21	21.69	20.35	Q5NQD6	Uncharacterized protein OS=Zymomonas mobilis subsp. mobilis (strain ATCC 31821 / ZM4 / CP4) GN=ZMO0445 PE=4 SV=1	ZMO0445	ZYMMO	11	1.18032	0.365623	1.30617	0.903649	1.55597	1.21339	0.115094	1.2942	0.937562	1.58489	0.928966	0.840743	1.28233	0.717794	1.19124	0.794328	0.901501	1.33045	0.591562	1.05682	0.887156	0.701468	1.33045	0.679204	1.18032	1.23595	0.518156	1.30617	0.946237	1.59956
333	25.1	25.47	60.03	27.76	21.66	Q5NQ91	Oligopeptidase B OS=Zymomonas mobilis subsp. mobilis (strain ATCC 31821 / ZM4 / CP4) GN=ZMO0490 PE=4 SV=1	ZMO0490	ZYMMO	17	2.26987	0.00530341	1.65959	1.36773	7.65597	1.38038	0.664205	1.44544	0.954993	2.65461	2.03236	0.0104996	1.61436	1.25892	8.55067	2.77971	0.000270713	1.72187	1.61436	10.9648	2.46604	0.000845472	1.67494	1.47231	10.9648	2.93765	0.000276784	1.7378	1.69044	12.7057
137	38.9	39.04	85.89	47.58	46.53	Q5NNG2	Two component, sigma54 specific, transcriptional regulator, Fis family OS=Zymomonas mobilis subsp. mobilis (strain ATCC 31821 / ZM4 / CP4) GN=ZMO1124 PE=4 SV=1	ZMO1124	ZYMMO	33	2.31206	0.0332191	1.78649	1.2942	3.90841	1.90546	0.0282762	1.49969	1.27057	2.72898	3.01995	0.000101062	1.95885	1.5417	4.96592	2.75423	0.00333277	1.83654	1.49969	4.96592	3.59749	1.4397e-06	1.95885	1.83654	6.36796	3.31131	7.29323e-05	1.99526	1.65959	7.24436
627	15.87	15.87	72.87	31.78	31.78	Q5NQ41	30S ribosomal protein S11 OS=Zymomonas mobilis subsp. mobilis (strain ATCC 31821 / ZM4 / CP4) GN=rpsK PE=3 SV=1	rpsK	ZYMMO	12	0.636796	0.436149	1.48594	0.401791	0.946237	0.724436	0.413827	1.44544	0.469894	1.04713	0.296483	0.317824	1.77011	0.0879023	0.524808	0.457088	0.328256	1.58489	0.141906	0.724436	0.487529	0.372998	1.58489	0.149969	0.772681	0.654636	0.452991	1.49969	0.30761	0.981748
628	15.84	15.98	81.21	53.18	46.82	Q5NLN8	Transcriptional regulator, ArsR family OS=Zymomonas mobilis subsp. mobilis (strain ATCC 31821 / ZM4 / CP4) GN=ZMO1748 PE=4 SV=1	ZMO1748	ZYMMO	10	0.57544	0.0256498	1.47231	0.353183	0.847227	0.564937	0.172221	1.58489	0.343558	0.895365	0.625173	0.05494	1.51356	0.383707	0.946237	0.452898	0.049497	1.64437	0.258226	0.744732	0.801678	0.286094	1.45881	0.534564	1.1695	0.226986	0.168102	1.80302	0.135519	0.409261
234	31.19	31.39	80.89	58.04	54.78	Q5NL23	Citrate synthase OS=Zymomonas mobilis subsp. mobilis (strain ATCC 31821 / ZM4 / CP4) GN=ZMO1963 PE=3 SV=1	ZMO1963	ZYMMO	20	5.39511	0.0261107	3.76704	1.43219	14.9969	8.31764	0.000231892	4.48745	1.85353	17.5388	3.83707	0.0292266	2.80543	1.36773	9.46237	2.75423	0.062274	2.18776	1.25892	6.30957	11.8032	5.48418e-05	4.87529	2.42103	27.7971	5.44503	0.0153889	3.63078	1.49969	12.8233
630	15.79	15.79	72.41	33.91	32.18	Q5NLE4	FAD:protein FMN transferase OS=Zymomonas mobilis subsp. mobilis (strain ATCC 31821 / ZM4 / CP4) GN=ZMO1842 PE=3 SV=1	ZMO1842	ZYMMO	10	1.04713	0.815813	2.05116	0.510505	1.69044	0.37325	0.348009	1.67494	0.118032	0.625173	0.474242	0.392162	1.78649	0.1	0.847227	0.937562	0.875213	1.65959	0.398107	1.55597	2.96483	0.00382993	1.67494	1.77011	4.92039	3.46737	0.00722507	1.67494	2.07014	5.91562
631	15.79	15.79	67.27	50.3	45.45	Q5NLM9	Carbohydrate kinase, thermoresistant glucokinase family OS=Zymomonas mobilis subsp. mobilis (strain ATCC 31821 / ZM4 / CP4) GN=ZMO1757 PE=4 SV=1	ZMO1757	ZYMMO	16	1.40605	0.380608	1.39316	1.00925	2.22844	1.11686	0.500444	1.36773	0.816582	1.5417	0.794328	0.901575	1.38038	0.549541	1.09648	1.1272	0.610103	1.38038	0.816582	1.64437	0.301995	0.0478348	2.0893	0.0772681	0.630957	2.208	0.0448338	1.47231	1.49969	4.48745
632	15.78	17.9	54.77	43.69	41.23	Q5NMP5	Diacylglycerol kinase catalytic region OS=Zymomonas mobilis subsp. mobilis (strain ATCC 31821 / ZM4 / CP4) GN=ZMO1391 PE=4 SV=1	ZMO1391	ZYMMO	10	1.15878	0.78037	1.61436	0.717794	1.8197	0.912011	0.202619	1.6293	0.457088	1.48594	0.698232	0.0408493	1.65959	0.203236	1.15878	0.608135	0.0272808	1.70608	0.133045	1.03753	2.26987	0.0583983	1.65959	1.36773	3.59749	1.6293	0.528726	1.58489	1.02802	2.51189
633	15.74	15.8	92.41	46.84	46.84	O50237	Transcription elongation factor GreA OS=Zymomonas mobilis subsp. mobilis (strain ATCC 31821 / ZM4 / CP4) GN=greA PE=3 SV=1	greA	ZYMMO	14	0.597035	0.539765	1.6293	0.353183	0.972747	0.887156	0.792716	1.48594	0.57544	1.31826	0.787046	0.487206	1.51356	0.515229	1.19124	1.10662	0.483863	1.41906	0.77983	1.6293	0.275423	0.215834	2.67917	0.0937562	0.737904	0.120226	0.0573677	4.69894	0.0353183	0.564937
351	24.25	24.43	81.89	42.64	41.32	Q5NR86	L-aspartate oxidase OS=Zymomonas mobilis subsp. mobilis (strain ATCC 31821 / ZM4 / CP4) GN=ZMO0144 PE=3 SV=1	ZMO0144	ZYMMO	25	1.55597	0.140895	1.41906	1.09648	5.44503	0.831764	0.940902	1.40605	0.383707	1.1695	1.83654	0.0646276	1.52757	1.20226	6.25173	2.75423	0.00216639	1.57036	1.75388	18.0302	1.57036	0.179422	1.45881	1.07647	5.19996	2.88403	0.00136013	1.6293	1.77011	15.2757
365	23.62	25.36	72	53.56	39.78	Q5NQ83	Bifunctional protein GlmU OS=Zymomonas mobilis subsp. mobilis (strain ATCC 31821 / ZM4 / CP4) GN=glmU PE=3 SV=2	glmU	ZYMMO	18	2.46604	0.110775	1.64437	1.49969	4.01791	2.0893	0.339747	1.48594	1.40605	3.13329	2.14783	0.0531444	1.52757	1.40605	3.56451	2.75423	0.0607609	1.67494	1.64437	5.19996	0.420727	0.526198	1.55597	0.30479	0.654636	2.65461	0.0355554	1.67494	1.58489	4.09261
1161	4.24	4.24	54.61	33.55	29.61	Q5NNY4	tRNA (cytidine(34)-2'-O)-methyltransferase OS=Zymomonas mobilis subsp. mobilis (strain ATCC 31821 / ZM4 / CP4) GN=trmL PE=3 SV=1	trmL	ZYMMO	4	2.22844	0.100585	2.18776	1.01859	4.87529	2.48886	0.0678328	2.18776	1.13763	5.44503	2.75423	0.0680672	2.18776	1.25892	6.0256	2.75423	0.0670839	2.18776	1.25892	6.0256	2.29087	0.0580939	1.95885	1.1695	4.44631	2.37684	0.107499	2.18776	1.08643	5.19996
301	26.67	27.02	67.64	50.81	50.81	Q5NR73	D-isomer specific 2-hydroxyacid dehydrogenase NAD-binding protein OS=Zymomonas mobilis subsp. mobilis (strain ATCC 31821 / ZM4 / CP4) GN=ZMO0157 PE=3 SV=1	ZMO0157	ZYMMO	32	2.51189	0.0289856	1.55597	1.61436	3.43558	1.58489	0.242708	1.27057	1.24738	1.92309	2.05116	0.11215	1.34276	1.52757	3.10456	2.72898	0.0348742	1.61436	1.69044	4.05509	0.253513	0.0471843	2.46604	0.194089	0.625173	5.44503	5.31758e-06	1.85353	2.93765	10.0925
362	23.89	23.89	70.67	47.8	47.51	Q5NR30	Anthranilate phosphoribosyltransferase OS=Zymomonas mobilis subsp. mobilis (strain ATCC 31821 / ZM4 / CP4) GN=trpD PE=3 SV=1	trpD	ZYMMO	26	1.80302	0.0213992	1.5417	1.1695	2.83139	1.58489	0.114348	1.41906	1.11686	2.35505	1.83654	0.0167169	1.52757	1.20226	2.46604	2.72898	0.000446617	1.77011	1.5417	4.69894	0.586138	0.304736	1.6293	0.349945	0.954993	3.0761	0.000282546	1.80302	1.70608	5.19996
639	15.41	15.48	93.78	38.76	35.89	Q5NQV2	3'-5' exonuclease OS=Zymomonas mobilis subsp. mobilis (strain ATCC 31821 / ZM4 / CP4) GN=ZMO0278 PE=4 SV=2	ZMO0278	ZYMMO	12	0.737904	0.345782	1.57036	0.37325	1.15878	0.744732	0.224691	1.48594	0.401791	1.10662	0.636796	0.0690062	1.33045	0.387258	0.847227	0.744732	0.481826	1.51356	0.436516	1.1272	0.711214	0.242879	1.58489	0.340408	1.1272	0.570164	0.0496813	1.45881	0.170608	0.831764
640	15.38	15.47	58.09	30.88	29.41	Q5NP40	Uncharacterized protein OS=Zymomonas mobilis subsp. mobilis (strain ATCC 31821 / ZM4 / CP4) GN=ZMO0896 PE=4 SV=1	ZMO0896	ZYMMO	9	0.801678	0.142986	1.39316	0.544503	1.11686	0.831764	0.145642	1.35519	0.613762	1.1272	0.981748	0.477285	1.31826	0.744732	1.2942	0.937562	0.106228	1.31826	0.711214	1.23595	1.05682	0.73571	1.41906	0.744732	1.40605	0.608135	0.348481	1.49969	0.380189	0.912011
641	15.37	17.57	70.16	23.17	21.75	Q5NR28	Methyl-accepting chemotaxis sensory transducer OS=Zymomonas mobilis subsp. mobilis (strain ATCC 31821 / ZM4 / CP4) GN=ZMO0202 PE=4 SV=1	ZMO0202	ZYMMO	23	1.1272	0.585316	1.33045	0.847227	1.49969	0.704693	0.161664	1.33045	0.487529	0.937562	1.38038	0.523192	1.35519	1.01859	1.95885	1.31826	0.558138	1.38038	0.954993	1.94089	0.293765	0.0323011	2.33346	0.141906	0.685488	0.501187	0.0897449	1.61436	0.157036	0.809096
1065	6.01	6.01	76.87	29.25	29.25	Q5NQE6	17 kDa surface antigen OS=Zymomonas mobilis subsp. mobilis (strain ATCC 31821 / ZM4 / CP4) GN=ZMO0435 PE=4 SV=2	ZMO0435	ZYMMO	14	2.60615	0.74508	1.55597	1.67494	3.7325	1.58489	0.616135	1.47231	1.07647	2.24905	2.67917	0.682842	1.57036	1.70608	3.80189	2.72898	0.910721	1.44544	1.88799	3.90841	9.0365	0.195252	1.58489	5.70164	15.5597	4.57088	0.56307	1.51356	3.01995	7.24436
39	62.84	63.01	76.71	42.91	40.54	Q5NMK1	Leucine--tRNA ligase OS=Zymomonas mobilis subsp. mobilis (strain ATCC 31821 / ZM4 / CP4) GN=leuS PE=3 SV=1	leuS	ZYMMO	52	3.01995	0.00368553	1.6293	1.85353	4.05509	2.39883	0.024237	1.44544	1.65959	2.85759	2.88403	0.002323	1.6293	1.77011	3.59749	2.70396	0.000896655	1.5417	1.75388	3.53183	0.376704	0.00828035	1.85353	0.291072	0.698232	1.22462	0.976964	1.38038	0.887156	1.48594
644	15.3	15.57	64.43	22.69	18.15	Q5NPY4	Uncharacterized protein OS=Zymomonas mobilis subsp. mobilis (strain ATCC 31821 / ZM4 / CP4) GN=ZMO0597 PE=4 SV=2	ZMO0597	ZYMMO	10	1.83654	0.372577	1.70608	1.07647	2.96483	1.02802	0.610104	1.64437	0.625173	1.65959	0.83946	0.525086	1.65959	0.47863	1.39316	1.15878	0.983864	1.6293	0.711214	1.95885	0.698232	0.62	1.80302	0.301995	1.25892	1.8197	0.297532	1.80302	1.00925	3.0761
45	60.64	60.89	59.04	33.16	32.05	Q5NLZ0	Transcription-repair-coupling factor OS=Zymomonas mobilis subsp. mobilis (strain ATCC 31821 / ZM4 / CP4) GN=mfd PE=3 SV=2	mfd	ZYMMO	43	5.29664	0.000157446	2.14783	2.46604	6.91831	4.16869	0.012143	1.87068	2.22844	5.24808	4.28548	0.00201338	1.80302	2.37684	6.66807	2.70396	0.010451	1.41906	1.90546	3.31131	7.72681	3.19428e-07	1.99526	3.87258	11.9124	6.30957	0.000235485	2.0893	3.01995	10.0925
646	15.25	15.48	58.47	18.6	14.14	Q5NLT4	Cell division protein FtsK/SpoIIIE OS=Zymomonas mobilis subsp. mobilis (strain ATCC 31821 / ZM4 / CP4) GN=ZMO1702 PE=4 SV=2	ZMO1702	ZYMMO	9	0.903649	0.57437	1.49969	0.60256	1.35519	0.887156	0.637199	1.51356	0.586138	1.34276	0.672977	0.100211	1.49969	0.409261	1.00925	0.539511	0.0611734	1.55597	0.328095	0.83946	0.824138	0.405161	1.49969	0.544503	1.23595	0.591562	0.0863015	1.59956	0.293765	0.946237
647	15.24	15.45	93.26	55.06	49.44	Q5NR21	50S ribosomal protein L27 OS=Zymomonas mobilis subsp. mobilis (strain ATCC 31821 / ZM4 / CP4) GN=rpmA PE=3 SV=1	rpmA	ZYMMO	26	0.831764	0.784485	1.21339	0.685488	1.00925	0.990832	0.869009	1.30617	0.794328	1.2942	0.457088	0.0363012	1.40605	0.328095	0.642688	0.461318	0.289166	1.41906	0.293765	0.654636	0.570164	0.145046	1.33045	0.387258	0.758578	0.285759	0.0392699	1.67494	0.18197	0.47863
648	15.23	15.41	69.67	34.64	26.03	Q5NP71	Replicative DNA helicase OS=Zymomonas mobilis subsp. mobilis (strain ATCC 31821 / ZM4 / CP4) GN=ZMO0865 PE=3 SV=1	ZMO0865	ZYMMO	11	1.33045	0.877583	1.51356	0.879022	1.95885	1.34276	0.947114	1.48594	0.903649	1.97697	0.660694	0.183914	1.72187	0.37325	1.13763	0.42462	0.135889	1.49969	0.244343	0.636796	1.59956	0.926357	1.6293	0.981748	2.37684	0.346737	0.165632	2.0893	0.207014	0.724436
649	15.19	16.07	87.64	50.97	50.97	Q5NR39	DSBA oxidoreductase OS=Zymomonas mobilis subsp. mobilis (strain ATCC 31821 / ZM4 / CP4) GN=ZMO0191 PE=4 SV=1	ZMO0191	ZYMMO	16	0.937562	0.730114	1.5417	0.328095	1.44544	0.207014	0.0411491	2.77971	0.11695	0.57544	1.43219	0.640554	1.51356	0.946237	2.10863	1.13763	0.738767	1.6293	0.698232	1.70608	3.16228	0.0107191	2.05116	1.5417	5.19996	1.55597	0.583549	1.69044	0.92045	2.42103
650	15.15	15.37	75.62	41.32	37.19	Q9X3X2	Ubiquinone/menaquinone biosynthesis C-methyltransferase UbiE OS=Zymomonas mobilis subsp. mobilis (strain ATCC 31821 / ZM4 / CP4) GN=ubiE PE=3 SV=2	ubiE	ZYMMO	12	0.831764	0.797307	1.48594	0.510505	1.23595	1.15878	0.400491	1.41906	0.816582	1.69044	0.787046	0.724652	1.41906	0.465586	1.11686	0.92045	0.68468	1.38038	0.666807	1.27057	1.20226	0.201115	1.47231	0.816582	1.77011	0.255859	0.0107634	2.35505	0.0376704	0.60256
651	15.14	15.26	59.56	17.42	16.33	Q5NQM1	Penicillin-binding protein 2 OS=Zymomonas mobilis subsp. mobilis (strain ATCC 31821 / ZM4 / CP4) GN=ZMO0359 PE=4 SV=2	ZMO0359	ZYMMO	8	0.954993	0.907948	1.48594	0.636796	1.41906	0.510505	0.204563	1.78649	0.263027	0.912011	0.387258	0.15789	2.14783	0.169044	0.831764	0.501187	0.0796691	1.7378	0.283139	0.870964	1.03753	0.60387	1.47231	0.704693	1.51356	0.390841	0.102398	2.1677	0.212814	0.847227
652	15.07	15.12	89.01	69.23	69.23	Q5NQY6	Histone family protein DNA-binding protein OS=Zymomonas mobilis subsp. mobilis (strain ATCC 31821 / ZM4 / CP4) GN=ZMO0244 PE=3 SV=1	ZMO0244	ZYMMO	33	1.59956	0.483274	1.41906	1.1272	2.0893	1.19124	0.453104	1.31826	0.903649	1.5417	1.03753	0.829599	1.30617	0.794328	1.2942	0.912011	0.971031	1.25892	0.717794	1.14815	0.222843	0.539851	1.95885	0.136773	0.436516	0.666807	0.852005	1.33045	0.483059	0.887156
812	11.17	11.17	91.07	66.07	64.29	Q5NQ89	Nitrogen regulatory protein P-II OS=Zymomonas mobilis subsp. mobilis (strain ATCC 31821 / ZM4 / CP4) GN=ZMO0492 PE=3 SV=2	ZMO0492	ZYMMO	16	2.91072	0.0214805	1.83654	1.58489	6.91831	2.58226	0.0510852	1.61436	1.59956	6.13762	4.16869	0.0223452	1.7378	2.39883	9.63829	2.70396	0.00946724	1.69044	1.59956	6.98232	2.91072	0.0433845	1.80302	1.61436	6.42688	3.59749	0.011314	1.87068	1.92309	9.37562
654	14.99	15.14	80.75	36.1	33.96	Q5NQE2	Pseudouridine synthase OS=Zymomonas mobilis subsp. mobilis (strain ATCC 31821 / ZM4 / CP4) GN=ZMO0439 PE=3 SV=1	ZMO0439	ZYMMO	11	0.469894	0.114219	1.69044	0.258226	0.794328	0.496592	0.245634	1.55597	0.285759	0.772681	0.42462	0.0559138	1.67494	0.165959	0.711214	0.510505	0.0796277	1.45881	0.239883	0.744732	1.6293	0.0267795	1.34276	1.21339	2.35505	0.337287	0.150373	1.88799	0.0946237	0.636796
655	14.89	15.46	81.34	33.8	31.69	Q5NPZ8	Acetyl-coenzyme A carboxylase carboxyl transferase subunit beta OS=Zymomonas mobilis subsp. mobilis (strain ATCC 31821 / ZM4 / CP4) GN=accD PE=3 SV=1	accD	ZYMMO	14	1.13763	0.517572	1.41906	0.801678	1.87068	1.22462	0.489484	1.45881	0.83946	2.03236	0.895365	0.777298	1.45881	0.57544	1.30617	0.903649	0.630564	1.41906	0.642688	1.28233	2.12814	0.010239	1.49969	1.41906	4.48745	1.09648	0.754606	1.39316	0.787046	1.67494
656	14.87	14.87	92	76	69.33	Q5NNE1	50S ribosomal protein L31 OS=Zymomonas mobilis subsp. mobilis (strain ATCC 31821 / ZM4 / CP4) GN=rpmE PE=3 SV=1	rpmE	ZYMMO	27	1.43219	0.46405	1.27057	1.1272	1.78649	1.44544	0.191881	1.27057	1.13763	1.78649	0.301995	0.0207922	1.6293	0.158489	0.49204	0.487529	0.126006	1.36773	0.37325	0.666807	0.42462	0.0177207	1.52757	0.265461	0.648634	0.299226	0.00398824	1.83654	0.119124	0.549541
657	14.85	14.87	61.74	41.67	41.67	Q5NLT7	Exodeoxyribonuclease III Xth OS=Zymomonas mobilis subsp. mobilis (strain ATCC 31821 / ZM4 / CP4) GN=ZMO1699 PE=4 SV=2	ZMO1699	ZYMMO	11	1.69044	0.419205	1.72187	0.981748	2.67917	2.55859	0.83397	2.01372	1.27057	4.01791	1.39316	0.268049	1.69044	0.824138	2.53513	1.28233	0.142855	1.59956	0.801678	2.07014	2.07014	0.867484	1.87068	1.10662	3.37287	0.862979	0.145347	1.65959	0.524808	1.43219
658	14.83	14.93	69.28	26.8	25.15	Q5NM34	Uncharacterized protein OS=Zymomonas mobilis subsp. mobilis (strain ATCC 31821 / ZM4 / CP4) GN=ZMO1602 PE=4 SV=1	ZMO1602	ZYMMO	8	0.862979	0.723935	1.78649	0.483059	1.5417	0.698232	0.199834	1.7378	0.383707	1.21339	0.608135	0.12302	1.80302	0.288403	1.09648	0.505825	0.246339	1.99526	0.16293	1.00925	1.64437	0.234921	1.85353	0.887156	3.0761	1.45881	0.315265	1.75388	0.831764	2.70396
659	14.8	14.85	60.76	26.39	20.49	Q5NNZ8	Alkaline phosphatase PhoD OS=Zymomonas mobilis subsp. mobilis (strain ATCC 31821 / ZM4 / CP4) GN=phoD PE=1 SV=1	phoD	ZYMMO	8	0.765597	0.32687	1.27057	0.57544	0.972747	0.711214	0.130191	1.36773	0.47863	0.972747	0.954993	0.810566	1.5417	0.619441	1.47231	0.737904	0.227032	1.31826	0.529663	0.972747	0.346737	0.00346694	1.44544	0.125893	0.501187	0.505825	0.0241566	1.40605	0.296483	0.711214
660	14.76	15.16	50.45	24.78	24.78	Q5NRD6	Biotin synthase OS=Zymomonas mobilis subsp. mobilis (strain ATCC 31821 / ZM4 / CP4) GN=bioB PE=3 SV=2	bioB	ZYMMO	14	0.801678	0.382108	1.30617	0.608135	1.04713	0.691831	0.486952	1.40605	0.496592	0.972747	0.77983	0.535982	1.39316	0.554626	1.08643	0.809096	0.981767	1.31826	0.60256	1.0666	0.903649	0.629566	1.2942	0.691831	1.1695	0.218776	0.127157	2.88403	0.147231	0.630957
661	14.75	14.88	60.1	37.98	32.69	Q5NPM8	Phosphoribosylglycinamide formyltransferase OS=Zymomonas mobilis subsp. mobilis (strain ATCC 31821 / ZM4 / CP4) GN=purN PE=3 SV=2	purN	ZYMMO	12	0.405508	0.0488511	1.65959	0.122462	0.672977	0.534564	0.109734	1.49969	0.242103	0.801678	0.580764	0.117885	1.36773	0.316228	0.794328	0.280543	0.071281	2.29087	0.143219	0.642688	1.28233	0.507087	1.35519	0.946237	1.8197	0.794328	0.967989	1.41906	0.559758	1.1272
1025	6.44	6.45	72.6	24.66	24.66	Q5NMK0	Uncharacterized protein OS=Zymomonas mobilis subsp. mobilis (strain ATCC 31821 / ZM4 / CP4) GN=ZMO1436 PE=4 SV=1	ZMO1436	ZYMMO	6	2.48886	0.52909	2.42103	1.02802	4.28548	4.2462	0.154715	3.01995	1.40605	7.94328	3.98107	0.270543	2.96483	1.34276	7.11213	2.70396	0.419353	2.37684	1.13763	4.36516	2.53513	0.388442	2.39883	1.05682	4.52898	3.28095	0.15958	2.63027	1.24738	5.44503
404	22.37	23.18	66.04	22.83	19.94	Q5NLZ2	DEAD/DEAH box helicase domain protein OS=Zymomonas mobilis subsp. mobilis (strain ATCC 31821 / ZM4 / CP4) GN=ZMO1644 PE=4 SV=1	ZMO1644	ZYMMO	11	2.46604	0.371389	2.05116	1.20226	3.94457	2.96483	0.251192	2.48886	1.19124	5.15229	3.43558	0.22186	2.46604	1.39316	5.29664	2.67917	0.153722	1.97697	1.35519	4.2462	3.13329	0.357508	2.39883	1.30617	5.59758	5.05825	0.0406998	3.28095	1.5417	8.70964
664	14.7	14.7	82.7	41.82	41.82	H2VFN3	Thioredoxin reductase OS=Zymomonas mobilis subsp. mobilis (strain ATCC 31821 / ZM4 / CP4) GN=ZMO1142 PE=3 SV=1	ZMO1142	ZYMMO	14	0.483059	0.0459596	1.5417	0.288403	0.744732	1.24738	0.285999	1.48594	0.83946	1.87068	0.92045	0.0871469	1.39316	0.648634	1.28233	0.990832	0.024672	1.40605	0.698232	1.39316	0.270396	0.147522	2.46604	0.167494	0.666807	1.39316	0.834579	1.49969	0.928966	2.18776
665	14.66	14.66	84.34	33.73	28.01	Q9REQ9	Ribosomal RNA small subunit methyltransferase H OS=Zymomonas mobilis subsp. mobilis (strain ATCC 31821 / ZM4 / CP4) GN=rsmH PE=3 SV=2	rsmH	ZYMMO	9	0.824138	0.332544	1.45881	0.559758	1.20226	0.679204	0.140521	1.49969	0.432514	1.01859	0.895365	0.466959	1.52757	0.625173	1.36773	0.672977	0.148725	1.52757	0.405508	1.02802	0.737904	0.181386	1.52757	0.469894	1.1272	0.801678	0.260128	1.51356	0.519996	1.21339
666	14.65	14.7	74.9	53.61	51.71	Q5NLY2	Ubiquinone biosynthesis O-methyltransferase OS=Zymomonas mobilis subsp. mobilis (strain ATCC 31821 / ZM4 / CP4) GN=ZMO1654 PE=4 SV=1	ZMO1654	ZYMMO	10	1.69044	0.362086	1.78649	0.946237	3.56451	0.946237	0.939337	1.61436	0.510505	1.52757	1.38038	0.358095	1.72187	0.801678	2.35505	1.21339	0.297997	1.70608	0.711214	1.97697	0.92045	0.687735	1.59956	0.559758	1.47231	2.0893	0.279828	1.8197	1.14815	4.40555
765	12.11	14.14	74.9	44.94	37.25	Q5NPH2	Alpha/beta hydrolase fold protein OS=Zymomonas mobilis subsp. mobilis (strain ATCC 31821 / ZM4 / CP4) GN=ZMO0764 PE=4 SV=1	ZMO0764	ZYMMO	16	3.01995	0.138968	2.12814	1.41906	8.16582	1.77011	0.919012	1.58489	1.11686	3.56451	2.31206	0.13451	1.78649	1.2942	5.15229	2.67917	0.0278814	1.97697	1.35519	5.7544	1.34276	0.566923	1.58489	0.847227	2.22844	3.87258	0.0230012	2.03236	1.90546	10.4713
668	14.63	14.69	76.89	56	52.89	Q5NQX3	Two component transcriptional regulator, winged helix family OS=Zymomonas mobilis subsp. mobilis (strain ATCC 31821 / ZM4 / CP4) GN=ZMO0257 PE=4 SV=1	ZMO0257	ZYMMO	19	1.40605	0.954998	1.43219	0.981748	2.58226	1.1695	0.795689	1.31826	0.887156	1.64437	1.45881	0.497196	1.40605	1.03753	2.51189	1.44544	0.239027	1.38038	1.04713	2.58226	4.01791	0.00233128	1.61436	2.48886	11.695	2.05116	0.0519269	1.51356	1.35519	3.94457
669	14.62	16.5	60.67	21.51	17.65	Q5NLJ6	ABC transporter related protein OS=Zymomonas mobilis subsp. mobilis (strain ATCC 31821 / ZM4 / CP4) GN=ZMO1790 PE=4 SV=1	ZMO1790	ZYMMO	8	2.26987	0.379503	1.90546	1.19124	5.80764	2.75423	0.318205	1.97697	1.39316	7.7983	1.19124	0.6497	1.55597	0.765597	1.78649	1.33045	0.888044	1.59956	0.831764	2.93765	1.65959	0.818717	1.67494	0.990832	2.80543	2.24905	0.414853	1.92309	1.1695	7.44732
817	11.12	11.15	67.84	30.39	27.21	Q5NLA9	Glutamine cyclotransferase OS=Zymomonas mobilis subsp. mobilis (strain ATCC 31821 / ZM4 / CP4) GN=ZMO1877 PE=4 SV=1	ZMO1877	ZYMMO	9	2.91072	0.00855293	1.7378	1.67494	18.0302	3.37287	0.00723825	1.75388	1.92309	25.1189	3.01995	0.0130059	1.65959	1.8197	25.8226	2.67917	0.0173095	1.70608	1.57036	22.2843	0.625173	0.342433	1.72187	0.356451	1.07647	6.30957	0.00057447	1.92309	3.28095	38.0189
310	26.17	26.29	80.92	63.58	62.14	Q5NNN9	Phosphate-binding protein PstS OS=Zymomonas mobilis subsp. mobilis (strain ATCC 31821 / ZM4 / CP4) GN=ZMO1047 PE=3 SV=1	ZMO1047	ZYMMO	26	1.8197	0.32517	1.6293	1.11686	4.48745	1.51356	0.198472	1.45881	1.03753	2.91072	1.03753	0.928559	1.39316	0.744732	1.61436	2.65461	0.0290453	1.83654	1.44544	8.62979	0.870964	0.276948	1.36773	0.630957	1.19124	2.55859	0.011538	1.83654	1.39316	8.31764
672	14.58	14.58	64.41	41.89	41.89	Q5NQF1	Pyrimidine 5'-nucleotidase OS=Zymomonas mobilis subsp. mobilis (strain ATCC 31821 / ZM4 / CP4) GN=ZMO0430 PE=4 SV=1	ZMO0430	ZYMMO	9	0.529663	0.018335	1.36773	0.285759	0.724436	0.717794	0.437015	1.67494	0.42462	1.20226	0.376704	0.0104441	1.70608	0.195884	0.642688	0.226986	0.00637847	1.95885	0.0619441	0.444631	1.03753	0.706493	1.39316	0.744732	1.45881	0.239883	0.00565165	1.95885	0.0625173	0.469894
663	14.71	14.9	78.18	47.23	42.67	Q5NQH0	33 kDa chaperonin OS=Zymomonas mobilis subsp. mobilis (strain ATCC 31821 / ZM4 / CP4) GN=ZMO0410 PE=4 SV=1	ZMO0410	ZYMMO	19	2.05116	0.70745	1.61436	1.27057	2.93765	2.0893	0.585845	1.59956	1.30617	3.01995	2.99226	0.116203	1.85353	1.61436	4.57088	2.65461	0.363077	1.88799	1.40605	4.20727	3.46737	0.108972	1.92309	1.80302	5.7544	2.1677	0.387352	1.6293	1.33045	3.19154
674	14.54	14.68	70.79	39.05	26.67	Q5NPF5	Transcriptional regulator, LysR family OS=Zymomonas mobilis subsp. mobilis (strain ATCC 31821 / ZM4 / CP4) GN=ZMO0781 PE=4 SV=1	ZMO0781	ZYMMO	14	0.724436	0.0974241	1.33045	0.519996	0.963829	0.903649	0.547523	1.33045	0.672977	1.20226	0.704693	0.419685	1.39316	0.465586	0.981748	0.946237	0.915427	1.34276	0.691831	1.27057	0.505825	0.0115077	1.59956	0.21677	0.809096	0.586138	0.023493	1.48594	0.328095	0.870964
675	14.53	14.62	84.24	40.76	35.87	Q5NR09	Transcriptional regulator, CarD family OS=Zymomonas mobilis subsp. mobilis (strain ATCC 31821 / ZM4 / CP4) GN=ZMO0221 PE=4 SV=1	ZMO0221	ZYMMO	12	0.831764	0.391109	1.2942	0.648634	1.07647	1	0.663963	1.23595	0.809096	1.31826	0.717794	0.521069	1.33045	0.519996	0.954993	0.539511	0.287848	1.43219	0.376704	0.772681	0.143219	0.0224981	2.75423	0.0461318	0.394457	0.440555	0.114721	1.48594	0.265461	0.654636
676	14.51	17.08	82.11	37.38	35.46	Q5NLU6	Chaperone DnaJ domain protein OS=Zymomonas mobilis subsp. mobilis (strain ATCC 31821 / ZM4 / CP4) GN=ZMO1690 PE=4 SV=1	ZMO1690	ZYMMO	13	0.691831	0.490324	1.48594	0.394457	1.02802	0.465586	0.291768	1.58489	0.118032	0.737904	0.539511	0.36566	1.41906	0.376704	0.765597	1.25892	0.374923	1.43219	0.879022	2.10863	4.16869	0.0063655	1.8197	2.29087	9.90832	3.16228	0.00768872	1.69044	1.87068	7.51623
1040	6.19	6.26	78.91	42.18	23.13	H2VFQ5	Cyclase/dehydrase OS=Zymomonas mobilis subsp. mobilis (strain ATCC 31821 / ZM4 / CP4) GN=ZMO1131 PE=4 SV=1	ZMO1131	ZYMMO	4	1.36773	0.996504	2.05116	0.666807	2.65461	0.299226	0.41765	2.37684	0.149969	0.711214	2.12814	0.534631	2.33346	0.912011	4.44631	2.65461	0.289504	2.29087	1.15878	5.34564	0.77983	0.440218	1.88799	0.42462	1.47231	0.912011	0.304173	2.0893	0.413047	1.90546
678	14.48	14.62	57.04	28.18	22.63	Q5NRG9	Histidine acid phosphatase OS=Zymomonas mobilis subsp. mobilis (strain ATCC 31821 / ZM4 / CP4) GN=ZMO0061 PE=4 SV=1	ZMO0061	ZYMMO	9	1.24738	0.295461	1.30617	0.954993	1.8197	1.10662	0.758271	1.52757	0.724436	1.69044	1.24738	0.0610741	1.5417	0.809096	1.94089	1.05682	0.828383	1.57036	0.672977	1.6293	0.260615	0.0267744	2.60615	0.0549541	0.679204	1.11686	0.635435	1.33045	0.83946	1.61436
679	14.48	14.51	64.5	29.27	22.76	Q5NLR4	S-(hydroxymethyl)glutathione dehydrogenase OS=Zymomonas mobilis subsp. mobilis (strain ATCC 31821 / ZM4 / CP4) GN=ZMO1722 PE=3 SV=1	ZMO1722	ZYMMO	8	1.11686	0.993665	1.40605	0.794328	1.64437	1.05682	0.739495	1.41906	0.744732	2.22844	1.07647	0.941147	1.40605	0.765597	1.67494	1.38038	0.537156	1.51356	0.912011	2.80543	2.10863	0.0321602	1.61436	1.30617	6.0256	0.937562	0.934579	1.39316	0.666807	1.30617
680	14.43	14.63	79.17	42.01	38.54	Q5NN15	Uroporphyrin-III C-methyltransferase OS=Zymomonas mobilis subsp. mobilis (strain ATCC 31821 / ZM4 / CP4) GN=ZMO1271 PE=3 SV=1	ZMO1271	ZYMMO	10	1.05682	0.681536	1.48594	0.711214	1.57036	1.44544	0.111103	1.48594	0.972747	2.208	0.887156	0.888388	1.47231	0.597035	1.30617	0.448745	0.0173435	1.59956	0.226986	0.717794	2.80543	0.00122946	1.41906	1.97697	4.52898	0.510505	0.569316	1.65959	0.299226	0.847227
299	26.78	28.56	79.06	58.13	45.63	O69015	Homoserine kinase OS=Zymomonas mobilis subsp. mobilis (strain ATCC 31821 / ZM4 / CP4) GN=thrB PE=3 SV=2	thrB	ZYMMO	17	0.895365	0.759584	1.43219	0.519996	1.28233	1.04713	0.808918	1.41906	0.737904	1.45881	2.1677	0.017229	1.77011	1.22462	3.25087	2.63027	0.000248908	1.97697	1.33045	5.01187	0.990832	0.56541	1.39316	0.679204	1.38038	2.70396	0.00234947	1.97697	1.36773	5.10505
682	14.42	14.6	61.12	27.87	26.52	Q5NRF3	tRNA-2-methylthio-N(6)-dimethylallyladenosine synthase OS=Zymomonas mobilis subsp. mobilis (strain ATCC 31821 / ZM4 / CP4) GN=miaB PE=3 SV=1	miaB	ZYMMO	9	0.580764	0.0322	1.48594	0.334195	0.862979	0.954993	0.981828	1.47231	0.648634	1.40605	0.448745	0.00624052	1.6293	0.251189	0.731139	0.301995	0.00577348	1.65959	0.1	0.501187	0.549541	0.033629	1.52757	0.343558	0.83946	0.148594	0.0119702	2.31206	0.0428548	0.343558
683	14.42	14.42	66.67	27.72	25.61	Q5NLR8	Uncharacterized protein OS=Zymomonas mobilis subsp. mobilis (strain ATCC 31821 / ZM4 / CP4) GN=ZMO1718 PE=4 SV=1	ZMO1718	ZYMMO	10	1.02802	0.3012	1.51356	0.679204	1.51356	1.18032	0.480292	1.23595	0.954993	1.6293	0.801678	0.84194	1.36773	0.37325	1.09648	0.809096	0.407455	1.38038	0.534564	1.11686	0.322107	0.0265591	2.22844	0.0744732	0.717794	0.731139	0.889721	1.51356	0.340408	1.10662
443	20.96	21.12	79.9	49.62	45.04	Q5NL29	Glycosyl transferase group 1 OS=Zymomonas mobilis subsp. mobilis (strain ATCC 31821 / ZM4 / CP4) GN=ZMO1957 PE=4 SV=1	ZMO1957	ZYMMO	11	1.19124	0.946559	2.88403	0.413047	1.80302	1.30617	0.901408	1.88799	0.691831	1.97697	1.0666	0.879312	1.48594	0.717794	1.64437	2.63027	0.148819	1.67494	1.57036	5.29664	2.77971	0.232333	1.65959	1.67494	5.70164	1.36773	0.588215	1.90546	0.717794	2.05116
685	14.35	16.42	57.08	30.72	25.49	Q5NLW9	Carboxyl-terminal protease OS=Zymomonas mobilis subsp. mobilis (strain ATCC 31821 / ZM4 / CP4) GN=ZMO1667 PE=3 SV=2	ZMO1667	ZYMMO	14	0.862979	0.708304	1.36773	0.625173	1.18032	0.879022	0.906577	1.34276	0.654636	1.18032	1.13763	0.639466	1.25892	0.903649	1.52757	0.809096	0.573625	1.34276	0.591562	1.08643	0.263027	0.0133533	2.10863	0.0630957	0.554626	0.461318	0.0615988	1.69044	0.214783	0.77983
686	14.28	14.36	53.83	31.69	30.33	Q5NLV3	L-asparaginase, type II OS=Zymomonas mobilis subsp. mobilis (strain ATCC 31821 / ZM4 / CP4) GN=ZMO1683 PE=3 SV=1	ZMO1683	ZYMMO	10	1.04713	0.998813	1.55597	0.672977	1.6293	2.0893	0.559852	1.57036	1.33045	3.25087	1.61436	0.762983	1.58489	1.01859	2.53513	1.2942	0.95885	1.59956	0.809096	2.03236	0.161436	0.183566	1.65959	0.0954993	0.267917	1.31826	0.973457	1.64437	0.801678	2.10863
856	10.09	10.15	60.08	28.29	22.09	Q5NMV7	NAD kinase OS=Zymomonas mobilis subsp. mobilis (strain ATCC 31821 / ZM4 / CP4) GN=nadK PE=3 SV=1	nadK	ZYMMO	8	2.29087	0.110377	2.1677	1.05682	4.69894	1.5417	0.567479	1.97697	0.77983	2.63027	2.42103	0.159389	2.10863	1.14815	4.36516	2.60615	0.0217347	2.26987	1.14815	5.44503	2.35505	0.187491	1.95885	1.20226	4.09261	2.0893	0.0219007	1.85353	1.1272	4.28548
1112	5.41	5.41	55.51	11.44	11.44	Q5NR69	MotA/TolQ/ExbB proton channel OS=Zymomonas mobilis subsp. mobilis (strain ATCC 31821 / ZM4 / CP4) GN=ZMO0161 PE=3 SV=2	ZMO0161	ZYMMO	4	2.67917	0.216461	2.63027	1.01859	10.2802	3.04789	0.132574	2.55859	1.19124	15.417	3.22107	0.127714	2.75423	1.1695	11.1686	2.60615	0.197263	2.33346	1.11686	9.46237	1.36773	0.306006	1.92309	0.711214	3.63078	3.25087	0.138252	2.83139	1.14815	16.293
1255	2.66	2.75	69.01	9.39	7.512	Q5NN34	Cytochrome c biogenesis factor-like protein OS=Zymomonas mobilis subsp. mobilis (strain ATCC 31821 / ZM4 / CP4) GN=ZMO1252 PE=4 SV=1	ZMO1252	ZYMMO	3	3.0761	0.229948	2.18776	1.40605	15.8489	1.40605	0.598423	13.8038	0.101859	19.4089	2.53513	0.283557	20.3236	0.124738	35.3183	2.60615	0.275016	26.7917	0.0972747	38.7258	0.102802	0.0345975	31.6228	0.0161436	3.25087	2.99226	0.238756	28.0543	0.10666	36.9828
690	14.11	14.12	58.65	34.31	32.26	Q5NP58	Chemotaxis response regulator protein-glutamate methylesterase OS=Zymomonas mobilis subsp. mobilis (strain ATCC 31821 / ZM4 / CP4) GN=cheB PE=3 SV=1	cheB	ZYMMO	14	0.401791	0.00156557	1.36773	0.267917	0.549541	0.648634	0.205409	1.2942	0.496592	0.83946	0.20893	0.001558	1.41906	0.110662	0.296483	0.0428548	0.070121	2.67917	0.0199526	0.114815	0.613762	0.0132078	1.2942	0.461318	0.794328	0.151356	0.000168718	1.8197	0.0436516	0.275423
1259	2.57	2.57	80	29.52	29.52	Q5NPV9	Uncharacterized protein OS=Zymomonas mobilis subsp. mobilis (strain ATCC 31821 / ZM4 / CP4) GN=ZMO0622 PE=4 SV=1	ZMO0622	ZYMMO	2	2.51189	0.234828	8.62979	0.291072	21.0863	2.31206	0.252335	15.2757	0.151356	24.6604	1.04713	0.924782	19.2309	0.0544503	19.2309	2.60615	0.224943	27.2898	0.0954993	32.2107	3.04789	0.197753	13.6773	0.222843	28.0543	2.83139	0.211657	2.0893	1.35519	5.91562
692	14.07	14.08	64.13	34.95	33.74	Q5NN79	Nitrilase/cyanide hydratase and apolipoprotein N-acyltransferase OS=Zymomonas mobilis subsp. mobilis (strain ATCC 31821 / ZM4 / CP4) GN=ZMO1207 PE=4 SV=1	ZMO1207	ZYMMO	9	2.37684	0.206731	2.01372	1.18032	5.24808	2.208	0.107626	1.90546	1.15878	4.05509	1.30617	0.888837	1.69044	0.772681	2.12814	1.44544	0.56579	1.67494	0.862979	2.37684	1.72187	0.201514	1.69044	1.01859	3.16228	3.80189	0.00941577	2.18776	1.7378	9.37562
559	17.36	17.36	59.9	29.44	29.44	Q8GF33	Uncharacterized protein OS=Zymomonas mobilis subsp. mobilis (strain ATCC 31821 / ZM4 / CP4) PE=4 SV=1	4	ZYMMO	12	2.99226	0.0102321	1.77011	1.69044	5.49541	1.97697	0.193572	1.59956	1.23595	3.01995	2.88403	0.0108528	1.7378	1.65959	4.69894	2.58226	0.0111128	1.7378	1.48594	4.57088	0.356451	0.0782687	1.83654	0.0613762	0.654636	0.946237	0.970701	1.40605	0.413047	1.33045
694	14.03	14.51	75.42	55.87	53.07	Q5NML6	N5-carboxyaminoimidazole ribonucleotide mutase OS=Zymomonas mobilis subsp. mobilis (strain ATCC 31821 / ZM4 / CP4) GN=purE PE=3 SV=1	purE	ZYMMO	14	1.09648	0.870199	1.36773	0.801678	1.52757	1.05682	0.569262	1.40605	0.751623	1.49969	0.990832	0.390307	1.36773	0.717794	1.35519	0.47863	0.670439	1.58489	0.328095	0.758578	0.331131	0.125084	1.7378	0.231207	0.57544	1.25892	0.918024	1.40605	0.895365	1.8197
695	14.02	15.17	58.18	31.1	24.66	Q5NNW6	Purine nucleoside permease OS=Zymomonas mobilis subsp. mobilis (strain ATCC 31821 / ZM4 / CP4) GN=ZMO0970 PE=4 SV=2	ZMO0970	ZYMMO	9	0.519996	0.0460383	1.59956	0.316228	0.831764	0.436516	0.0825785	1.80302	0.237684	0.787046	0.648634	0.046069	1.57036	0.416869	1.01859	0.334195	0.0934971	1.95885	0.158489	0.654636	0.214783	0.0393465	2.10863	0.092045	0.452898	0.158489	0.215155	2.33346	0.0505825	0.369828
696	14.02	14.1	72.92	39.58	34.58	Q5NMW8	Uncharacterized protein OS=Zymomonas mobilis subsp. mobilis (strain ATCC 31821 / ZM4 / CP4) GN=ZMO1318 PE=4 SV=1	ZMO1318	ZYMMO	8	1.15878	0.978866	1.85353	0.625173	2.39883	0.409261	0.293761	2.35505	0.0564937	0.963829	1.48594	0.632442	1.5417	0.963829	3.46737	0.954993	0.893477	1.80302	0.524808	1.72187	1.10662	0.895781	1.69044	0.654636	2.1677	0.691831	0.453944	2.12814	0.265461	1.47231
926	8.28	8.31	60.61	19.28	13.22	Q5NPM6	Uncharacterized protein OS=Zymomonas mobilis subsp. mobilis (strain ATCC 31821 / ZM4 / CP4) GN=ZMO0710 PE=4 SV=2	ZMO0710	ZYMMO	4	1.00925	0.997261	5.10505	0.197697	2.46604	1.92309	0.846503	2.55859	0.751623	4.44631	4.09261	0.301337	3.13329	1.30617	9.28966	2.58226	0.47523	2.72898	0.946237	5.97035	2.12814	0.77064	2.53513	0.83946	6.25173	4.09261	0.220937	2.91072	1.40605	8.95365
1016	6.66	6.66	62.34	37.66	28.57	Q5NLB2	BolA family protein OS=Zymomonas mobilis subsp. mobilis (strain ATCC 31821 / ZM4 / CP4) GN=ZMO1874 PE=3 SV=1	ZMO1874	ZYMMO	8	2.67917	0.352754	1.59956	1.67494	4.01791	2.55859	0.177152	1.59956	1.59956	3.7325	3.10456	0.101492	1.6293	1.90546	4.36516	2.58226	0.0689312	1.58489	1.6293	3.7325	0.42462	0.923448	1.78649	0.169044	0.758578	1.70608	0.25108	1.5417	1.10662	2.70396
1315	2	2.11	50.61	4.028	1.576	D3G2F1	ABC transporter related protein OS=Zymomonas mobilis subsp. mobilis (strain ATCC 31821 / ZM4 / CP4) GN=ZZM4_0135 PE=4 SV=1	ZZM4_0135	ZYMMO	1	3.16228	0.206611	2.0893	1.51356	6.66807	1.85353	0.356148	2.10863	0.879022	3.87258	3.49945	0.191221	2.0893	1.67494	7.37904	2.58226	0.247111	2.10863	1.22462	5.39511	3.16228	0.206669	2.0893	1.51356	6.66807	2.46604	0.257951	2.0893	1.18032	5.19996
700	14	14.02	66.83	43.75	43.75	Q5NPI4	Uncharacterized protein OS=Zymomonas mobilis subsp. mobilis (strain ATCC 31821 / ZM4 / CP4) GN=ZMO0752 PE=4 SV=1	ZMO0752	ZYMMO	10	0.751623	0.799093	1.57036	0.380189	1.18032	0.270396	0.343799	2.18776	0.123595	0.591562	0.559758	0.113338	1.6293	0.235505	0.912011	0.501187	0.238905	1.61436	0.280543	0.809096	0.954993	0.993876	1.51356	0.619441	1.44544	0.903649	0.752647	1.57036	0.510505	1.41906
701	13.9	14.05	61.14	28.61	28.61	Q5NQ99	Fructose-1,6-bisphosphatase OS=Zymomonas mobilis subsp. mobilis (strain ATCC 31821 / ZM4 / CP4) GN=ZMO0482 PE=3 SV=1	ZMO0482	ZYMMO	9	1.2942	0.431772	1.35519	0.954993	1.77011	1.39316	0.436854	1.38038	1.00925	1.88799	0.870964	0.772726	1.40605	0.580764	1.22462	0.0903649	0.133229	5.64937	0.0452898	0.510505	0.366438	0.521721	2.1677	0.229087	0.794328	1.02802	0.744322	1.52757	0.672977	1.44544
1337	2	2	57.26	12.82	8.547	Q5NM49	Uncharacterized protein OS=Zymomonas mobilis subsp. mobilis (strain ATCC 31821 / ZM4 / CP4) GN=ZMO1587 PE=4 SV=1	ZMO1587	ZYMMO	1	1.7378	0.387509	2.0893	0.831764	3.63078	1.01859	0.956162	2.0893	0.487529	2.12814	0.205116	0.155591	2.10863	0.0972747	0.432514	2.55859	0.249047	2.0893	1.22462	5.39511	0.376704	0.244796	2.0893	0.178649	0.787046	1.19124	0.715246	2.0893	0.570164	2.51189
703	13.9	13.91	44.95	32.75	30.66	Q5NPX8	Flagellar motor protein MotA OS=Zymomonas mobilis subsp. mobilis (strain ATCC 31821 / ZM4 / CP4) GN=ZMO0603 PE=4 SV=1	ZMO0603	ZYMMO	11	0.666807	0.539322	1.52757	0.394457	1.01859	0.474242	0.0547603	1.78649	0.255859	0.847227	0.862979	0.301167	1.45881	0.586138	1.25892	1.23595	0.282484	1.40605	0.879022	1.83654	0.265461	0.0921045	2.39883	0.0847227	0.636796	0.654636	0.236751	1.49969	0.42462	0.981748
704	13.88	13.88	68.98	39.18	39.18	Q9REQ0	tRNA pseudouridine synthase A OS=Zymomonas mobilis subsp. mobilis (strain ATCC 31821 / ZM4 / CP4) GN=truA PE=3 SV=2	truA	ZYMMO	9	1.08643	0.975079	1.5417	0.704693	1.80302	1.33045	0.78005	1.61436	0.824138	2.31206	0.554626	0.0693613	1.61436	0.263027	0.895365	0.496592	0.0622893	1.7378	0.159956	0.862979	2.29087	0.0231312	1.6293	1.40605	4.61318	0.369828	0.0389803	2.33346	0.123595	0.862979
193	33.77	33.8	85.58	73.04	62.38	Q5NPE5	Aspartate carbamoyltransferase OS=Zymomonas mobilis subsp. mobilis (strain ATCC 31821 / ZM4 / CP4) GN=pyrB PE=3 SV=1	pyrB	ZYMMO	23	2.03236	0.192896	1.39316	1.45881	2.58226	1.69044	0.223318	1.35519	1.24738	2.208	0.824138	0.173747	1.27057	0.630957	1.04713	2.53513	0.00937011	1.47231	1.72187	3.49945	0.597035	0.415183	1.72187	0.42462	1.02802	2.44343	0.0196493	1.43219	1.70608	3.22107
915	8.57	8.77	74.77	61.68	61.68	Q5NMD7	Phosphoribosyl-ATP pyrophosphatase OS=Zymomonas mobilis subsp. mobilis (strain ATCC 31821 / ZM4 / CP4) GN=hisE PE=3 SV=1	hisE	ZYMMO	11	2.10863	0.875638	1.95885	1.07647	3.53183	1.92309	0.702188	1.72187	1.11686	3.28095	2.80543	0.540806	2.0893	1.34276	4.83059	2.53513	0.765427	2.01372	1.25892	4.28548	1.77011	0.795844	1.69044	1.04713	2.96483	1.55597	0.967114	1.59956	0.972747	2.46604
707	13.71	14.17	58.19	26.43	23.27	Q5NMX9	Hydro-lyase, Fe-S type, tartrate/fumarate subfamily, alpha subunit OS=Zymomonas mobilis subsp. mobilis (strain ATCC 31821 / ZM4 / CP4) GN=ZMO1307 PE=4 SV=1	ZMO1307	ZYMMO	10	0.487529	0.168837	1.59956	0.310456	0.77983	0.981748	0.593552	1.48594	0.660694	1.45881	0.862979	0.707051	1.47231	0.580764	1.27057	0.325087	0.0483742	1.90546	0.118032	0.619441	0.724436	0.70936	1.5417	0.474242	1.11686	0.180302	0.115047	2.01372	0.0824138	0.363078
708	13.66	13.87	65.47	38.12	31.39	Q5NQN7	Aminotransferase class IV OS=Zymomonas mobilis subsp. mobilis (strain ATCC 31821 / ZM4 / CP4) GN=ZMO0343 PE=4 SV=1	ZMO0343	ZYMMO	7	0.847227	0.316111	1.36773	0.586138	1.15878	0.870964	0.958792	1.41906	0.57544	1.23595	0.831764	0.387309	1.30617	0.580764	1.08643	0.711214	0.162569	1.38038	0.432514	0.981748	0.496592	0.20263	1.78649	0.277971	0.887156	0.140605	0.000817716	3.63078	0.0398107	0.510505
97	44.41	44.54	91.82	76.78	74.67	Q5NQA7	3,4-dihydroxy-2-butanone 4-phosphate synthase OS=Zymomonas mobilis subsp. mobilis (strain ATCC 31821 / ZM4 / CP4) GN=ZMO0474 PE=3 SV=1	ZMO0474	ZYMMO	55	3.28095	0.00082165	1.99526	1.64437	5.7544	2.67917	0.000191119	1.72187	1.55597	4.69894	2.85759	0.000780766	1.83654	1.55597	7.04693	2.51189	0.00134289	1.80302	1.39316	5.39511	12.4738	1.91869e-12	2.88403	4.32514	29.9226	7.87046	1.12244e-08	2.60615	3.01995	21.677
710	13.64	13.64	65.35	37.13	32.18	Q5NN88	5-aminolevulinate synthase OS=Zymomonas mobilis subsp. mobilis (strain ATCC 31821 / ZM4 / CP4) GN=ZMO1198 PE=3 SV=2	ZMO1198	ZYMMO	11	0.731139	0.591232	1.51356	0.432514	1.10662	1.21339	0.131302	1.38038	0.879022	1.72187	0.744732	0.326857	1.38038	0.510505	1.02802	0.625173	0.0582654	1.35519	0.394457	0.847227	0.113763	0.0113553	3.37287	0.0210863	0.383707	1.43219	0.102418	1.33045	1.07647	1.99526
711	13.64	13.64	82.26	33.06	32.66	Q5NLB7	Ribonuclease I-like protein OS=Zymomonas mobilis subsp. mobilis (strain ATCC 31821 / ZM4 / CP4) GN=ZMO1869 PE=3 SV=2	ZMO1869	ZYMMO	7	1.23595	0.433863	1.44544	0.855067	1.77011	1.65959	0.264995	1.69044	0.981748	2.48886	0.428549	0.796539	2.24905	0.239883	0.963829	1.20226	0.528995	1.51356	0.794328	1.80302	1.39316	0.596949	1.47231	0.946237	2.01372	1.2942	0.672478	1.48594	0.870964	1.90546
712	13.61	14.12	82.97	32.2	23.22	Q5NQA5	Riboflavin biosynthesis protein RibD OS=Zymomonas mobilis subsp. mobilis (strain ATCC 31821 / ZM4 / CP4) GN=ZMO0476 PE=4 SV=1	ZMO0476	ZYMMO	8	1.21339	0.375463	1.23595	0.981748	2.10863	0.903649	0.619396	1.55597	0.597035	1.40605	1.07647	0.620219	1.41906	0.758578	1.57036	0.704693	0.510774	1.61436	0.337287	1.13763	1.55597	0.0453843	1.34276	1.15878	2.99226	0.672977	0.82373	1.65959	0.296483	1.11686
430	21.52	21.71	72	50.4	47.6	Q5NQG1	Phospholipid/glycerol acyltransferase OS=Zymomonas mobilis subsp. mobilis (strain ATCC 31821 / ZM4 / CP4) GN=ZMO0419 PE=4 SV=1	ZMO0419	ZYMMO	14	2.42103	0.115607	1.90546	1.27057	4.83059	3.98107	0.0661135	2.44343	1.6293	7.17794	2.1677	0.569843	1.78649	1.21339	3.34195	2.51189	0.180116	1.87068	1.34276	4.01791	5.49541	0.000252381	2.39883	2.29087	11.695	4.2462	0.0371099	2.37684	1.78649	8.16582
714	13.6	13.65	42.02	11.47	11.47	Q5NM68	TonB-dependent receptor OS=Zymomonas mobilis subsp. mobilis (strain ATCC 31821 / ZM4 / CP4) GN=ZMO1568 PE=3 SV=2	ZMO1568	ZYMMO	8	0.544503	0.508186	1.87068	0.180302	1.01859	0.648634	0.676927	1.83654	0.280543	1.19124	1.1272	0.972376	1.65959	0.679204	1.83654	1.05682	0.871421	1.69044	0.625173	1.7378	1.27057	0.718243	1.77011	0.717794	2.10863	0.356451	0.449384	2.22844	0.159956	0.794328
715	13.46	13.6	69.22	22.95	17.72	Q5NN13	Amidohydrolase 3 OS=Zymomonas mobilis subsp. mobilis (strain ATCC 31821 / ZM4 / CP4) GN=ZMO1273 PE=4 SV=2	ZMO1273	ZYMMO	8	1.1695	0.814663	1.48594	0.787046	1.75388	0.972747	0.510406	1.47231	0.660694	1.43219	0.981748	0.642537	1.45881	0.672977	1.43219	0.660694	0.275823	1.51356	0.356451	1	0.251189	0.0580451	2.31206	0.107647	0.580764	1.02802	0.894982	1.45881	0.704693	1.51356
79	49.35	49.63	87.73	58.84	58.84	Q5NNF0	Cytochrome-c peroxidase OS=Zymomonas mobilis subsp. mobilis (strain ATCC 31821 / ZM4 / CP4) GN=ZMO1136 PE=4 SV=1	ZMO1136	ZYMMO	55	1.2942	0.590632	1.19124	1.08643	1.51356	1.0666	0.139674	1.23595	0.862979	1.25892	1.48594	0.00287121	1.18032	1.25892	1.77011	2.48886	4.2979e-06	1.31826	1.88799	3.28095	0.10666	1.48489e-06	2.46604	0.0461318	0.263027	0.990832	0.0774257	1.20226	0.772681	1.19124
717	13.41	15.51	53.44	31.8	27.87	Q5NNQ7	ABC transporter related protein OS=Zymomonas mobilis subsp. mobilis (strain ATCC 31821 / ZM4 / CP4) GN=ZMO1029 PE=4 SV=1	ZMO1029	ZYMMO	10	0.717794	0.180529	1.55597	0.376704	1.11686	0.405508	0.192948	1.65959	0.190546	0.672977	0.510505	0.155671	1.58489	0.325087	0.809096	0.737904	0.261191	1.27057	0.496592	0.937562	2.07014	0.0137551	1.28233	1.61436	3.01995	0.469894	0.0433761	1.45881	0.0794328	0.685488
718	13.4	13.48	54.31	17.43	17.43	Q5NQV6	RNA polymerase sigma-54 factor OS=Zymomonas mobilis subsp. mobilis (strain ATCC 31821 / ZM4 / CP4) GN=ZMO0274 PE=3 SV=1	ZMO0274	ZYMMO	8	1.1272	0.563355	1.47231	0.765597	1.72187	1.14815	0.582926	1.36773	0.83946	1.69044	1.27057	0.20852	1.2942	0.981748	1.88799	1.38038	0.159761	1.47231	0.937562	2.18776	1.65959	0.0467519	1.35519	1.22462	2.70396	2.10863	0.0068952	1.31826	1.59956	3.56451
719	13.35	13.38	82.35	51.13	47.96	Q5NL06	Ribosomal RNA small subunit methyltransferase G OS=Zymomonas mobilis subsp. mobilis (strain ATCC 31821 / ZM4 / CP4) GN=rsmG PE=3 SV=1	rsmG	ZYMMO	14	1.5417	0.245335	1.49969	1.02802	2.99226	1.59956	0.285001	1.52757	1.04713	3.10456	1.28233	0.649528	1.48594	0.862979	2.24905	1.07647	0.605254	1.45881	0.737904	1.75388	1.01859	0.727103	1.41906	0.717794	1.49969	0.47863	0.253292	1.70608	0.149969	0.816582
720	13.29	13.32	68.57	35.24	28.89	Q5NRK4	Sel1 domain protein repeat-containing protein OS=Zymomonas mobilis subsp. mobilis (strain ATCC 31821 / ZM4 / CP4) GN=ZMO0026 PE=4 SV=1	ZMO0026	ZYMMO	7	0.220801	4.06805e-05	1.51356	0.113763	0.334195	0.180302	0.000538274	1.80302	0.0972747	0.325087	0.145881	0.00903746	1.95885	0.0630957	0.285759	0.0465586	1.14293e-06	2.99226	0.0164437	0.139316	0.0660693	0.125501	1.92309	0.0325087	0.127057	0.0636796	0.000164995	2.85759	0.0255859	0.18197
721	13.27	14.09	91.13	67.74	63.71	Q5NN61	30S ribosomal protein S6 OS=Zymomonas mobilis subsp. mobilis (strain ATCC 31821 / ZM4 / CP4) GN=rpsF PE=3 SV=1	rpsF	ZYMMO	25	0.591562	0.345503	1.34276	0.444631	0.794328	0.824138	0.476756	1.27057	0.636796	1.04713	0.192309	0.10656	2.53513	0.102802	0.487529	0.188799	0.0848859	2.53513	0.0787046	0.47863	0.416869	0.0166198	1.5417	0.280543	0.642688	0.121339	0.201087	3.13329	0.0457088	0.380189
722	13.26	13.74	83.64	31.21	23.94	Q5NNJ5	DNA polymerase III, delta prime subunit OS=Zymomonas mobilis subsp. mobilis (strain ATCC 31821 / ZM4 / CP4) GN=ZMO1091 PE=4 SV=1	ZMO1091	ZYMMO	7	1.08643	0.828464	1.27057	0.855067	1.38038	1.09648	0.661986	1.24738	0.879022	1.36773	1.02802	0.866737	1.25892	0.816582	1.2942	0.954993	0.504744	1.21339	0.787046	1.15878	1.11686	0.739271	1.2942	0.862979	1.44544	1.03753	0.487462	1.34276	0.772681	1.39316
723	13.22	13.22	73.91	48.37	46.74	Q5NP73	Deoxycytidine triphosphate deaminase OS=Zymomonas mobilis subsp. mobilis (strain ATCC 31821 / ZM4 / CP4) GN=dcd PE=3 SV=2	dcd	ZYMMO	12	0.946237	0.421715	1.38038	0.648634	1.30617	1.1695	0.838934	1.36773	0.855067	1.61436	0.895365	0.211878	1.40605	0.630957	1.25892	0.855067	0.0733146	1.40605	0.625173	1.20226	0.544503	0.132337	1.67494	0.288403	0.912011	0.272898	0.0512625	2.37684	0.172187	0.648634
264	29.1	29.21	66.99	45.63	45.63	Q5NM63	Dyp-type peroxidase family OS=Zymomonas mobilis subsp. mobilis (strain ATCC 31821 / ZM4 / CP4) GN=ZMO1573 PE=4 SV=1	ZMO1573	ZYMMO	18	3.34195	0.254443	1.97697	1.69044	6.13762	2.51189	0.326858	1.7378	1.44544	4.2462	2.93765	0.335634	1.88799	1.55597	4.61318	2.48886	0.601479	1.83654	1.35519	3.80189	1.07647	0.553693	1.39316	0.772681	1.51356	3.46737	0.178286	1.92309	1.80302	5.91562
725	13.19	13.55	51.91	25.22	23.75	D2YW18	Tryptophan--tRNA ligase OS=Zymomonas mobilis subsp. mobilis (strain ATCC 31821 / ZM4 / CP4) GN=trpS PE=3 SV=1	trpS	ZYMMO	16	0.510505	0.0976125	1.34276	0.369828	0.685488	0.879022	0.212251	1.31826	0.666807	1.15878	0.903649	0.796673	1.30617	0.691831	1.18032	0.963829	0.478564	1.30617	0.737904	1.25892	0.239883	0.050415	2.12814	0.151356	0.510505	0.981748	0.36689	1.31826	0.744732	1.2942
626	15.87	16.06	71.58	38.25	36.84	Q5NNY5	Coproporphyrinogen oxidase OS=Zymomonas mobilis subsp. mobilis (strain ATCC 31821 / ZM4 / CP4) GN=ZMO0951 PE=4 SV=2	ZMO0951	ZYMMO	10	2.05116	0.0171531	1.7378	1.18032	6.98232	1.40605	0.17426	1.57036	0.895365	2.39883	1.58489	0.197067	1.59956	0.990832	2.70396	2.48886	0.00568281	1.7378	1.43219	9.2045	1.49969	0.10704	1.64437	0.912011	3.34195	0.954993	0.88717	1.48594	0.60256	1.41906
766	12.11	12.55	57.53	22.41	22.41	Q5NMJ4	Uncharacterized protein OS=Zymomonas mobilis subsp. mobilis (strain ATCC 31821 / ZM4 / CP4) GN=ZMO1442 PE=4 SV=1	ZMO1442	ZYMMO	8	2.10863	0.117993	1.94089	1.08643	15.9956	2.99226	0.0227633	2.26987	1.31826	18.0302	2.31206	0.0395314	2.14783	1.07647	9.2045	2.48886	0.0656203	2.18776	1.13763	11.5878	2.12814	0.0578066	2.07014	1.02802	12.2462	2.18776	0.260351	1.95885	1.11686	10.9648
728	13.06	13.1	67.83	60.14	60.14	Q5NQ73	GCN5-related N-acetyltransferase OS=Zymomonas mobilis subsp. mobilis (strain ATCC 31821 / ZM4 / CP4) GN=ZMO0508 PE=4 SV=1	ZMO0508	ZYMMO	9	0.380189	0.00706377	1.75388	0.194089	0.666807	0.831764	0.491734	1.61436	0.510505	1.34276	1.22462	0.373499	1.2942	0.946237	1.59956	0.0698232	0.103764	2.51189	0.0119124	0.175388	0.172187	0.000105579	1.80302	0.0554626	0.310456	0.0809096	0.00107855	3.31131	0.0288403	0.267917
729	13.02	13.04	61.46	25.39	15.63	Q5NNA0	Lytic transglycosylase catalytic OS=Zymomonas mobilis subsp. mobilis (strain ATCC 31821 / ZM4 / CP4) GN=ZMO1186 PE=4 SV=2	ZMO1186	ZYMMO	8	1.48594	0.959359	1.72187	0.862979	2.42103	1.57036	0.865906	1.87068	0.83946	2.63027	2.0893	0.233929	1.95885	1.0666	3.46737	0.679204	0.172095	1.80302	0.346737	1.22462	1.44544	0.895217	1.6293	0.887156	2.22844	1.55597	0.983159	1.75388	0.887156	2.51189
854	10.1	10.23	73.36	39.14	35.2	Q5NM62	Transcriptional regulator, LysR family OS=Zymomonas mobilis subsp. mobilis (strain ATCC 31821 / ZM4 / CP4) GN=ZMO1574 PE=4 SV=2	ZMO1574	ZYMMO	9	2.14783	0.20413	2.55859	0.83946	5.05825	0.648634	0.853902	2.33346	0.178649	1.51356	0.990832	0.948455	2.26987	0.436516	2.24905	2.46604	0.381109	2.53513	0.972747	5.80764	3.56451	0.142578	2.51189	1.41906	8.47227	2.55859	0.322026	2.55859	1	5.97035
1036	6.25	6.25	60.58	30.77	30.77	Q5NMM2	Peptidase M22 glycoprotease OS=Zymomonas mobilis subsp. mobilis (strain ATCC 31821 / ZM4 / CP4) GN=ZMO1414 PE=4 SV=1	ZMO1414	ZYMMO	10	1.28233	0.315755	1.87068	0.685488	3.22107	1.69044	0.265967	1.58489	1.0666	7.11213	1.88799	0.227758	1.61436	1.1695	8.55067	2.46604	0.128822	1.99526	1.23595	11.3763	2.10863	0.183977	1.78649	1.18032	9.90832	2.29087	0.140678	1.80302	1.27057	10.7647
1155	4.3	4.3	73.17	31.71	27.44	P0DJA5	Glutamate uptake regulatory protein OS=Zymomonas mobilis subsp. mobilis (strain ATCC 31821 / ZM4 / CP4) GN=grp PE=3 SV=1	grp	ZYMMO	6	2.14783	0.291264	2.10863	1.01859	6.60694	2.93765	0.129501	2.1677	1.35519	11.8032	1.28233	0.532763	1.77011	0.724436	2.48886	2.46604	0.240222	2.07014	1.19124	9.63829	2.208	0.262002	2.12814	1.03753	5.70164	1.69044	0.681709	1.95885	0.862979	3.80189
903	8.94	12.93	64.83	27.27	19.38	Q5NQU0	Uncharacterized protein OS=Zymomonas mobilis subsp. mobilis (strain ATCC 31821 / ZM4 / CP4) GN=ZMO0290 PE=4 SV=1	ZMO0290	ZYMMO	8	1.88799	0.605177	3.16228	0.597035	10.8643	1.65959	0.671788	2.99226	0.554626	10.2802	1.43219	0.81581	2.91072	0.49204	5.97035	2.44343	0.192477	2.96483	0.824138	19.5884	9.37562	0.0116394	3.40408	2.75423	43.2514	3.25087	0.122606	3.28095	0.990832	20.7014
734	12.84	12.86	89.11	46.86	41.25	Q5NQ30	tRNA pseudouridine synthase B OS=Zymomonas mobilis subsp. mobilis (strain ATCC 31821 / ZM4 / CP4) GN=truB PE=3 SV=1	truB	ZYMMO	7	0.510505	0.0491317	1.69044	0.18197	0.862979	0.787046	0.687941	1.55597	0.436516	1.22462	0.413047	0.281823	1.6293	0.218776	0.672977	0.398107	0.137737	1.95885	0.165959	0.77983	1.52757	0.492422	1.55597	0.981748	2.53513	0.619441	0.401864	1.55597	0.394457	0.963829
735	12.81	13.54	81.55	26.74	24.87	Q5NPH9	TPR repeat-containing protein OS=Zymomonas mobilis subsp. mobilis (strain ATCC 31821 / ZM4 / CP4) GN=ZMO0757 PE=4 SV=2	ZMO0757	ZYMMO	12	0.92045	0.0722306	1.72187	0.524808	1.58489	1.39316	0.813205	1.7378	0.801678	2.39883	0.92045	0.15449	1.75388	0.496592	1.61436	0.183654	0.00837498	2.1677	0.0654636	0.398107	1.59956	0.850496	1.80302	0.887156	2.75423	0.816582	0.257238	1.75388	0.461318	1.43219
736	12.79	12.8	74.74	42.11	42.11	Q9FDL9	50S ribosomal protein L28 OS=Zymomonas mobilis subsp. mobilis (strain ATCC 31821 / ZM4 / CP4) GN=rpmB PE=3 SV=1	rpmB	ZYMMO	28	0.465586	0.256806	1.36773	0.325087	0.636796	0.591562	0.421321	1.2942	0.452898	0.765597	0.21677	0.0434181	2.29087	0.103753	0.496592	0.328095	0.368613	1.6293	0.170608	0.534564	0.524808	0.160455	1.35519	0.37325	0.711214	0.207014	0.0229238	2.29087	0.077983	0.474242
1070	6	6.35	78.14	26.78	26.78	Q5NQ06	Methyltransferase OS=Zymomonas mobilis subsp. mobilis (strain ATCC 31821 / ZM4 / CP4) GN=ZMO0575 PE=4 SV=1	ZMO0575	ZYMMO	4	4.36516	0.0980662	1.69044	2.58226	7.31139	5.10505	0.0773367	1.69044	3.01995	8.62979	5.34564	0.07638	1.69044	3.16228	9.0365	2.44343	0.104585	2.1677	1.1272	4.92039	7.17794	0.0415406	1.69044	4.2462	12.4738	5.70164	0.0504229	1.69044	3.37287	9.63829
738	12.75	12.76	73.2	40.89	35.74	Q5NL97	SAM-dependent methyltransferase-like protein OS=Zymomonas mobilis subsp. mobilis (strain ATCC 31821 / ZM4 / CP4) GN=ZMO1889 PE=4 SV=1	ZMO1889	ZYMMO	8	1.02802	0.932881	1.43219	0.717794	1.45881	1.36773	0.766702	1.52757	0.895365	2.18776	1.02802	0.653813	1.40605	0.731139	1.48594	0.505825	0.097948	1.64437	0.201372	0.831764	1.27057	0.603335	1.43219	0.887156	1.83654	0.711214	0.698751	1.49969	0.366438	1.0666
585	16.63	16.71	73.58	41.87	41.87	Q9Z5U2	Ribonuclease 3 OS=Zymomonas mobilis subsp. mobilis (strain ATCC 31821 / ZM4 / CP4) GN=rnc PE=3 SV=3	rnc	ZYMMO	13	1.45881	0.301326	1.44544	1.00925	2.208	1.48594	0.542637	1.48594	1	2.58226	1.18032	0.28616	1.45881	0.809096	2.39883	2.42103	0.136886	1.90546	1.27057	4.44631	0.831764	0.944056	1.5417	0.505825	1.28233	4.40555	0.00650779	2.22844	1.97697	12.2462
740	12.71	12.89	55.22	12.2	11.45	Q5NNI4	Histidine kinase OS=Zymomonas mobilis subsp. mobilis (strain ATCC 31821 / ZM4 / CP4) GN=ZMO1102 PE=4 SV=2	ZMO1102	ZYMMO	8	0.794328	0.240651	1.72187	0.452898	1.36773	1.39316	0.98126	1.72187	0.809096	2.44343	0.990832	0.39922	1.72187	0.534564	1.70608	1.1695	0.363298	1.7378	0.672977	2.01372	0.903649	0.14593	1.67494	0.544503	1.51356	1.40605	0.748192	1.69044	0.831764	2.60615
838	10.51	11.12	56.2	25.55	23.72	Q5NLU8	Folate-binding protein YgfZ OS=Zymomonas mobilis subsp. mobilis (strain ATCC 31821 / ZM4 / CP4) GN=ZMO1688 PE=4 SV=1	ZMO1688	ZYMMO	6	2.65461	0.0827656	2.01372	1.31826	11.695	1.21339	0.745999	1.70608	0.711214	2.07014	2.24905	0.149453	2.0893	1.07647	7.58578	2.42103	0.114243	2.01372	1.20226	9.90832	2.31206	0.307596	2.12814	1.08643	7.51623	3.66438	0.0245449	2.29087	1.59956	12.8233
742	12.55	14.98	71.69	14.76	14.16	Q5NPR4	UvrABC system protein C OS=Zymomonas mobilis subsp. mobilis (strain ATCC 31821 / ZM4 / CP4) GN=uvrC PE=3 SV=1	uvrC	ZYMMO	8	1.15878	0.720737	1.72187	0.672977	1.99526	1.09648	0.745006	1.69044	0.648634	1.85353	0.231207	0.112773	1.72187	0.115878	0.398107	0.608135	0.400199	2.03236	0.299226	1.23595	7.7983	0.000612042	1.95885	3.98107	19.0546	1.69044	0.36885	1.7378	0.972747	3.19154
743	12.53	12.56	93.02	39.15	39.15	Q5NNJ3	Hydrolase, TatD family OS=Zymomonas mobilis subsp. mobilis (strain ATCC 31821 / ZM4 / CP4) GN=ZMO1093 PE=4 SV=1	ZMO1093	ZYMMO	10	1.38038	0.508823	1.43219	0.963829	1.97697	1.36773	0.238826	1.44544	0.946237	2.03236	1.00925	0.733465	1.45881	0.691831	1.49969	0.625173	0.783847	1.67494	0.390841	1.04713	0.510505	0.581244	2.03236	0.251189	1.03753	1.78649	0.342914	1.44544	1.23595	2.58226
357	24.02	26.73	69.83	40.39	39.42	Q5NLM6	Extracellular ligand-binding receptor OS=Zymomonas mobilis subsp. mobilis (strain ATCC 31821 / ZM4 / CP4) GN=ZMO1760 PE=4 SV=2	ZMO1760	ZYMMO	15	1.87068	0.321329	1.52757	1.22462	2.83139	2.05116	0.280541	1.59956	1.28233	2.96483	2.22844	0.175436	1.72187	1.2942	3.31131	2.39883	0.171916	1.69044	1.41906	3.53183	7.7983	0.000608387	1.95885	3.98107	14.4544	1.52757	0.352603	1.52757	1	2.51189
401	22.49	27.28	71.49	19.98	16.63	Q5NPH0	Bifunctional uridylyltransferase/uridylyl-removing enzyme OS=Zymomonas mobilis subsp. mobilis (strain ATCC 31821 / ZM4 / CP4) GN=glnD PE=3 SV=1	glnD	ZYMMO	16	4.09261	0.0349815	2.53513	1.61436	8.79023	3.43558	0.100179	2.51189	1.36773	6.60694	1.69044	0.798313	1.92309	0.879022	2.80543	2.39883	0.289865	2.01372	1.19124	3.94457	5.19996	0.012433	2.63027	1.97697	13.1826	5.49541	0.00953029	2.60615	2.10863	12.7057
746	12.44	14.72	84.29	37.86	37.86	Q5NQ39	50S ribosomal protein L17 OS=Zymomonas mobilis subsp. mobilis (strain ATCC 31821 / ZM4 / CP4) GN=rplQ PE=3 SV=1	rplQ	ZYMMO	17	0.648634	0.151244	1.25892	0.519996	0.816582	0.92045	0.472107	1.22462	0.744732	1.1272	0.515229	0.0314286	1.34276	0.349945	0.691831	0.313329	0.130255	1.67494	0.218776	0.524808	0.57544	0.0494694	1.2942	0.413047	0.744732	0.205116	0.0711993	2.29087	0.0990832	0.469894
747	12.41	12.41	75.82	45.08	41.39	Q5NQ26	Uncharacterized protein OS=Zymomonas mobilis subsp. mobilis (strain ATCC 31821 / ZM4 / CP4) GN=ZMO0555 PE=4 SV=1	ZMO0555	ZYMMO	13	0.698232	0.478252	1.78649	0.346737	1.24738	0.394457	0.111264	2.03236	0.107647	0.801678	0.539511	0.0916099	1.61436	0.220801	0.870964	0.685488	0.605115	1.78649	0.380189	1.22462	1.08643	0.976086	1.67494	0.648634	1.99526	0.685488	0.70525	1.8197	0.331131	1.24738
748	12.4	12.42	71.05	30.7	25	D2YW20	Uncharacterized protein OS=Zymomonas mobilis subsp. mobilis (strain ATCC 31821 / ZM4 / CP4) GN=ZMO0857 PE=4 SV=1	ZMO0857	ZYMMO	12	0.809096	0.749871	1.33045	0.619441	1.07647	0.963829	0.882075	1.30617	0.744732	1.25892	0.47863	0.136383	1.49969	0.293765	0.717794	0.394457	0.2598	1.51356	0.260615	0.597035	0.529663	0.214948	1.40605	0.30761	0.744732	0.180302	0.0198181	1.80302	0.108643	0.325087
977	7.71	7.78	71.49	29.39	26.75	Q5NNF6	CinA domain protein OS=Zymomonas mobilis subsp. mobilis (strain ATCC 31821 / ZM4 / CP4) GN=ZMO1130 PE=4 SV=2	ZMO1130	ZYMMO	7	2.33346	0.221143	1.44544	1.61436	4.69894	2.37684	0.222038	1.47231	1.61436	4.7863	1.97697	0.236572	1.59956	1.23595	3.7325	2.39883	0.197099	1.61436	1.48594	4.69894	1.90546	0.306814	1.52757	1.24738	3.56451	2.83139	0.188978	1.43219	1.97697	5.91562
750	12.37	12.37	75.9	49	42.17	Q5NQZ8	RNA methyltransferase, TrmH family, group 3 OS=Zymomonas mobilis subsp. mobilis (strain ATCC 31821 / ZM4 / CP4) GN=ZMO0232 PE=4 SV=1	ZMO0232	ZYMMO	13	1.11686	0.262086	1.36773	0.816582	1.48594	0.636796	0.195441	1.57036	0.337287	1	0.77983	0.500914	1.36773	0.564937	1.0666	0.744732	0.192361	1.40605	0.440555	1.04713	1.61436	0.768395	1.36773	1.18032	2.18776	0.685488	0.141717	1.47231	0.359749	1.00925
751	12.37	12.37	63.28	37.89	35.55	Q5NLS8	Pyridoxine 5'-phosphate synthase OS=Zymomonas mobilis subsp. mobilis (strain ATCC 31821 / ZM4 / CP4) GN=pdxJ PE=3 SV=1	pdxJ	ZYMMO	13	0.990832	0.770702	1.45881	0.679204	1.44544	0.990832	0.992495	1.94089	0.510505	1.92309	1.15878	0.363454	1.69044	0.685488	1.95885	0.772681	0.108024	1.47231	0.524808	1.13763	0.954993	0.873208	1.85353	0.515229	1.77011	0.92045	0.759594	1.48594	0.619441	1.36773
1152	4.36	4.38	65.45	41.82	41.82	Q5NQY1	50S ribosomal protein L33 OS=Zymomonas mobilis subsp. mobilis (strain ATCC 31821 / ZM4 / CP4) GN=rpmG PE=3 SV=1	rpmG	ZYMMO	12	2.91072	0.221881	1.72187	1.69044	7.04693	3.40408	0.206309	1.70608	1.99526	6.13762	0.564937	0.529719	1.85353	0.255859	1.04713	2.39883	0.267787	1.69044	1.41906	5.97035	2.42103	0.42229	1.65959	1.45881	4.28548	1.02802	0.665612	1.55597	0.660694	1.52757
753	12.33	12.35	41.5	26.87	24.49	Q5NQ14	Succinyl-CoA synthetase, alpha subunit OS=Zymomonas mobilis subsp. mobilis (strain ATCC 31821 / ZM4 / CP4) GN=ZMO0567 PE=3 SV=2	ZMO0567	ZYMMO	17	0.529663	0.696065	1.64437	0.349945	0.870964	0.325087	0.536098	2.1677	0.224906	0.704693	0.912011	0.77579	1.36773	0.672977	1.24738	0.654636	0.921319	1.43219	0.469894	0.937562	1.28233	0.809917	1.41906	0.903649	2.05116	0.353183	0.19813	2.1677	0.212814	0.765597
754	12.31	12.39	50.17	13.74	12.11	Q5NR33	Penicillin-binding protein, 1A family OS=Zymomonas mobilis subsp. mobilis (strain ATCC 31821 / ZM4 / CP4) GN=ZMO0197 PE=4 SV=1	ZMO0197	ZYMMO	8	1.77011	0.112523	1.78649	0.990832	3.46737	2.03236	0.0677637	1.69044	1.20226	3.87258	1.34276	0.418687	2.1677	0.619441	2.93765	1.23595	0.604419	2.18776	0.564937	2.70396	1	0.895334	2.1677	0.461318	2.18776	2.0893	0.0522438	1.72187	1.21339	4.05509
862	10.02	10.04	69.15	21.02	18.64	Q5NLM5	Ribosomal RNA small subunit methyltransferase I OS=Zymomonas mobilis subsp. mobilis (strain ATCC 31821 / ZM4 / CP4) GN=rsmI PE=3 SV=1	rsmI	ZYMMO	5	2.31206	0.0993898	2.14783	1.07647	5.64937	1.13763	0.826329	2.03236	0.559758	2.35505	1.97697	0.276891	2.1677	0.912011	4.69894	2.37684	0.253239	2.26987	1.04713	5.19996	0.119124	0.241463	5.29664	0.0353183	0.630957	1.61436	0.631901	2.1677	0.744732	3.46737
756	12.26	12.59	83.97	35.9	25.96	Q9X5G1	tRNA dimethylallyltransferase OS=Zymomonas mobilis subsp. mobilis (strain ATCC 31821 / ZM4 / CP4) GN=miaA PE=3 SV=2	miaA	ZYMMO	7	1.58489	0.905203	1.48594	1.0666	2.29087	0.928966	0.775212	1.5417	0.630957	1.43219	1.31826	0.918374	1.45881	0.903649	1.99526	1.27057	0.817629	1.47231	0.862979	1.92309	1.00925	0.856794	1.41906	0.711214	1.51356	2.37684	0.4912	1.58489	1.49969	3.40408
757	12.26	12.26	67.04	30.73	30.73	Q5NL80	Translation initiation factor IF-3 OS=Zymomonas mobilis subsp. mobilis (strain ATCC 31821 / ZM4 / CP4) GN=infC PE=3 SV=1	infC	ZYMMO	26	1.35519	0.565563	1.49969	0.903649	1.99526	1.51356	0.443716	1.5417	0.981748	2.24905	1.28233	0.489731	1.49969	0.855067	1.90546	1.05682	0.613631	1.45881	0.724436	1.5417	0.529663	0.0579299	1.52757	0.258226	0.809096	0.570164	0.228063	1.44544	0.319154	0.824138
758	12.19	12.58	75.1	49	36.55	Q5NR77	Probable transcriptional regulatory protein ZMO0153 OS=Zymomonas mobilis subsp. mobilis (strain ATCC 31821 / ZM4 / CP4) GN=ZMO0153 PE=3 SV=1	ZMO0153	ZYMMO	22	0.711214	0.248888	1.25892	0.549541	0.895365	0.737904	0.311403	1.28233	0.559758	0.946237	0.794328	0.297028	1.43219	0.544503	1.13763	0.416869	0.045353	1.6293	0.231207	0.679204	0.539511	0.165488	1.36773	0.353183	0.737904	0.138038	0.00892039	2.24905	0.0226987	0.310456
59	55.24	55.27	85.55	65.5	65.5	Q5NN85	Serine hydroxymethyltransferase OS=Zymomonas mobilis subsp. mobilis (strain ATCC 31821 / ZM4 / CP4) GN=glyA PE=3 SV=1	glyA	ZYMMO	78	1.61436	0.420723	1.1695	1.38038	1.87068	3.0761	0.0258872	1.49969	2.05116	3.7325	4.20727	0.00019161	1.67494	2.51189	6.30957	2.35505	0.074005	1.33045	1.77011	2.72898	1.51356	0.902879	1.1272	1.34276	1.69044	3.43558	0.0131696	1.57036	2.18776	4.7863
760	12.17	12.19	54.89	24.61	23.03	Q5NL62	Peptidase U32 OS=Zymomonas mobilis subsp. mobilis (strain ATCC 31821 / ZM4 / CP4) GN=ZMO1924 PE=4 SV=1	ZMO1924	ZYMMO	7	0.698232	0.0781847	1.61436	0.432514	1.1272	1.11686	0.388133	1.64437	0.679204	1.87068	0.744732	0.057094	1.64437	0.483059	1.22462	0.231207	0.00234546	1.85353	0.103753	0.428549	0.359749	0.0754241	1.77011	0.207014	0.636796	0.242103	0.009226	2.18776	0.0724436	0.529663
761	12.17	12.17	66.67	27.47	22.93	Q5NRG2	Sel1 domain protein repeat-containing protein OS=Zymomonas mobilis subsp. mobilis (strain ATCC 31821 / ZM4 / CP4) GN=ZMO0068 PE=4 SV=1	ZMO0068	ZYMMO	6	0.972747	0.543598	1.19124	0.816582	1.15878	0.895365	0.201026	1.30617	0.685488	1.1695	0.809096	0.0260972	1.28233	0.625173	1.03753	0.855067	0.254351	1.23595	0.685488	1.05682	0.816582	0.0698286	1.36773	0.597035	1.11686	0.831764	0.144499	1.33045	0.619441	1.10662
762	12.16	12.19	82.53	47.59	40.96	Q5NKZ7	Methylated-DNA/protein-cysteine methyltransferase OS=Zymomonas mobilis subsp. mobilis (strain ATCC 31821 / ZM4 / CP4) GN=ZMO1989 PE=4 SV=1	ZMO1989	ZYMMO	8	1.72187	0.22031	1.48594	1.15878	3.19154	1.40605	0.280706	1.31826	1.0666	2.51189	1.1695	0.653688	1.39316	0.83946	1.70608	1.36773	0.763466	1.44544	0.946237	2.05116	2.75423	0.0121166	1.58489	1.7378	5.29664	2.96483	0.0147611	1.5417	1.92309	6.19441
922	8.43	10.52	69.71	33.2	33.2	H2VFM2	Two component transcriptional regulator, winged helix family OS=Zymomonas mobilis subsp. mobilis (strain ATCC 31821 / ZM4 / CP4) GN=ZMO1177 PE=4 SV=1	ZMO1177	ZYMMO	9	1.18032	0.755903	1.61436	0.731139	2.48886	1.25892	0.829234	1.55597	0.809096	2.1677	2.26987	0.271773	1.77011	1.28233	9.37562	2.35505	0.068945	1.78649	1.31826	7.87046	1.52757	0.501437	1.55597	0.981748	3.10456	3.37287	0.0500834	1.80302	1.87068	15.2757
764	12.12	12.14	89.81	51.59	45.22	D2YW16	N utilization substance protein B homolog OS=Zymomonas mobilis subsp. mobilis (strain ATCC 31821 / ZM4 / CP4) GN=nusB PE=3 SV=1	nusB	ZYMMO	12	0.744732	0.619563	1.35519	0.539511	1.00925	0.816582	0.920897	1.36773	0.591562	1.11686	0.630957	0.66571	1.45881	0.436516	0.92045	0.724436	0.795298	1.34276	0.448745	0.972747	0.420727	0.597238	1.80302	0.222843	0.758578	0.534564	0.729015	1.72187	0.299226	0.92045
965	7.96	7.97	69.8	18.37	15.1	Q5NNA5	N-formylglutamate amidohydrolase OS=Zymomonas mobilis subsp. mobilis (strain ATCC 31821 / ZM4 / CP4) GN=ZMO1181 PE=4 SV=1	ZMO1181	ZYMMO	4	2.31206	0.13193	2.05116	1.1272	5.80764	1.78649	0.320938	1.97697	0.903649	5.29664	0.648634	0.290195	1.90546	0.0461318	1.23595	2.35505	0.172199	2.24905	1.04713	8.16582	2.93765	0.0626838	2.24905	1.30617	12.7057	6.13762	0.00418043	2.31206	2.65461	27.2898
1022	6.48	6.57	80.33	28.96	24.04	H2VFQ0	2-amino-4-hydroxy-6-hydroxymethyldihydropteridine pyrophosphokinase OS=Zymomonas mobilis subsp. mobilis (strain ATCC 31821 / ZM4 / CP4) GN=ZMO1647 PE=4 SV=1	ZMO1647	ZYMMO	4	3.7325	0.278463	3.16228	1.18032	10.4713	3.98107	0.24609	3.25087	1.22462	11.1686	1.38038	0.869732	3.63078	0.380189	3.98107	2.33346	0.589452	3.01995	0.772681	6.48634	2.24905	0.582907	2.99226	0.751623	6.36796	0.711214	0.743119	3.16228	0.195884	2.24905
767	12.1	12.48	64.24	30.07	23.46	Q5NPQ4	CRISPR-associated protein, Csy1 family OS=Zymomonas mobilis subsp. mobilis (strain ATCC 31821 / ZM4 / CP4) GN=ZMO0682 PE=4 SV=1	ZMO0682	ZYMMO	10	2.42103	0.0563791	1.77011	1.36773	5.7544	1.47231	0.288153	1.55597	0.946237	2.48886	1.40605	0.302697	1.57036	0.895365	2.31206	1.33045	0.0769674	1.48594	0.895365	2.42103	3.83707	0.000955471	1.90546	2.01372	10	3.19154	0.00135224	1.87068	1.70608	8.70964
768	12.1	12.13	55.36	33.93	33.93	Q5NMP0	Uncharacterized protein OS=Zymomonas mobilis subsp. mobilis (strain ATCC 31821 / ZM4 / CP4) GN=ZMO1396 PE=4 SV=1	ZMO1396	ZYMMO	11	1	0.880975	1.33045	0.751623	1.33045	0.49204	0.141794	1.51356	0.343558	0.744732	0.92045	0.544675	1.33045	0.698232	1.22462	0.15417	0.0700351	1.94089	0.0751623	0.299226	0.337287	0.00309637	1.8197	0.149969	0.613762	0.229087	0.00223512	2.29087	0.077983	0.524808
769	12.09	12.1	43.69	25.26	21.5	Q04983	Protein TyrC OS=Zymomonas mobilis subsp. mobilis (strain ATCC 31821 / ZM4 / CP4) GN=tyrC PE=1 SV=2	tyrC	ZYMMO	6	1.04713	0.337064	1.47231	0.711214	1.55597	0.539511	0.035308	1.70608	0.195884	0.92045	0.444631	0.0428983	1.83654	0.263027	0.816582	1.05682	0.393824	1.47231	0.717794	1.55597	0.928966	0.177133	1.45881	0.630957	1.35519	0.724436	0.866759	1.6293	0.337287	1.18032
467	20.09	20.13	61.11	27.78	24.21	Q5NPE8	Gluconate 2-dehydrogenase (Acceptor) OS=Zymomonas mobilis subsp. mobilis (strain ATCC 31821 / ZM4 / CP4) GN=ZMO0788 PE=4 SV=2	ZMO0788	ZYMMO	12	2.24905	0.00798885	1.59956	1.40605	4.7863	1.59956	0.164347	1.47231	1.08643	2.55859	1.7378	0.00450048	1.49969	1.15878	2.72898	2.31206	0.000687979	1.58489	1.45881	4.44631	0.457088	0.702303	1.92309	0.260615	0.879022	2.44343	0.0023665	1.57036	1.55597	5.86138
771	12.06	12.06	68	34.18	31.64	Q5NLB9	Type III pantothenate kinase OS=Zymomonas mobilis subsp. mobilis (strain ATCC 31821 / ZM4 / CP4) GN=coaX PE=3 SV=1	coaX	ZYMMO	6	0.698232	0.155012	1.5417	0.428549	1.07647	0.158489	0.0341081	3.56451	0.0293765	0.564937	0.731139	0.180987	1.52757	0.452898	1.11686	0.77983	0.372413	1.7378	0.436516	1.35519	0.291072	0.0263263	2.37684	0.149969	0.691831	0.487529	0.163765	2.01372	0.231207	0.981748
772	12.05	12.16	81.82	39.16	32.87	Q5NNL0	30S ribosomal protein S16 OS=Zymomonas mobilis subsp. mobilis (strain ATCC 31821 / ZM4 / CP4) GN=rpsP PE=3 SV=1	rpsP	ZYMMO	19	0.744732	0.528955	1.31826	0.559758	0.981748	0.648634	0.901097	1.34276	0.487529	0.870964	0.501187	0.187139	1.45881	0.322107	0.731139	0.310456	0.281263	1.8197	0.133045	0.564937	0.398107	0.0517489	1.59956	0.220801	0.636796	0.134276	0.00949095	2.85759	0.0529663	0.383707
635	15.6	15.66	92.86	63.53	55.26	Q5NMM7	Inositol monophosphatase OS=Zymomonas mobilis subsp. mobilis (strain ATCC 31821 / ZM4 / CP4) GN=ZMO1409 PE=4 SV=2	ZMO1409	ZYMMO	20	2.03236	0.549659	1.72187	1.18032	3.0761	1.2942	0.542229	1.65959	0.77983	2.01372	0.855067	0.612517	1.61436	0.366438	1.38038	2.31206	0.385352	1.88799	1.22462	3.90841	2.03236	0.154875	1.83654	1.10662	3.56451	5.70164	0.00547534	2.51189	2.26987	12.3595
774	12.03	12.44	70.23	23.7	19.94	Q5NMI5	Purine nucleoside permease OS=Zymomonas mobilis subsp. mobilis (strain ATCC 31821 / ZM4 / CP4) GN=ZMO1451 PE=4 SV=2	ZMO1451	ZYMMO	6	0.356451	0.00361988	1.58489	0.190546	0.564937	0.413047	0.00666749	1.45881	0.255859	0.60256	0.188799	0.000556107	1.85353	0.0619441	0.349945	0.0879023	0.000485609	3.13329	0.0214783	0.275423	0.0619441	0.181195	3.37287	0.0205116	0.20893	0.0487529	0.000121137	4.61318	0.0139316	0.224906
1297	2.02	2.04	74.53	1.741	1.108	Q5NRK1	Sel1 domain protein repeat-containing protein OS=Zymomonas mobilis subsp. mobilis (strain ATCC 31821 / ZM4 / CP4) GN=ZMO0029 PE=4 SV=1	ZMO0029	ZYMMO	1	2.99226	0.216998	2.10863	1.41906	6.25173	2.53513	0.250614	2.0893	1.21339	5.34564	3.16228	0.207559	2.10863	1.49969	6.60694	2.29087	0.279181	2.10863	1.08643	4.7863	1.44544	0.513124	2.10863	0.685488	3.01995	3.37287	0.196984	2.10863	1.59956	7.04693
423	21.66	22.26	75.42	49.49	40.74	Q5NP67	Squalene synthase HpnC OS=Zymomonas mobilis subsp. mobilis (strain ATCC 31821 / ZM4 / CP4) GN=ZMO0869 PE=4 SV=1	ZMO0869	ZYMMO	19	3.13329	0.207608	1.57036	1.99526	4.48745	6.0256	0.0692578	2.18776	2.75423	9.72747	1.36773	0.427738	1.52757	0.895365	2.14783	2.26987	0.204545	1.40605	1.61436	3.01995	1.65959	0.277791	1.31826	1.25892	2.22844	4.2462	0.184868	2.03236	2.0893	6.30957
777	12.02	12.03	56.8	23.2	21.6	Q5NP92	Sporulation domain protein OS=Zymomonas mobilis subsp. mobilis (strain ATCC 31821 / ZM4 / CP4) GN=ZMO0844 PE=4 SV=2	ZMO0844	ZYMMO	9	1.13763	0.55407	1.45881	0.77983	1.64437	0.376704	0.134969	1.78649	0.214783	0.672977	2.58226	0.352342	1.90546	1.35519	4.74242	1.35519	0.763759	1.58489	0.855067	2.33346	5.15229	0.0135353	2.14783	2.39883	9.81748	2.208	0.814348	1.80302	1.22462	3.7325
673	14.57	14.62	43.48	24.35	23.77	Q5NKY8	Uroporphyrinogen decarboxylase OS=Zymomonas mobilis subsp. mobilis (strain ATCC 31821 / ZM4 / CP4) GN=hemE PE=3 SV=2	hemE	ZYMMO	9	1.2942	0.735567	1.6293	0.794328	2.03236	0.60256	0.0872749	1.64437	0.325087	0.990832	2.1677	0.158593	1.75388	1.23595	3.76704	2.26987	0.192968	1.78649	1.27057	3.98107	1.75388	0.458157	1.59956	1.09648	2.85759	0.824138	0.180997	1.5417	0.524808	1.27057
779	12.01	12.08	83.54	29.11	29.11	Q5NRL6	Ribonuclease PH OS=Zymomonas mobilis subsp. mobilis (strain ATCC 31821 / ZM4 / CP4) GN=rph PE=3 SV=1	rph	ZYMMO	11	0.666807	0.681759	1.45881	0.346737	0.972747	1.07647	0.91399	1.43219	0.751623	1.57036	0.972747	0.53786	1.47231	0.679204	1.43219	0.855067	0.929065	1.43219	0.591562	1.22462	0.60256	0.419472	1.51356	0.313329	0.912011	0.49204	0.390204	1.72187	0.231207	0.847227
780	12.01	12.03	54.55	28.46	24.11	Q5NNI6	Nucleotidyl transferase OS=Zymomonas mobilis subsp. mobilis (strain ATCC 31821 / ZM4 / CP4) GN=ZMO1100 PE=4 SV=1	ZMO1100	ZYMMO	11	2.93765	0.267617	2.05116	1.43219	4.74242	5.97035	0.00927598	2.80543	2.12814	12.7057	1.92309	0.157572	1.59956	1.20226	3.28095	1.38038	0.591392	1.48594	0.928966	2.35505	4.36516	0.0305854	2.51189	1.7378	7.37904	2.14783	0.325654	1.6293	1.31826	3.37287
773	12.03	13.76	73.08	39.1	39.1	O69014	Ribonuclease H OS=Zymomonas mobilis subsp. mobilis (strain ATCC 31821 / ZM4 / CP4) GN=rnhA PE=3 SV=1	rnhA	ZYMMO	7	1.24738	0.52699	1.7378	0.717794	2.1677	1.04713	0.201715	1.85353	0.564937	1.92309	1.20226	0.457005	1.83654	0.654636	2.1677	2.26987	0.113521	1.97697	1.14815	4.57088	2.83139	0.0696821	2.0893	1.35519	5.70164	0.903649	0.721033	1.78649	0.519996	1.61436
782	12	12.56	67.12	41.78	41.78	Q5NNL9	Fe-S metabolism associated SufE OS=Zymomonas mobilis subsp. mobilis (strain ATCC 31821 / ZM4 / CP4) GN=ZMO1067 PE=4 SV=2	ZMO1067	ZYMMO	11	0.895365	0.432205	1.34276	0.666807	1.20226	0.625173	0.35737	1.52757	0.383707	0.954993	1.15878	0.943735	1.35519	0.855067	1.59956	1.39316	0.292765	1.36773	1.01859	2.31206	0.235505	0.0408348	2.53513	0.157036	0.597035	1.14815	0.752994	1.36773	0.83946	1.58489
811	11.26	11.27	64.5	35.06	35.06	Q5NMQ0	Uncharacterized protein OS=Zymomonas mobilis subsp. mobilis (strain ATCC 31821 / ZM4 / CP4) GN=ZMO1386 PE=4 SV=1	ZMO1386	ZYMMO	10	0.77983	0.775042	1.55597	0.457088	1.21339	1.43219	0.43148	1.70608	0.83946	2.63027	1.20226	0.691742	1.61436	0.744732	2.53513	2.26987	0.0552043	1.90546	1.19124	7.72681	3.83707	0.0015683	2.0893	1.83654	13.4277	2.55859	0.0722413	1.95885	1.30617	6.66807
784	12	12.02	44.77	27.74	27.74	Q5NPX0	Flagellar basal body protein OS=Zymomonas mobilis subsp. mobilis (strain ATCC 31821 / ZM4 / CP4) GN=ZMO0611 PE=3 SV=1	ZMO0611	ZYMMO	7	0.801678	0.473574	1.51356	0.524808	1.21339	0.648634	0.283873	1.5417	0.420727	1	0.57544	0.472802	1.58489	0.369828	0.912011	0.413047	0.124988	1.6293	0.197697	0.672977	0.233346	0.123666	1.99526	0.0794328	0.465586	0.0487529	0.0267021	3.28095	0.0212814	0.159956
785	12	12.01	53.94	31.89	28.35	Q5NQD2	Uncharacterized protein OS=Zymomonas mobilis subsp. mobilis (strain ATCC 31821 / ZM4 / CP4) GN=ZMO0449 PE=4 SV=2	ZMO0449	ZYMMO	15	0.928966	0.484204	1.39316	0.619441	1.2942	0.691831	0.345819	1.43219	0.413047	0.990832	0.717794	0.480157	1.40605	0.515229	1.00925	0.92045	0.476966	1.39316	0.49204	1.28233	2.26987	0.373411	1.61436	1.40605	3.7325	0.544503	0.369795	1.48594	0.291072	0.809096
786	11.94	11.94	89.1	27.56	27.56	Q5NN84	Transcriptional repressor NrdR OS=Zymomonas mobilis subsp. mobilis (strain ATCC 31821 / ZM4 / CP4) GN=nrdR PE=3 SV=2	nrdR	ZYMMO	8	0.954993	0.647543	1.43219	0.666807	1.36773	1.27057	0.631078	1.5417	0.824138	2.05116	1.1272	0.916182	1.58489	0.711214	1.83654	1.36773	0.369389	1.44544	0.946237	2.12814	1.8197	0.0507434	1.33045	1.36773	2.72898	0.963829	0.506179	1.5417	0.625173	1.48594
1141	4.59	4.59	37.25	9.314	9.314	H2VFS3	YceI family protein OS=Zymomonas mobilis subsp. mobilis (strain ATCC 31821 / ZM4 / CP4) GN=ZMO1334 PE=4 SV=1	ZMO1334	ZYMMO	3	2.55859	0.172378	1.75388	1.45881	22.2843	2.26987	0.256054	1.8197	1.24738	21.677	1.85353	0.234358	2.39883	0.772681	7.37904	2.26987	0.243663	1.95885	1.15878	19.2309	4.40555	0.0722406	2.37684	1.85353	30.1995	6.79204	0.0461144	1.85353	3.66438	52.9663
788	11.89	11.92	54.43	30.99	30.99	Q5NP47	Aldose 1-epimerase OS=Zymomonas mobilis subsp. mobilis (strain ATCC 31821 / ZM4 / CP4) GN=ZMO0889 PE=3 SV=1	ZMO0889	ZYMMO	7	1.0666	0.894961	1.59956	0.666807	1.69044	1.44544	0.378219	1.58489	0.912011	2.26987	0.420727	0.265978	1.72187	0.220801	0.724436	0.346737	0.141642	1.8197	0.109648	0.630957	0.448745	0.661168	1.92309	0.125893	0.862979	2.01372	0.0321876	1.58489	1.27057	3.16228
266	28.89	29	72.67	56.59	54.34	Q5NN63	Malonyl CoA-acyl carrier protein transacylase OS=Zymomonas mobilis subsp. mobilis (strain ATCC 31821 / ZM4 / CP4) GN=ZMO1223 PE=3 SV=1	ZMO1223	ZYMMO	40	2.51189	0.241325	1.95885	1.28233	4.09261	1.58489	0.742859	1.51356	1.04713	2.12814	2.75423	0.0403135	1.90546	1.44544	4.65586	2.24905	0.0593699	1.72187	1.30617	3.25087	0.356451	0.0618456	2.14783	0.18197	0.765597	2.46604	0.216521	1.88799	1.30617	3.49945
790	11.79	11.82	65.39	20.59	15.07	Q5NRM4	Siroheme synthase OS=Zymomonas mobilis subsp. mobilis (strain ATCC 31821 / ZM4 / CP4) GN=cysG PE=3 SV=1	cysG	ZYMMO	7	1.69044	0.462723	2.18776	0.772681	3.7325	2.65461	0.0277884	1.65959	1.59956	6.19441	0.903649	0.919333	2.24905	0.394457	2.03236	1.45881	0.317255	2.208	0.660694	3.28095	1.88799	0.260877	2.24905	0.83946	4.40555	2.208	0.0903361	2.1677	1.01859	5.24808
702	13.9	13.91	58.63	50.6	50.6	Q5NQB6	Triosephosphate isomerase OS=Zymomonas mobilis subsp. mobilis (strain ATCC 31821 / ZM4 / CP4) GN=tpiA PE=3 SV=1	tpiA	ZYMMO	15	3.80189	0.656958	2.48886	1.52757	8.95365	0.990832	0.602164	2.37684	0.420727	2.35505	3.28095	0.813169	2.46604	1.33045	7.7983	2.24905	0.806041	2.22844	1.00925	4.96592	1.85353	0.827108	2.60615	0.711214	5.39511	4.7863	0.605177	2.65461	1.80302	11.3763
792	11.74	11.75	78	47	47	Q5NPI2	Sterol-binding domain protein OS=Zymomonas mobilis subsp. mobilis (strain ATCC 31821 / ZM4 / CP4) GN=ZMO0754 PE=4 SV=1	ZMO0754	ZYMMO	8	1.34276	0.710091	4.52898	0.296483	7.04693	2.10863	0.204628	3.16228	0.666807	12.3595	2.58226	0.14674	4.57088	0.564937	14.9969	1.45881	0.562953	4.52898	0.322107	8.09096	0.887156	0.789778	4.44631	0.199526	3.94457	0.549541	0.323208	2.42103	0.0325087	1.33045
793	11.65	11.65	74.4	48.8	36.8	Q5NLR6	DNA-directed RNA polymerase subunit omega OS=Zymomonas mobilis subsp. mobilis (strain ATCC 31821 / ZM4 / CP4) GN=rpoZ PE=3 SV=1	rpoZ	ZYMMO	10	0.630957	0.272627	1.39316	0.359749	0.879022	0.912011	0.723389	1.25892	0.731139	1.14815	0.772681	0.215417	1.25892	0.580764	0.972747	0.570164	0.11921	1.36773	0.30479	0.77983	1	0.516418	1.27057	0.787046	1.30617	0.293765	0.0155706	2.1677	0.1	0.636796
794	11.64	11.67	70.69	47.84	47.84	P0DJA1	Lipoprotein-releasing system ATP-binding protein LolD OS=Zymomonas mobilis subsp. mobilis (strain ATCC 31821 / ZM4 / CP4) GN=lolD PE=3 SV=1	lolD	ZYMMO	8	1.11686	0.999605	1.65959	0.672977	2.03236	1.30617	0.29294	1.51356	0.862979	2.83139	1.05682	0.945431	1.67494	0.630957	1.88799	1.10662	0.938797	1.69044	0.654636	1.92309	1.52757	0.201859	1.40605	1.08643	3.46737	1.15878	0.683856	1.69044	0.685488	2.12814
795	11.62	11.67	76.17	33.2	31.64	Q5NM82	Ribosomal RNA small subunit methyltransferase E OS=Zymomonas mobilis subsp. mobilis (strain ATCC 31821 / ZM4 / CP4) GN=ZMO1554 PE=3 SV=1	ZMO1554	ZYMMO	6	0.666807	0.066398	1.40605	0.37325	0.937562	0.772681	0.96517	1.78649	0.353183	1.38038	0.724436	0.650823	1.70608	0.380189	1.23595	0.711214	0.221952	1.5417	0.376704	1.09648	0.737904	0.486402	1.83654	0.394457	1.35519	0.963829	0.655933	1.59956	0.608135	1.5417
796	11.59	11.89	56.1	15.12	11.67	Q5NNI1	Histidine kinase OS=Zymomonas mobilis subsp. mobilis (strain ATCC 31821 / ZM4 / CP4) GN=ZMO1105 PE=4 SV=2	ZMO1105	ZYMMO	7	1.43219	0.24238	1.92309	0.744732	2.77971	1.1272	0.609636	1.64437	0.685488	1.85353	1.22462	0.337181	1.64437	0.744732	2.01372	1.30617	0.157845	1.51356	0.862979	1.97697	1.11686	0.513104	1.52757	0.731139	1.70608	1.24738	0.298452	1.59956	0.77983	1.99526
797	11.59	11.59	54.51	27.06	27.06	Q5NNV1	5'-nucleotidase SurE OS=Zymomonas mobilis subsp. mobilis (strain ATCC 31821 / ZM4 / CP4) GN=surE PE=3 SV=1	surE	ZYMMO	11	0.92045	0.976528	1.36773	0.660694	1.25892	0.77983	0.794871	1.38038	0.534564	1.07647	0.724436	0.353235	1.35519	0.501187	0.981748	0.544503	0.193045	1.40605	0.343558	0.765597	0.401791	0.0569643	1.77011	0.139316	0.711214	0.685488	0.656754	1.49969	0.440555	1.02802
798	11.58	11.64	68.78	43.39	37.04	Q5NPU1	Flagellar basal body-associated protein FliL OS=Zymomonas mobilis subsp. mobilis (strain ATCC 31821 / ZM4 / CP4) GN=ZMO0642 PE=4 SV=1	ZMO0642	ZYMMO	8	1.04713	0.593619	1.41906	0.737904	1.6293	0.765597	0.502097	1.39316	0.510505	1.0666	1.25892	0.617703	1.39316	0.903649	2.24905	1.08643	0.763354	1.43219	0.758578	1.59956	0.751623	0.341639	1.47231	0.501187	1.10662	1.02802	0.814223	1.43219	0.717794	1.48594
799	11.53	11.54	46.79	25.96	20.05	Q5NQ78	Glycosyl transferase family 2 OS=Zymomonas mobilis subsp. mobilis (strain ATCC 31821 / ZM4 / CP4) GN=ZMO0503 PE=4 SV=1	ZMO0503	ZYMMO	10	1.18032	0.67212	1.80302	0.654636	2.31206	0.862979	0.302965	1.83654	0.416869	1.58489	0.436516	0.119398	2.07014	0.115878	0.903649	0.717794	0.470455	1.87068	0.255859	1.34276	2.1677	0.175148	1.77011	1.22462	5.86138	0.529663	0.0821895	2.10863	0.194089	1.11686
300	26.72	26.84	69.39	36.48	35.2	Q5NQ96	Acyl-CoA dehydrogenase domain protein OS=Zymomonas mobilis subsp. mobilis (strain ATCC 31821 / ZM4 / CP4) GN=ZMO0485 PE=3 SV=1	ZMO0485	ZYMMO	33	3.13329	0.000849849	1.47231	2.12814	6.91831	2.88403	0.00408975	1.52757	1.88799	5.70164	2.83139	0.108513	1.59956	1.77011	4.16869	2.22844	0.11902	1.33045	1.67494	3.37287	9.63829	2.59902e-07	1.80302	5.34564	22.9087	4.83059	6.39918e-05	1.75388	2.75423	12.2462
801	11.47	11.63	87.57	45.95	39.46	Q9X5F0	Ribosome-recycling factor OS=Zymomonas mobilis subsp. mobilis (strain ATCC 31821 / ZM4 / CP4) GN=frr PE=3 SV=2	frr	ZYMMO	26	0.954993	0.81531	1.34276	0.751623	1.28233	0.887156	0.910223	1.31826	0.679204	1.1695	0.912011	0.869406	1.31826	0.691831	1.20226	0.903649	0.823458	1.31826	0.679204	1.19124	0.0717794	0.00475548	5.59758	0.0394457	0.401791	1.11686	0.845123	1.33045	0.83946	1.51356
802	11.46	11.55	58.33	42.46	36.9	Q5NLR3	Laccase domain protein OS=Zymomonas mobilis subsp. mobilis (strain ATCC 31821 / ZM4 / CP4) GN=ZMO1723 PE=3 SV=1	ZMO1723	ZYMMO	10	0.954993	0.835974	1.8197	0.539511	1.7378	1.18032	0.3892	1.36773	0.862979	3.04789	0.816582	0.413548	1.7378	0.440555	1.41906	1.0666	0.987474	1.90546	0.559758	1.92309	1.44544	0.316469	1.5417	0.937562	4.05509	0.83946	0.404612	1.57036	0.452898	1.31826
803	11.41	11.41	48.41	25.16	22.93	Q5NR99	Metallophosphoesterase OS=Zymomonas mobilis subsp. mobilis (strain ATCC 31821 / ZM4 / CP4) GN=ZMO0131 PE=4 SV=2	ZMO0131	ZYMMO	7	0.642688	0.505437	1.52757	0.416869	0.981748	0.534564	0.0545663	1.38038	0.349945	0.737904	0.691831	0.274271	1.43219	0.465586	0.990832	0.325087	0.0131791	1.51356	0.119124	0.49204	0.0544503	0.0168548	3.98107	0.0167494	0.21677	0.310456	0.0216317	1.58489	0.119124	0.49204
804	11.4	13.18	59.98	11.08	8.023	Q5NMF2	UvrD/REP helicase OS=Zymomonas mobilis subsp. mobilis (strain ATCC 31821 / ZM4 / CP4) GN=ZMO1484 PE=4 SV=1	ZMO1484	ZYMMO	7	0.737904	0.408136	1.67494	0.409261	1.23595	0.737904	0.516158	1.67494	0.37325	1.23595	0.469894	0.3811	2.22844	0.205116	1.04713	0.436516	0.110796	2.05116	0.0787046	0.895365	1.45881	0.243516	1.65959	0.879022	2.58226	0.465586	0.19606	2.14783	0.157036	1
805	11.39	11.53	51.6	28.99	27.93	Q5NND7	Zinc metalloprotease OS=Zymomonas mobilis subsp. mobilis (strain ATCC 31821 / ZM4 / CP4) GN=ZMO1149 PE=3 SV=2	ZMO1149	ZYMMO	9	0.794328	0.810105	1.75388	0.452898	1.39316	0.580764	0.428295	1.83654	0.293765	1.0666	0.420727	0.481354	2.0893	0.180302	0.879022	0.322107	0.0986231	2.208	0.16293	0.711214	0.549541	0.659956	1.80302	0.30479	0.990832	0.990832	0.511348	1.78649	0.554626	1.77011
520	18.5	18.5	74.18	68.54	65.73	Q5NMD4	Imidazole glycerol phosphate synthase subunit HisH OS=Zymomonas mobilis subsp. mobilis (strain ATCC 31821 / ZM4 / CP4) GN=hisH PE=3 SV=2	hisH	ZYMMO	16	2.85759	0.0675989	2.01372	1.41906	6.72977	1.97697	0.160032	1.69044	1.1695	3.25087	3.16228	0.0133898	2.03236	1.55597	6.98232	2.22844	0.269889	1.87068	1.19124	3.94457	2.18776	0.177151	1.8197	1.20226	3.49945	3.40408	0.00149778	2.0893	1.6293	8.79023
582	16.76	19.04	82.34	37.97	33.55	Q5NMS2	Coproporphyrinogen-III oxidase OS=Zymomonas mobilis subsp. mobilis (strain ATCC 31821 / ZM4 / CP4) GN=ZMO1364 PE=3 SV=1	ZMO1364	ZYMMO	13	1.08643	0.730828	1.43219	0.758578	1.65959	1.72187	0.0779692	1.69044	1.01859	3.7325	1.58489	0.11335	1.65959	0.954993	3.34195	2.22844	0.0121048	1.8197	1.22462	5.39511	2.37684	0.0164631	1.8197	1.30617	7.31139	2.42103	0.0155008	1.83654	1.31826	7.31139
219	32.4	32.76	71.84	58.54	54.75	Q5NL73	Glutathione synthetase OS=Zymomonas mobilis subsp. mobilis (strain ATCC 31821 / ZM4 / CP4) GN=gshB PE=3 SV=1	gshB	ZYMMO	39	1.92309	0.0208789	1.57036	1.22462	3.43558	1.38038	0.689	1.41906	0.972747	2.33346	0.49204	0.30308	1.43219	0.263027	0.704693	2.208	0.00280092	1.64437	1.34276	3.83707	2.91072	0.000934923	1.75388	1.65959	5.59758	3.59749	0.00017312	1.99526	1.80302	7.65597
809	11.32	11.33	86.44	51.98	41.81	Q9REQ2	Peptide deformylase OS=Zymomonas mobilis subsp. mobilis (strain ATCC 31821 / ZM4 / CP4) GN=def PE=3 SV=1	def	ZYMMO	9	0.946237	0.460579	1.44544	0.636796	1.36773	0.15417	0.161393	1.7378	0.0963829	0.267917	0.679204	0.155792	1.47231	0.394457	1	0.937562	0.771673	1.41906	0.654636	1.33045	0.847227	0.270878	1.44544	0.559758	1.22462	0.685488	0.301764	1.47231	0.469894	1.00925
810	11.27	11.28	52.05	24.66	23.29	Q5NLZ4	Anhydro-N-acetylmuramic acid kinase OS=Zymomonas mobilis subsp. mobilis (strain ATCC 31821 / ZM4 / CP4) GN=anmK PE=3 SV=2	anmK	ZYMMO	7	1.80302	0.272414	1.80302	1	3.69828	1.75388	0.22369	1.70608	1.02802	3.01995	0.691831	0.922086	1.64437	0.401791	1.13763	0.928966	0.857505	1.6293	0.57544	1.51356	0.60256	0.683939	1.70608	0.188799	1.02802	1.70608	0.27432	1.7378	0.981748	3.13329
49	58.15	58.81	89.47	68.83	67.81	Q5NMX7	Probable cytosol aminopeptidase OS=Zymomonas mobilis subsp. mobilis (strain ATCC 31821 / ZM4 / CP4) GN=pepA PE=3 SV=2	pepA	ZYMMO	70	0.946237	0.954228	1.28233	0.737904	1.21339	0.515229	0.0879198	1.24738	0.420727	0.642688	1.94089	0.0387236	1.21339	1.59956	2.39883	2.18776	0.00324376	1.19124	1.83654	2.51189	1.22462	0.952486	1.13763	1.07647	1.39316	3.46737	0.00240713	1.35519	2.55859	4.36516
175	34.82	34.9	77.45	58.46	56.38	H2VFP6	Aromatic amino acid beta-eliminating lyase/threonine aldolase OS=Zymomonas mobilis subsp. mobilis (strain ATCC 31821 / ZM4 / CP4) GN=ZMO1347 PE=4 SV=1	ZMO1347	ZYMMO	40	2.12814	0.178537	1.61436	1.31826	2.75423	2.65461	0.0592509	1.70608	1.55597	3.59749	1.77011	0.264355	1.45881	1.21339	2.35505	2.18776	0.0333733	1.58489	1.38038	3.04789	0.744732	0.654376	1.44544	0.416869	1.07647	4.13048	0.00012537	1.94089	2.12814	7.65597
813	11.15	11.36	37.42	11.5	9.049	Q5NN77	Probable potassium transport system protein kup OS=Zymomonas mobilis subsp. mobilis (strain ATCC 31821 / ZM4 / CP4) GN=kup PE=3 SV=1	kup ZMO1209	ZYMMO	8	0.855067	0.516714	1.33045	0.642688	1.13763	0.672977	0.327274	1.41906	0.469894	0.954993	0.625173	0.346289	1.45881	0.405508	0.912011	1.03753	0.862067	1.36773	0.758578	1.41906	0.151356	0.0315184	2.70396	0.0654636	0.409261	0.501187	0.0952206	1.51356	0.293765	0.758578
358	24.02	24.13	68.72	44.97	41.06	H2VFR9	Oxidoreductase domain protein OS=Zymomonas mobilis subsp. mobilis (strain ATCC 31821 / ZM4 / CP4) GN=ZMO1844 PE=4 SV=1	ZMO1844	ZYMMO	21	2.24905	0.0316141	1.65959	1.35519	3.94457	1.80302	0.11581	1.51356	1.19124	2.77971	1.59956	0.313561	1.43219	1.11686	2.12814	2.18776	0.0263568	1.59956	1.36773	3.46737	1.64437	0.214613	1.47231	1.11686	2.33346	4.40555	0.000242974	1.99526	2.208	8.3946
546	17.65	17.81	79.4	51.5	40.53	Q5NPC5	Methionyl-tRNA formyltransferase OS=Zymomonas mobilis subsp. mobilis (strain ATCC 31821 / ZM4 / CP4) GN=fmt PE=3 SV=1	fmt	ZYMMO	10	1.39316	0.493079	1.57036	0.887156	2.85759	0.570164	0.310723	1.77011	0.37325	1.00925	1.04713	0.45783	1.44544	0.724436	1.5417	2.18776	0.208055	1.77011	1.23595	4.69894	1.0666	0.4674	1.49969	0.711214	1.70608	2.26987	0.0835424	1.77011	1.28233	5.70164
816	11.13	11.15	66.84	40.82	40.82	Q5NMD3	Imidazoleglycerol-phosphate dehydratase OS=Zymomonas mobilis subsp. mobilis (strain ATCC 31821 / ZM4 / CP4) GN=hisB PE=3 SV=2	hisB	ZYMMO	8	1.1695	0.27998	1.38038	0.847227	1.61436	1.1272	0.504788	1.51356	0.744732	1.70608	1.1695	0.115811	1.38038	0.847227	1.61436	1.22462	0.220879	1.40605	0.870964	1.72187	1.03753	0.767238	1.51356	0.685488	1.57036	1.13763	0.56879	1.33045	0.855067	1.51356
699	14	14.2	49.21	36.19	34.92	Q5NNS0	Mammalian cell entry related domain protein OS=Zymomonas mobilis subsp. mobilis (strain ATCC 31821 / ZM4 / CP4) GN=ZMO1016 PE=4 SV=1	ZMO1016	ZYMMO	8	1.70608	0.18008	1.5417	1.10662	2.72898	1.35519	0.20425	1.44544	0.937562	2.05116	1.39316	0.685619	1.47231	0.946237	2.10863	2.18776	0.0385708	1.57036	1.39316	3.7325	0.383707	0.324042	1.95885	0.20893	0.751623	1.88799	0.130733	1.5417	1.22462	3.04789
356	24.04	24.04	95.63	87.38	87.38	Q5NQA6	Riboflavin synthase, alpha subunit OS=Zymomonas mobilis subsp. mobilis (strain ATCC 31821 / ZM4 / CP4) GN=ZMO0475 PE=4 SV=1	ZMO0475	ZYMMO	32	2.35505	0.406132	1.36773	1.72187	2.96483	2.48886	0.276667	1.36773	1.8197	3.63078	2.26987	0.718283	1.39316	1.6293	3.34195	2.1677	0.144044	1.35519	1.59956	2.85759	5.15229	2.54015e-05	1.64437	3.13329	10.7647	5.7544	0.000289002	1.75388	3.28095	11.272
819	11.03	13.15	77.42	62.37	58.06	Q5NPF0	Uncharacterized protein OS=Zymomonas mobilis subsp. mobilis (strain ATCC 31821 / ZM4 / CP4) GN=ZMO0786 PE=4 SV=1	ZMO0786	ZYMMO	10	1.38038	0.58226	1.6293	0.847227	2.31206	1.65959	0.798241	1.7378	0.954993	2.67917	1.40605	0.731752	1.64437	0.855067	2.22844	0.981748	0.395473	1.52757	0.636796	1.49969	0.301995	0.121194	2.46604	0.185353	0.744732	0.515229	0.396493	1.75388	0.331131	0.903649
389	22.84	22.95	68.7	45.98	38.23	Q5NLQ1	Glycosyl transferase group 1 OS=Zymomonas mobilis subsp. mobilis (strain ATCC 31821 / ZM4 / CP4) GN=ZMO1735 PE=4 SV=2	ZMO1735	ZYMMO	11	1.55597	0.643783	1.36773	1.13763	2.35505	1.38038	0.497214	1.44544	0.954993	1.97697	2.0893	0.272393	1.36773	1.52757	2.99226	2.1677	0.127369	1.44544	1.49969	3.37287	8.3946	0.0042555	1.64437	5.10505	22.2843	3.19154	0.109037	1.48594	2.14783	6.19441
821	10.97	11.22	65.95	14.21	11.53	Q8GF63	Uncharacterized protein OS=Zymomonas mobilis subsp. mobilis (strain ATCC 31821 / ZM4 / CP4) PE=4 SV=1	4	ZYMMO	6	1.80302	0.372573	2.88403	0.625173	10.9648	0.744732	0.878108	3.34195	0.248886	2.48886	1.15878	0.908749	2.72898	0.42462	6.98232	1.34276	0.719512	2.80543	0.47863	4.57088	3.94457	0.0282014	2.63027	1.49969	24.2103	1.83654	0.298971	2.77971	0.660694	11.272
607	16.17	16.38	71.58	37.77	34.53	Q5NMX2	Ribosomal RNA small subunit methyltransferase A OS=Zymomonas mobilis subsp. mobilis (strain ATCC 31821 / ZM4 / CP4) GN=rsmA PE=3 SV=1	rsmA	ZYMMO	10	2.22844	0.576376	1.83654	1.21339	3.34195	3.59749	0.355022	2.10863	1.70608	5.19996	2.99226	0.496025	2.22844	1.34276	4.44631	2.1677	0.495712	1.65959	1.30617	3.19154	6.30957	0.0395717	2.55859	2.46604	9.37562	2.75423	0.332529	1.99526	1.38038	4.20727
744	12.51	12.56	63.71	18.14	16.7	Q5NQX2	Histidine kinase OS=Zymomonas mobilis subsp. mobilis (strain ATCC 31821 / ZM4 / CP4) GN=ZMO0258 PE=4 SV=1	ZMO0258	ZYMMO	6	1.27057	0.803903	1.6293	0.77983	3.16228	1.65959	0.229781	1.59956	1.03753	5.7544	1.83654	0.369531	1.77011	1.03753	6.19441	2.1677	0.46868	1.83654	1.18032	4.20727	7.58578	0.000599213	2.22844	3.40408	24.2103	4.32514	0.0179067	2.05116	2.10863	18.197
824	10.93	10.94	54.01	24.39	21.25	Q5NNS9	Uncharacterized protein OS=Zymomonas mobilis subsp. mobilis (strain ATCC 31821 / ZM4 / CP4) GN=ZMO1007 PE=4 SV=1	ZMO1007	ZYMMO	7	0.731139	0.971806	1.41906	0.524808	1.03753	0.432514	0.178893	1.61436	0.272898	0.698232	1.24738	0.22884	1.40605	0.887156	1.77011	1.45881	0.0769068	1.41906	1.02802	2.1677	0.263027	0.0754318	2.26987	0.0862978	0.597035	1.35519	0.346677	1.36773	0.990832	2.0893
1107	5.48	5.57	63.58	26.59	14.45	Q5NNS6	Uncharacterized protein OS=Zymomonas mobilis subsp. mobilis (strain ATCC 31821 / ZM4 / CP4) GN=ZMO1010 PE=4 SV=2	ZMO1010	ZYMMO	3	1.72187	0.205485	2.12814	0.809096	3.69828	1.5417	0.263463	2.10863	0.731139	3.22107	1.99526	0.186071	2.10863	0.946237	4.16869	2.1677	0.17712	2.10863	1.02802	4.52898	1.70608	0.249363	2.0893	0.816582	3.59749	1.65959	0.228783	2.10863	0.787046	3.46737
826	10.86	10.88	88.2	32.92	29.19	Q5NNU9	RNA polymerase-binding transcription factor DksA OS=Zymomonas mobilis subsp. mobilis (strain ATCC 31821 / ZM4 / CP4) GN=dksA PE=3 SV=1	dksA	ZYMMO	8	1.21339	0.273605	1.34276	0.903649	1.69044	1.35519	0.136839	1.27057	1.0666	1.85353	1.27057	0.254203	1.31826	0.963829	1.75388	1.33045	0.275277	1.25892	1.05682	1.78649	0.322107	0.112085	2.03236	0.0724436	0.654636	0.310456	0.0599992	2.05116	0.1	0.636796
1271	2.3	2.81	56.54	16.36	6.075	Q5NPM5	ATPase involved in DNA replication initiation OS=Zymomonas mobilis subsp. mobilis (strain ATCC 31821 / ZM4 / CP4) GN=ZMO0711 PE=4 SV=1	ZMO0711	ZYMMO	2	0.272898	0.158645	5.70164	0.0448745	1.55597	1.58489	0.359655	4.48745	0.353183	7.65597	1.6293	0.335863	4.48745	0.363078	7.7983	2.1677	0.143832	2.67917	0.809096	8.95365	0.337287	0.120502	5.54626	0.0744732	1.87068	0.413047	0.21164	4.83059	0.0580764	1.99526
828	10.8	10.81	52.82	18.51	16.03	Q5NPC9	Ribosomal protein S12 methylthiotransferase RimO OS=Zymomonas mobilis subsp. mobilis (strain ATCC 31821 / ZM4 / CP4) GN=rimO PE=3 SV=2	rimO	ZYMMO	8	0.505825	0.0478813	1.39316	0.316228	0.704693	0.724436	0.230209	1.20226	0.586138	0.870964	0.428549	0.0205165	1.22462	0.299226	0.524808	0.366438	0.0155428	1.38038	0.205116	0.505825	0.380189	0.0181406	1.57036	0.183654	0.597035	0.0461318	0.00277894	3.76704	0.0123595	0.17378
1299	2.02	2.02	62.59	22.3	17.99	Q5NPI9	Uncharacterized protein OS=Zymomonas mobilis subsp. mobilis (strain ATCC 31821 / ZM4 / CP4) GN=ZMO0747 PE=4 SV=1	ZMO0747	ZYMMO	2	1.80302	0.507789	1.52757	1.18032	3.83707	1.99526	0.484012	1.59956	1.24738	4.52898	2.208	0.466853	2.1677	1.01859	6.13762	2.1677	0.350521	1.41906	1.52757	3.98107	0.233346	0.215092	3.69828	0.018197	0.862979	1.03753	0.843708	1.69044	0.613762	1.77011
830	10.65	10.67	70.7	46.5	31.85	H2VFL6	Stress responsive alpha-beta barrel domain protein OS=Zymomonas mobilis subsp. mobilis (strain ATCC 31821 / ZM4 / CP4) GN=ZMO0305 PE=4 SV=1	ZMO0305	ZYMMO	8	0.83946	0.732811	1.38038	0.597035	1.15878	1.01859	0.410212	1.38038	0.737904	1.43219	1.78649	0.0129878	1.52757	1.1695	2.83139	1.40605	0.55587	1.44544	0.972747	2.208	0.847227	0.912324	1.41906	0.591562	1.20226	1.05682	0.581639	1.38038	0.765597	1.51356
831	10.62	10.64	67.47	34.54	34.54	Q5NMY0	Hemolysin A OS=Zymomonas mobilis subsp. mobilis (strain ATCC 31821 / ZM4 / CP4) GN=ZMO1306 PE=4 SV=1	ZMO1306	ZYMMO	7	0.648634	0.153785	1.44544	0.260615	0.937562	0.436516	0.204556	2.03236	0.178649	0.887156	0.60256	0.310237	1.75388	0.207014	1.05682	0.937562	0.937852	1.55597	0.570164	1.45881	1.65959	0.12421	1.36773	1.21339	2.63027	0.444631	0.0543343	1.61436	0.0816582	0.717794
270	28.73	28.73	87.57	68.08	62.43	O66112	Pyruvate dehydrogenase E1 component subunit alpha OS=Zymomonas mobilis subsp. mobilis (strain ATCC 31821 / ZM4 / CP4) GN=pdhA PE=3 SV=1	pdhA	ZYMMO	39	2.01372	0.478011	1.61436	1.24738	3.69828	1.52757	0.909117	1.52757	1	2.12814	2.37684	0.252059	1.80302	1.31826	3.83707	2.14783	0.137934	1.61436	1.33045	3.31131	4.74242	0.000292664	2.31206	2.05116	9.37562	2.77971	0.0155842	1.85353	1.49969	5.7544
833	10.57	10.88	60.53	27.89	18.99	Q5NNS4	Uncharacterized protein OS=Zymomonas mobilis subsp. mobilis (strain ATCC 31821 / ZM4 / CP4) GN=ZMO1012 PE=4 SV=1	ZMO1012	ZYMMO	5	2.29087	0.717655	2.1677	1.05682	4.16869	2.10863	0.559019	1.88799	1.11686	4.44631	2.37684	0.675811	2.208	1.07647	4.52898	1.44544	0.902865	1.67494	0.862979	2.33346	3.28095	0.23699	2.10863	1.55597	5.64937	1.1695	0.866431	2.53513	0.461318	1.94089
834	10.55	10.56	76.73	38.99	38.99	Q5NR90	Protein tyrosine phosphatase OS=Zymomonas mobilis subsp. mobilis (strain ATCC 31821 / ZM4 / CP4) GN=ZMO0140 PE=4 SV=1	ZMO0140	ZYMMO	12	0.501187	0.187295	1.43219	0.291072	0.717794	0.794328	0.998643	1.35519	0.534564	1.07647	0.625173	0.487677	1.40605	0.461318	0.879022	0.724436	0.570844	1.33045	0.524808	0.963829	1.6293	0.12804	1.35519	1.20226	2.24905	0.21677	0.0421865	2.33346	0.103753	0.505825
835	10.54	10.88	66.89	16.39	10.6	Q5NR58	Phosphomethylpyrimidine synthase OS=Zymomonas mobilis subsp. mobilis (strain ATCC 31821 / ZM4 / CP4) GN=thiC PE=3 SV=1	thiC	ZYMMO	5	0.92045	0.960095	2.0893	0.483059	1.92309	2.39883	0.238791	2.07014	1.15878	5.49541	0.121339	0.189445	2.91072	0.0401791	0.353183	0.440555	0.432438	2.05116	0.149969	0.903649	4.52898	0.0179003	2.10863	2.14783	11.9124	1.70608	0.834868	1.97697	0.862979	3.87258
617	16.02	16.02	62.66	52.7	52.7	Q5NPH7	Hydroxyacylglutathione hydrolase OS=Zymomonas mobilis subsp. mobilis (strain ATCC 31821 / ZM4 / CP4) GN=gloB PE=3 SV=1	gloB	ZYMMO	14	2.0893	0.519857	1.7378	1.20226	3.31131	1.6293	0.513619	1.67494	0.972747	2.60615	1.77011	0.452564	1.67494	1.05682	2.75423	2.14783	0.474351	1.80302	1.19124	3.59749	0.534564	0.222946	1.75388	0.288403	0.937562	3.90841	0.0205055	2.07014	1.88799	6.60694
837	10.52	10.52	59.59	30.38	30.38	Q5NQM4	Rod shape-determining protein MreC OS=Zymomonas mobilis subsp. mobilis (strain ATCC 31821 / ZM4 / CP4) GN=ZMO0356 PE=4 SV=1	ZMO0356	ZYMMO	8	1.18032	0.51398	1.69044	0.698232	2.07014	0.765597	0.132096	1.67494	0.420727	1.28233	0.895365	0.170933	1.67494	0.539511	1.49969	0.436516	0.0123099	1.83654	0.135519	0.801678	1.10662	0.811598	1.67494	0.660694	1.87068	0.765597	0.202388	1.65959	0.376704	1.27057
81	48.35	48.36	67.37	40.18	39.3	Q5NRM2	Sulfite reductase [NADPH] hemoprotein beta-component OS=Zymomonas mobilis subsp. mobilis (strain ATCC 31821 / ZM4 / CP4) GN=cysI PE=3 SV=1	cysI	ZYMMO	49	4.01791	4.71458e-05	1.83654	2.18776	7.87046	4.87529	4.71006e-07	1.88799	2.58226	8.09096	3.56451	0.000319647	1.72187	2.07014	6.79204	2.12814	0.0650991	1.44544	1.47231	2.72898	1.99526	0.034134	1.27057	1.57036	2.67917	4.09261	3.3853e-05	1.8197	2.24905	6.60694
839	10.44	10.67	77.01	38.22	31.03	Q5NNR4	Cysteine desulfurase OS=Zymomonas mobilis subsp. mobilis (strain ATCC 31821 / ZM4 / CP4) GN=ZMO1022 PE=4 SV=1	ZMO1022	ZYMMO	10	1.01859	0.995518	1.40605	0.724436	1.52757	0.937562	0.644813	1.38038	0.666807	1.2942	0.92045	0.924562	1.40605	0.660694	1.2942	0.855067	0.631621	1.38038	0.586138	1.18032	1.6293	0.177874	1.51356	1.07647	2.67917	0.751623	0.956127	1.47231	0.501187	1.10662
840	10.42	10.43	66.17	49.62	44.36	Q5NLX3	Ribosomal silencing factor RsfS OS=Zymomonas mobilis subsp. mobilis (strain ATCC 31821 / ZM4 / CP4) GN=rsfS PE=1 SV=1	rsfS	ZYMMO	9	0.660694	0.146172	1.23595	0.524808	0.816582	0.704693	0.223663	1.2942	0.529663	0.912011	0.870964	0.428665	1.39316	0.619441	1.21339	0.660694	0.190438	1.27057	0.505825	0.83946	0.809096	0.378041	1.41906	0.559758	1.14815	0.613762	0.197466	1.47231	0.398107	0.903649
323	25.6	25.63	88.41	58.76	55.53	Q5NP77	Aminotransferase class V OS=Zymomonas mobilis subsp. mobilis (strain ATCC 31821 / ZM4 / CP4) GN=ZMO0859 PE=3 SV=2	ZMO0859	ZYMMO	14	1.07647	0.519297	1.38038	0.77983	1.44544	0.608135	0.944119	1.59956	0.42462	0.972747	2.42103	0.00365539	1.6293	1.48594	4.28548	2.12814	0.00668734	1.59956	1.33045	3.66438	1.20226	0.831714	1.41906	0.847227	1.88799	2.39883	0.0042091	1.55597	1.5417	3.98107
1267	2.4	2.41	67.11	13.49	13.49	D3G2F0	ABC transporter related protein OS=Zymomonas mobilis subsp. mobilis (strain ATCC 31821 / ZM4 / CP4) GN=ZZM4_0134 PE=4 SV=1	ZZM4_0134	ZYMMO	3	1.39316	0.399502	3.16228	0.440555	4.40555	1.27057	0.489363	2.0893	0.608135	2.65461	1.52757	0.335808	2.77971	0.549541	4.2462	2.12814	0.216725	2.10863	1.00925	4.44631	1.75388	0.273764	2.10863	0.831764	3.66438	1.07647	0.790997	2.0893	0.515229	2.24905
843	10.38	10.52	59.86	16.35	14.9	Q5NQC2	Lipoprotein releasing system, transmembrane protein, LolC/E family OS=Zymomonas mobilis subsp. mobilis (strain ATCC 31821 / ZM4 / CP4) GN=ZMO0459 PE=4 SV=1	ZMO0459	ZYMMO	6	0.903649	0.517831	1.24738	0.724436	1.1272	0.816582	0.132485	1.23595	0.654636	1.00925	0.794328	0.121353	1.24738	0.642688	0.990832	0.895365	0.568457	1.44544	0.619441	1.2942	0.731139	0.0526114	1.48594	0.487529	1.08643	0.879022	0.228872	1.51356	0.580764	1.33045
844	10.35	10.36	68.79	43.97	36.88	Q5NQ28	Ribosome-binding factor A OS=Zymomonas mobilis subsp. mobilis (strain ATCC 31821 / ZM4 / CP4) GN=rbfA PE=3 SV=1	rbfA	ZYMMO	12	1.24738	0.655232	1.69044	0.737904	1.90546	1.88799	0.963318	1.5417	1.22462	3.43558	0.990832	0.554281	1.6293	0.564937	1.61436	0.519996	0.211347	1.97697	0.205116	1.02802	2.99226	0.239371	1.59956	1.87068	6.60694	1.35519	0.660627	1.48594	0.912011	2.03236
244	30.53	30.53	66.75	44.42	41.56	Q9RNZ1	Bifunctional enzyme IspD/IspF OS=Zymomonas mobilis subsp. mobilis (strain ATCC 31821 / ZM4 / CP4) GN=ispDF PE=3 SV=3	ispDF	ZYMMO	23	1.72187	0.242156	1.48594	1.15878	2.44343	2.93765	0.0152019	1.85353	1.58489	4.87529	3.25087	0.0217777	2.10863	1.5417	10.0925	2.10863	0.04382	1.64437	1.28233	4.52898	2.29087	0.0342047	1.64437	1.39316	3.80189	3.25087	0.00531963	1.94089	1.67494	9.81748
846	10.32	10.35	48.47	15.67	11.63	Q5NPU8	Flagellar M-ring protein FliF OS=Zymomonas mobilis subsp. mobilis (strain ATCC 31821 / ZM4 / CP4) GN=ZMO0634 PE=4 SV=2	ZMO0634	ZYMMO	7	1.27057	0.493373	1.57036	0.809096	1.99526	0.928966	0.6517	1.55597	0.597035	1.44544	0.862979	0.597319	1.5417	0.554626	1.33045	0.416869	0.0617758	1.80302	0.218776	0.751623	0.0794328	0.105937	4.28548	0.0319154	0.340408	0.255859	0.15118	2.35505	0.0751623	0.60256
294	26.92	28.05	74.03	46.1	43.72	H2VFN4	Glutamate/cysteine ligase OS=Zymomonas mobilis subsp. mobilis (strain ATCC 31821 / ZM4 / CP4) GN=ZMO1556 PE=4 SV=1	ZMO1556	ZYMMO	22	0.937562	0.4966	1.43219	0.660694	1.34276	0.322107	0.134263	1.92309	0.194089	0.619441	2.01372	0.000365848	1.35519	1.48594	4.28548	2.10863	0.000445885	1.39316	1.51356	3.83707	0.457088	0.70515	1.69044	0.325087	0.772681	1.94089	0.000142818	1.36773	1.41906	4.09261
848	10.25	10.25	76.99	30.98	24.54	Q5NPX9	OmpA/MotB domain protein OS=Zymomonas mobilis subsp. mobilis (strain ATCC 31821 / ZM4 / CP4) GN=ZMO0602 PE=4 SV=1	ZMO0602	ZYMMO	10	0.92045	0.974986	1.58489	0.591562	1.45881	0.912011	0.565084	1.6293	0.60256	1.48594	0.963829	0.974796	1.59956	0.619441	1.5417	1.03753	0.643505	1.57036	0.660694	1.65959	0.390841	0.115041	1.88799	0.123595	0.737904	0.809096	0.593939	1.55597	0.505825	1.25892
849	10.2	10.21	85.54	48.8	45.18	Q5NR70	Thioesterase superfamily protein OS=Zymomonas mobilis subsp. mobilis (strain ATCC 31821 / ZM4 / CP4) GN=ZMO0160 PE=4 SV=2	ZMO0160	ZYMMO	6	1.15878	0.54122	1.70608	0.679204	1.97697	1.01859	0.9499	1.94089	0.524808	1.97697	0.928966	0.883566	1.67494	0.554626	1.55597	1.08643	0.405866	1.94089	0.559758	2.10863	0.855067	0.775528	1.72187	0.496592	1.47231	1.51356	0.268958	1.94089	0.77983	2.91072
360	23.96	26.17	69	32.26	28.14	Q5NL30	DNA repair protein RecN OS=Zymomonas mobilis subsp. mobilis (strain ATCC 31821 / ZM4 / CP4) GN=ZMO1956 PE=3 SV=1	ZMO1956	ZYMMO	15	1.67494	0.17096	1.58489	1.05682	3.69828	1.99526	0.0569677	1.75388	1.13763	4.05509	1.39316	0.177642	1.55597	0.895365	2.85759	2.10863	0.175455	1.80302	1.1695	4.57088	1.35519	0.240815	1.48594	0.912011	2.05116	1.8197	0.169164	1.59956	1.13763	3.13329
851	10.17	10.17	55.7	31.58	31.58	Q9Z5T8	Flagellar L-ring protein OS=Zymomonas mobilis subsp. mobilis (strain ATCC 31821 / ZM4 / CP4) GN=flgH PE=3 SV=3	flgH	ZYMMO	6	0.981748	0.191413	1.52757	0.642688	1.49969	1.38038	0.197044	1.49969	0.92045	2.07014	1.25892	0.158921	1.40605	0.895365	1.80302	1.00925	0.972355	1.36773	0.737904	1.39316	1.02802	0.201123	1.44544	0.711214	1.49969	0.346737	0.0443781	1.77011	0.120226	0.613762
852	10.15	10.62	78.54	29.68	28.77	O66114	Uncharacterized RNA pseudouridine synthase ZMO0505 OS=Zymomonas mobilis subsp. mobilis (strain ATCC 31821 / ZM4 / CP4) GN=ZMO0505 PE=3 SV=2	ZMO0505	ZYMMO	9	1.95885	0.841623	2.31206	0.847227	4.09261	3.69828	0.214148	3.22107	1.14815	8.62979	2.55859	0.39017	2.72898	0.937562	5.39511	1.18032	0.86725	1.7378	0.679204	2.1677	4.20727	0.0761625	3.22107	1.30617	10.1859	1.10662	0.653077	2.18776	0.505825	2.44343
494	19.28	19.36	64.12	46.05	42.37	Q5NRC9	NAD-dependent epimerase/dehydratase OS=Zymomonas mobilis subsp. mobilis (strain ATCC 31821 / ZM4 / CP4) GN=ZMO0101 PE=4 SV=1	ZMO0101	ZYMMO	14	0.448745	0.0188576	1.77011	0.16293	0.794328	0.376704	0.0575368	1.8197	0.124738	0.685488	3.49945	3.96814e-05	1.52757	2.29087	6.98232	2.10863	0.00197519	1.44544	1.45881	3.49945	2.48886	0.000259738	1.47231	1.69044	4.48745	0.954993	0.849579	1.30617	0.704693	1.24738
614	16.06	16.19	68.8	30.8	27.2	Q5NMN0	Alpha/beta hydrolase fold protein OS=Zymomonas mobilis subsp. mobilis (strain ATCC 31821 / ZM4 / CP4) GN=ZMO1406 PE=4 SV=1	ZMO1406	ZYMMO	11	1.72187	0.151191	1.5417	1.11686	3.34195	1.7378	0.118164	1.5417	1.1272	3.49945	1.11686	0.527267	1.47231	0.758578	1.77011	2.10863	0.0188396	1.58489	1.33045	3.76704	0.496592	0.684259	1.72187	0.20893	0.855067	3.16228	0.00296055	1.70608	1.85353	6.36796
855	10.1	10.1	66.67	43.14	40.2	Q5NR19	50S ribosomal protein L21 OS=Zymomonas mobilis subsp. mobilis (strain ATCC 31821 / ZM4 / CP4) GN=rplU PE=3 SV=2	rplU	ZYMMO	10	0.731139	0.747499	1.2942	0.580764	0.946237	1.05682	0.39917	1.18032	0.895365	1.25892	0.366438	0.285873	1.70608	0.233346	0.625173	0.331131	0.560037	1.64437	0.199526	0.544503	0.77983	0.451645	1.20226	0.654636	0.937562	0.248886	0.0773714	1.72187	0.136773	0.428549
671	14.6	14.7	73.93	47.86	44.87	Q5NMP9	Two component transcriptional regulator, winged helix family OS=Zymomonas mobilis subsp. mobilis (strain ATCC 31821 / ZM4 / CP4) GN=ZMO1387 PE=4 SV=1	ZMO1387	ZYMMO	13	1.27057	0.100366	1.40605	0.903649	2.0893	0.654636	0.753092	1.43219	0.436516	0.937562	1.28233	0.0928931	1.35519	0.946237	2.26987	2.10863	0.00149823	1.48594	1.41906	4.20727	0.37325	0.247874	2.05116	0.231207	0.765597	1.49969	0.0900107	1.43219	1.04713	2.72898
857	10.08	10.08	90.91	63.64	63.64	Q5NQY8	H+transporting two-sector ATPase delta/epsilon subunit OS=Zymomonas mobilis subsp. mobilis (strain ATCC 31821 / ZM4 / CP4) GN=ZMO0242 PE=4 SV=1	ZMO0242	ZYMMO	14	2.208	0.929486	1.7378	1.27057	3.43558	5.44503	0.0707388	2.88403	1.88799	10.1859	0.737904	0.492124	1.67494	0.474242	1.23595	0.591562	0.168558	1.55597	0.340408	0.92045	4.92039	0.0949193	2.22844	2.208	8.01678	8.79023	0.0290282	2.67917	3.28095	16.5959
858	10.05	10.66	59.49	38.61	22.78	Q9X5F5	3-hydroxyacyl-[acyl-carrier-protein] dehydratase FabZ OS=Zymomonas mobilis subsp. mobilis (strain ATCC 31821 / ZM4 / CP4) GN=fabZ PE=3 SV=1	fabZ	ZYMMO	7	0.744732	0.208651	1.39316	0.505825	1.03753	1.22462	0.429185	1.45881	0.83946	1.92309	1.07647	0.205555	1.43219	0.751623	1.58489	0.366438	0.0240714	1.8197	0.0903649	0.666807	0.519996	0.101881	1.64437	0.260615	0.855067	0.591562	0.0425541	1.51356	0.387258	0.895365
859	10.04	10.08	69.23	32.21	32.21	Q5NPG0	Methyltransferase type 12 OS=Zymomonas mobilis subsp. mobilis (strain ATCC 31821 / ZM4 / CP4) GN=ZMO0776 PE=4 SV=1	ZMO0776	ZYMMO	7	0.625173	0.089406	1.2942	0.440555	0.809096	0.879022	0.334291	1.44544	0.60256	1.27057	0.222843	0.00680772	1.95885	0.0353183	0.436516	0.178649	0.00344935	2.44343	0.047863	0.436516	0.457088	0.0389435	1.69044	0.226986	0.772681	0.334195	0.0232315	1.94089	0.140605	0.648634
706	13.76	14.91	69.7	29.8	26.77	Q5NMI1	Resolvase domain protein OS=Zymomonas mobilis subsp. mobilis (strain ATCC 31821 / ZM4 / CP4) GN=ZMO1455 PE=4 SV=1	ZMO1455	ZYMMO	8	0.990832	0.991385	1.64437	0.597035	1.6293	1.77011	0.347995	1.8197	0.972747	2.91072	1.58489	0.341347	1.80302	0.879022	2.51189	2.10863	0.323007	1.77011	1.19124	3.53183	1.30617	0.203341	1.67494	0.77983	2.18776	2.55859	0.120101	1.87068	1.36773	4.65586
861	10.03	10.07	80.48	29.52	29.52	Q5NLI9	Cytidylate kinase OS=Zymomonas mobilis subsp. mobilis (strain ATCC 31821 / ZM4 / CP4) GN=cmk PE=3 SV=1	cmk	ZYMMO	7	0.824138	0.859734	1.44544	0.505825	1.19124	1.45881	0.293384	1.36773	1.0666	2.44343	0.870964	0.332951	1.39316	0.613762	1.21339	0.37325	0.10902	1.87068	0.0704693	0.698232	1.38038	0.72531	1.45881	0.946237	2.1677	0.636796	0.705688	1.55597	0.242103	0.990832
1017	6.62	7.1	72.11	46.26	39.46	Q5NQQ4	NADPH-dependent 7-cyano-7-deazaguanine reductase OS=Zymomonas mobilis subsp. mobilis (strain ATCC 31821 / ZM4 / CP4) GN=queF PE=3 SV=1	queF	ZYMMO	7	1.45881	0.448792	1.5417	0.946237	2.70396	1.44544	0.647046	1.55597	0.928966	3.0761	1.72187	0.354214	1.55597	1.10662	4.40555	2.10863	0.107432	1.61436	1.30617	5.64937	0.586138	0.179969	1.6293	0.207014	0.954993	1.28233	0.616172	1.48594	0.862979	2.24905
863	10.02	10.02	64.75	26.62	26.62	Q5NQY7	Uncharacterized protein OS=Zymomonas mobilis subsp. mobilis (strain ATCC 31821 / ZM4 / CP4) GN=ZMO0243 PE=4 SV=2	ZMO0243	ZYMMO	5	1.51356	0.441613	1.49969	1.00925	2.53513	1.36773	0.618369	1.47231	0.928966	2.22844	1.19124	0.914161	1.49969	0.794328	1.83654	1.11686	0.741581	1.51356	0.737904	1.65959	0.161436	0.194602	3.76704	0.0895365	0.608135	0.413047	0.132388	2.07014	0.239883	0.855067
1018	6.57	7.12	68.66	15.53	13.9	Q5NQH7	Ppx/GppA phosphatase OS=Zymomonas mobilis subsp. mobilis (strain ATCC 31821 / ZM4 / CP4) GN=ZMO0403 PE=4 SV=1	ZMO0403	ZYMMO	7	5.97035	0.0308291	3.13329	1.90546	13.8038	4.69894	0.0823748	2.75423	1.70608	10.2802	4.57088	0.0545914	3.0761	1.48594	10	2.10863	0.254894	1.85353	1.13763	3.83707	6.79204	0.0422491	3.04789	2.22844	15.417	5.86138	0.0799522	2.93765	1.99526	11.3763
865	10.01	10.02	75.66	38.1	35.45	Q5NL75	Peptidyl-tRNA hydrolase OS=Zymomonas mobilis subsp. mobilis (strain ATCC 31821 / ZM4 / CP4) GN=pth PE=3 SV=1	pth	ZYMMO	6	0.691831	0.287906	2.208	0.296483	1.52757	0.954993	0.89687	1.45881	0.648634	1.39316	0.465586	0.0789964	1.55597	0.210863	0.724436	0.564937	0.140193	1.7378	0.299226	0.981748	1.13763	0.625119	1.2942	0.879022	1.48594	0.847227	0.741002	2.67917	0.313329	2.26987
866	10.01	10.01	61.61	32.23	29.86	Q5NQD9	HAD-superfamily hydrolase, subfamily IA, variant 3 OS=Zymomonas mobilis subsp. mobilis (strain ATCC 31821 / ZM4 / CP4) GN=ZMO0442 PE=4 SV=2	ZMO0442	ZYMMO	8	0.855067	0.856448	1.6293	0.515229	1.39316	0.310456	0.484349	2.75423	0.127057	0.855067	0.474242	0.821787	1.97697	0.270396	0.937562	0.597035	0.791603	1.88799	0.319154	1.1272	0.428549	0.392871	2.10863	0.11695	0.903649	1.41906	0.218932	1.6293	0.870964	2.58226
567	17.2	17.27	64.52	38.96	30.02	Q5NN16	8-amino-7-oxononanoate synthase OS=Zymomonas mobilis subsp. mobilis (strain ATCC 31821 / ZM4 / CP4) GN=ZMO1270 PE=3 SV=1	ZMO1270	ZYMMO	12	1.70608	0.0735815	1.49969	1.13763	3.28095	2.31206	0.0490421	1.77011	1.30617	4.48745	2.29087	0.0266774	1.75388	1.30617	4.36516	2.0893	0.0552973	1.70608	1.22462	4.16869	0.457088	0.46553	1.90546	0.301995	0.870964	1.10662	0.434947	1.35519	0.816582	1.88799
836	10.52	10.55	77.29	32.6	32.6	Q5NLW3	Aldo/keto reductase OS=Zymomonas mobilis subsp. mobilis (strain ATCC 31821 / ZM4 / CP4) GN=ZMO1673 PE=4 SV=1	ZMO1673	ZYMMO	7	2.07014	0.115108	1.39316	1.48594	7.11213	2.10863	0.159225	1.72187	1.22462	5.86138	1.49969	0.244334	1.64437	0.912011	3.53183	2.0893	0.0747167	1.69044	1.23595	6.19441	1.05682	0.957974	1.5417	0.685488	1.85353	3.56451	0.0213742	1.59956	2.22844	11.8032
869	10	10.02	59.09	37.37	37.37	Q5NPC4	Recombination protein RecR OS=Zymomonas mobilis subsp. mobilis (strain ATCC 31821 / ZM4 / CP4) GN=recR PE=3 SV=1	recR	ZYMMO	5	1.38038	0.988514	1.7378	0.794328	2.51189	0.912011	0.574158	1.69044	0.534564	1.5417	1.6293	0.892965	1.85353	0.879022	3.43558	1.49969	0.890379	1.83654	0.816582	3.25087	2.51189	0.0613351	1.92309	1.30617	6.42688	2.83139	0.136927	2.07014	1.36773	7.37904
870	10	10.02	75.21	49.59	49.59	Q5NRF1	Response regulator receiver protein OS=Zymomonas mobilis subsp. mobilis (strain ATCC 31821 / ZM4 / CP4) GN=ZMO0079 PE=4 SV=1	ZMO0079	ZYMMO	10	0.619441	0.669624	1.67494	0.258226	1.03753	1.19124	0.737368	1.51356	0.787046	1.80302	1.70608	0.425453	1.64437	1.03753	2.75423	1.28233	0.527285	1.55597	0.824138	1.95885	0.613762	0.651817	1.67494	0.280543	1.02802	1.36773	0.80743	1.55597	0.879022	2.07014
1033	6.27	6.27	62.75	49.02	49.02	Q5NLK6	Antibiotic biosynthesis monooxygenase OS=Zymomonas mobilis subsp. mobilis (strain ATCC 31821 / ZM4 / CP4) GN=ZMO1780 PE=4 SV=1	ZMO1780	ZYMMO	5	1.75388	0.266784	1.48594	1.18032	3.10456	1.41906	0.591389	1.36773	1.03753	2.39883	1.45881	0.319953	1.43219	1.01859	2.42103	2.0893	0.19914	1.57036	1.33045	3.83707	0.0954993	0.189072	5.70164	0.0288403	0.544503	4.92039	0.0538079	1.67494	2.93765	10.4713
872	10	10	75.46	28.7	28.7	Q5NQE8	Guanylate kinase OS=Zymomonas mobilis subsp. mobilis (strain ATCC 31821 / ZM4 / CP4) GN=gmk PE=3 SV=1	gmk	ZYMMO	8	0.92045	0.767169	1.34276	0.685488	1.23595	0.559758	0.6626	1.34276	0.413047	0.751623	0.529663	0.369746	1.35519	0.369828	0.717794	0.334195	0.171861	1.70608	0.239883	0.570164	0.483059	0.353017	1.40605	0.251189	0.679204	0.197697	0.148501	1.55597	0.139316	0.30761
873	9.97	10.17	66.67	20.51	19.66	Q5NLP0	Homocysteine S-methyltransferase OS=Zymomonas mobilis subsp. mobilis (strain ATCC 31821 / ZM4 / CP4) GN=ZMO1746 PE=4 SV=1	ZMO1746	ZYMMO	7	0.642688	0.941898	1.64437	0.369828	1.05682	1.23595	0.14979	1.33045	0.928966	1.7378	0.420727	0.0719832	1.64437	0.107647	0.691831	0.275423	0.11647	2.24905	0.114815	0.619441	0.787046	0.904047	1.5417	0.483059	1.21339	0.474242	0.084882	1.8197	0.214783	0.862979
496	19.25	19.29	68.48	48.55	46.01	Q5NN89	Glutamate racemase OS=Zymomonas mobilis subsp. mobilis (strain ATCC 31821 / ZM4 / CP4) GN=murI PE=3 SV=1	murI	ZYMMO	10	2.60615	0.552684	1.78649	1.45881	4.05509	3.16228	0.478638	1.55597	2.03236	4.92039	2.80543	0.504101	1.78649	1.57036	4.48745	2.07014	0.651565	1.64437	1.25892	3.22107	4.92039	0.305412	1.55597	3.16228	7.51623	1.83654	0.59535	1.7378	1.05682	2.93765
871	10	10.02	55.87	38.55	38.55	Q5NMP4	Uncharacterized protein OS=Zymomonas mobilis subsp. mobilis (strain ATCC 31821 / ZM4 / CP4) GN=ZMO1392 PE=4 SV=2	ZMO1392	ZYMMO	5	1.49969	0.391021	1.85353	0.809096	3.80189	1.39316	0.617346	1.83654	0.758578	3.40408	1.85353	0.262416	1.8197	1.01859	6.48634	2.07014	0.187273	1.48594	1.39316	10.8643	1.28233	0.685539	1.6293	0.787046	3.34195	2.05116	0.192199	1.97697	1.03753	7.31139
876	9.8	9.83	56.44	19.31	16.83	Q5NPS8	Peptidase M20 OS=Zymomonas mobilis subsp. mobilis (strain ATCC 31821 / ZM4 / CP4) GN=ZMO0658 PE=4 SV=2	ZMO0658	ZYMMO	7	2.51189	0.227731	1.64437	1.52757	4.32514	1.88799	0.160196	1.59956	1.18032	3.01995	1	0.511041	1.94089	0.515229	1.95885	1.33045	0.405147	1.61436	0.824138	2.14783	0.428549	0.562757	1.90546	0.260615	0.816582	3.80189	0.108944	1.78649	2.12814	7.04693
877	9.78	9.78	55.76	26.39	23.05	Q5NPR1	Transcriptional regulator, LysR family OS=Zymomonas mobilis subsp. mobilis (strain ATCC 31821 / ZM4 / CP4) GN=ZMO0675 PE=4 SV=1	ZMO0675	ZYMMO	5	0.879022	0.422366	1.75388	0.474242	1.5417	1.01859	0.980917	1.36773	0.744732	1.41906	0.912011	0.705243	1.45881	0.608135	1.33045	0.474242	0.102957	2.39883	0.10666	1.13763	0.452898	0.13616	1.95885	0.0672977	0.887156	0.648634	0.158008	1.94089	0.267917	1.25892
878	9.78	9.78	64.77	38.07	28.41	Q5NPY7	Shikimate kinase OS=Zymomonas mobilis subsp. mobilis (strain ATCC 31821 / ZM4 / CP4) GN=aroK PE=3 SV=1	aroK	ZYMMO	8	0.928966	0.619858	1.5417	0.586138	1.43219	1.13763	0.986454	1.48594	0.765597	1.97697	1.36773	0.527631	1.41906	0.963829	2.60615	1.00925	0.971301	1.59956	0.630957	1.64437	0.724436	0.289654	1.41906	0.359749	1.02802	0.461318	0.123495	1.90546	0.0981748	0.879022
879	9.77	10.17	54.25	15.19	13.02	Q5NR85	Peptidase M28 OS=Zymomonas mobilis subsp. mobilis (strain ATCC 31821 / ZM4 / CP4) GN=ZMO0145 PE=4 SV=2	ZMO0145	ZYMMO	7	0.363078	0.00460688	1.48594	0.164437	0.539511	0.328095	0.00366089	1.8197	0.121339	0.597035	0.685488	0.0659942	1.58489	0.420727	1.08643	0.349945	0.0685531	1.85353	0.194089	0.648634	0.0660693	0.0216195	2.85759	0.0212814	0.188799	0.328095	0.00175018	1.51356	0.135519	0.496592
880	9.77	9.77	49.81	25.48	22.78	Q5NQN9	Short-chain dehydrogenase/reductase SDR OS=Zymomonas mobilis subsp. mobilis (strain ATCC 31821 / ZM4 / CP4) GN=ZMO0341 PE=3 SV=1	ZMO0341	ZYMMO	6	1.47231	0.602602	1.85353	0.794328	4.36516	1.57036	0.437788	1.92309	0.816582	4.05509	1.6293	0.509768	1.8197	0.895365	5.15229	1.27057	0.722589	1.87068	0.679204	2.48886	2.60615	0.0470916	1.88799	1.38038	9.72747	1.45881	0.639166	1.88799	0.772681	3.40408
1088	6	6	60.74	27.41	27.41	Q5NL94	Uncharacterized protein OS=Zymomonas mobilis subsp. mobilis (strain ATCC 31821 / ZM4 / CP4) GN=ZMO1892 PE=4 SV=2	ZMO1892	ZYMMO	3	2.10863	0.246959	2.03236	1.03753	12.942	1.35519	0.240933	2.93765	0.461318	4.36516	0.625173	0.927839	3.37287	0.197697	2.10863	2.07014	0.211719	2.88403	0.717794	7.87046	3.59749	0.0983371	1.77011	2.03236	27.0396	1.72187	0.468808	2.12814	0.809096	7.11213
882	9.72	9.72	48.72	24.24	18.18	H2VFP5	Phosphodiesterase I OS=Zymomonas mobilis subsp. mobilis (strain ATCC 31821 / ZM4 / CP4) GN=ZMO1604 PE=4 SV=1	ZMO1604	ZYMMO	6	1.00925	0.467764	1.58489	0.636796	1.58489	1.01859	0.425557	1.57036	0.648634	1.61436	0.346737	0.0195323	1.78649	0.185353	0.619441	0.487529	0.0301336	1.65959	0.291072	0.809096	0.104713	0.00735934	2.51189	0.0413047	0.263027	0.648634	0.0465234	1.59956	0.398107	1.03753
341	24.44	25.05	66.67	41.53	37.16	Q5NP23	Branched-chain-amino-acid aminotransferase OS=Zymomonas mobilis subsp. mobilis (strain ATCC 31821 / ZM4 / CP4) GN=ZMO0913 PE=3 SV=1	ZMO0913	ZYMMO	23	1.59956	0.31594	1.6293	0.981748	2.1677	1.20226	0.213501	1.40605	0.855067	1.67494	2.83139	0.0874345	2.10863	1.34276	4.16869	2.05116	0.128865	1.67494	1.22462	3.04789	1.59956	0.292561	1.49969	1.0666	2.1677	3.87258	0.0265838	2.35505	1.64437	6.60694
342	24.43	25.36	60.31	37.95	25.48	Q5NQS3	Capsule polysaccharide biosynthesis protein OS=Zymomonas mobilis subsp. mobilis (strain ATCC 31821 / ZM4 / CP4) GN=ZMO0307 PE=4 SV=1	ZMO0307	ZYMMO	13	0.334195	0.0246174	2.14783	0.205116	0.717794	0.801678	0.492788	1.39316	0.564937	1.11686	0.928966	0.587412	1.35519	0.685488	1.25892	2.05116	0.0431861	1.61436	1.27057	3.31131	0.704693	0.157452	1.44544	0.444631	1.01859	1.2942	0.42924	1.41906	0.912011	1.94089
885	9.55	9.55	85.71	49.52	31.43	Q5NQ54	50S ribosomal protein L24 OS=Zymomonas mobilis subsp. mobilis (strain ATCC 31821 / ZM4 / CP4) GN=rplX PE=3 SV=1	rplX	ZYMMO	10	0.534564	0.954127	1.33045	0.413047	0.711214	0.816582	0.333132	1.24738	0.654636	1.01859	0.390841	0.282387	1.41906	0.30761	0.554626	0.280543	0.790089	1.58489	0.214783	0.444631	0.570164	0.272862	1.28233	0.457088	0.731139	0.185353	0.0771895	1.6293	0.147231	0.301995
886	9.5	9.51	86.77	36.51	30.69	Q5NME1	ATP/cobalamin adenosyltransferase OS=Zymomonas mobilis subsp. mobilis (strain ATCC 31821 / ZM4 / CP4) GN=ZMO1495 PE=4 SV=1	ZMO1495	ZYMMO	6	1.09648	0.603629	1.75388	0.625173	2.31206	1.02802	0.724145	1.77011	0.580764	1.85353	1.25892	0.54269	1.59956	0.787046	3.40408	1.35519	0.386187	1.67494	0.809096	3.49945	0.824138	0.480503	1.85353	0.436516	1.52757	0.660694	0.463398	1.8197	0.263027	1.20226
887	9.49	9.52	58.6	25.12	25.12	Q5NR06	Methionine biosynthesis protein MetW OS=Zymomonas mobilis subsp. mobilis (strain ATCC 31821 / ZM4 / CP4) GN=ZMO0224 PE=4 SV=1	ZMO0224	ZYMMO	5	1.28233	0.254748	1.47231	0.870964	2.29087	0.816582	0.953459	1.65959	0.444631	1.35519	1.65959	0.115515	1.49969	1.10662	3.25087	1.48594	0.0833408	1.40605	1.05682	2.75423	1.57036	0.0438517	1.45881	1.07647	2.99226	1.30617	0.271866	1.8197	0.717794	2.51189
888	9.47	9.73	68.22	30.37	28.5	Q5NLT2	Peptidase S16 lon domain protein OS=Zymomonas mobilis subsp. mobilis (strain ATCC 31821 / ZM4 / CP4) GN=ZMO1704 PE=4 SV=2	ZMO1704	ZYMMO	7	1.04713	0.851858	1.70608	0.613762	1.77011	0.691831	0.791179	1.8197	0.390841	1.25892	1.6293	0.62871	1.80302	0.903649	3.43558	1.44544	0.240932	1.41906	1.01859	3.90841	3.16228	0.0229425	1.59956	1.97697	10.8643	1.67494	0.477232	1.75388	0.954993	4.05509
493	19.33	19.33	69.83	52.59	52.59	Q5NR88	Alanine racemase domain protein OS=Zymomonas mobilis subsp. mobilis (strain ATCC 31821 / ZM4 / CP4) GN=ZMO0142 PE=3 SV=2	ZMO0142	ZYMMO	20	1.72187	0.184862	1.59956	1.07647	2.44343	1.00925	0.292235	1.38038	0.731139	1.38038	1.30617	0.351264	1.35519	0.963829	1.75388	2.05116	0.148685	1.65959	1.23595	2.96483	0.185353	0.713988	3.25087	0.10666	0.60256	2.14783	0.125849	1.67494	1.28233	3.19154
890	9.4	11.6	59.45	21.16	15.62	Q9X3W2	Uncharacterized RNA methyltransferase ZMO1179 OS=Zymomonas mobilis subsp. mobilis (strain ATCC 31821 / ZM4 / CP4) GN=ZMO1179 PE=3 SV=2	ZMO1179	ZYMMO	7	1.20226	0.0377533	1.30617	0.92045	1.58489	1.03753	0.869359	1.38038	0.751623	1.43219	1.09648	0.176907	1.18032	0.928966	1.30617	1.1695	0.0364963	1.25892	0.928966	1.48594	1.08643	0.715016	1.39316	0.77983	1.49969	1.15878	0.0673781	1.45881	0.794328	1.69044
891	9.3	9.68	64.5	25.41	18.24	Q5NRK2	Restriction endonuclease OS=Zymomonas mobilis subsp. mobilis (strain ATCC 31821 / ZM4 / CP4) GN=ZMO0028 PE=4 SV=1	ZMO0028	ZYMMO	5	1.02802	0.594573	1.30617	0.787046	1.34276	1.21339	0.239388	1.43219	0.847227	1.7378	1.11686	0.30464	1.38038	0.809096	1.5417	1.10662	0.453628	1.39316	0.794328	1.55597	1.15878	0.167237	1.31826	0.879022	1.52757	1.19124	0.138006	1.33045	0.895365	1.58489
892	9.3	9.61	47.1	20.14	15.02	Q5NN55	Single-stranded-DNA-specific exonuclease RecJ OS=Zymomonas mobilis subsp. mobilis (strain ATCC 31821 / ZM4 / CP4) GN=ZMO1231 PE=4 SV=2	ZMO1231	ZYMMO	7	0.666807	0.829123	1.87068	0.343558	1.24738	1.03753	0.913883	1.78649	0.580764	2.05116	0.564937	0.566843	1.94089	0.291072	1.09648	0.428549	0.195368	2.01372	0.152757	0.862979	1.30617	0.505749	1.57036	0.831764	3.01995	0.879022	0.859879	1.8197	0.416869	1.59956
893	9.3	9.3	62.69	30.6	25.75	Q5NR82	Uncharacterized protein OS=Zymomonas mobilis subsp. mobilis (strain ATCC 31821 / ZM4 / CP4) GN=ZMO0148 PE=4 SV=1	ZMO0148	ZYMMO	6	0.972747	0.713964	1.35519	0.717794	1.31826	1.6293	0.59946	1.43219	1.13763	2.33346	1.22462	0.920922	1.36773	0.895365	1.65959	1.24738	0.78294	1.36773	0.912011	1.70608	0.194089	0.0319654	2.24905	0.0847227	0.436516	1.18032	0.804508	1.35519	0.870964	1.61436
894	9.29	9.58	60.53	24.85	23.39	Q5NP84	S-adenosylmethionine:tRNA ribosyltransferase-isomerase OS=Zymomonas mobilis subsp. mobilis (strain ATCC 31821 / ZM4 / CP4) GN=queA PE=3 SV=1	queA	ZYMMO	11	0.636796	0.897991	1.78649	0.296483	1.13763	0.831764	0.827576	1.75388	0.474242	1.45881	0.887156	0.847796	1.69044	0.524808	1.49969	0.586138	0.189645	1.40605	0.263027	0.824138	1.15878	0.871467	1.72187	0.672977	2.05116	0.49204	0.423164	2.01372	0.161436	0.990832
895	9.22	9.22	50	39.81	35.44	Q5NNK5	Uncharacterized protein OS=Zymomonas mobilis subsp. mobilis (strain ATCC 31821 / ZM4 / CP4) GN=ZMO1081 PE=4 SV=1	ZMO1081	ZYMMO	10	0.698232	0.426892	2.1677	0.316228	1.51356	0.49204	0.0843823	2.07014	0.212814	1.01859	0.660694	0.496666	2.26987	0.267917	1.49969	0.698232	0.434737	2.1677	0.313329	1.51356	0.218776	0.237213	2.46604	0.0387258	0.539511	0.253513	0.307783	2.83139	0.0831764	0.717794
896	9.21	9.21	90.79	47.37	31.58	Q5NM17	GatB/YqeY domain-containing protein OS=Zymomonas mobilis subsp. mobilis (strain ATCC 31821 / ZM4 / CP4) GN=ZMO1619 PE=4 SV=2	ZMO1619	ZYMMO	9	0.946237	0.718279	1.28233	0.731139	1.21339	1.11686	0.269405	1.33045	0.83946	1.5417	0.457088	0.0614754	1.65959	0.190546	0.758578	0.679204	0.140136	1.43219	0.387258	0.972747	0.135519	0.0118664	2.93765	0.0630957	0.398107	0.903649	0.981092	1.35519	0.654636	1.22462
897	9.18	9.35	90.54	25.68	23.42	Q5NNM3	Phage shock protein A, PspA OS=Zymomonas mobilis subsp. mobilis (strain ATCC 31821 / ZM4 / CP4) GN=ZMO1063 PE=4 SV=1	ZMO1063	ZYMMO	7	2.10863	0.458315	1.69044	1.24738	6.79204	0.515229	0.557498	1.75388	0.180302	0.903649	0.619441	0.76162	2.208	0.390841	1.36773	1.40605	0.679894	1.8197	0.772681	2.58226	11.9124	0.0125942	1.94089	6.13762	44.0555	2.96483	0.491336	1.77011	1.67494	12.7057
503	18.92	18.92	53.3	29.01	25.24	Q5NNB4	N-succinylarginine dihydrolase OS=Zymomonas mobilis subsp. mobilis (strain ATCC 31821 / ZM4 / CP4) GN=astB PE=3 SV=1	astB	ZYMMO	15	1.20226	0.883911	1.43219	0.83946	1.7378	1.0666	0.50858	1.31826	0.809096	1.49969	2.1677	0.0221873	1.70608	1.27057	4.69894	2.05116	0.0421034	1.67494	1.22462	3.31131	2.33346	0.00862717	1.67494	1.39316	4.74242	2.10863	0.061164	1.70608	1.23595	4.28548
899	9.08	9.7	80.78	28.66	15.64	Q5NPY3	Integrase family protein OS=Zymomonas mobilis subsp. mobilis (strain ATCC 31821 / ZM4 / CP4) GN=ZMO0598 PE=3 SV=1	ZMO0598	ZYMMO	5	1.05682	0.6457	1.35519	0.77983	1.45881	1.07647	0.530537	1.36773	0.787046	1.49969	1.02802	0.685063	1.2942	0.794328	1.36773	1.00925	0.544721	1.38038	0.731139	1.39316	1.25892	0.176938	1.31826	0.954993	1.75388	1.22462	0.0836226	1.30617	0.937562	1.69044
900	9.07	9.08	79.17	43.06	43.06	Q5NNL8	Uncharacterized protein OS=Zymomonas mobilis subsp. mobilis (strain ATCC 31821 / ZM4 / CP4) GN=ZMO1068 PE=4 SV=1	ZMO1068	ZYMMO	9	0.981748	0.754324	2.1677	0.457088	2.12814	1.20226	0.936737	1.80302	0.666807	2.18776	0.895365	0.599507	2.18776	0.409261	1.95885	0.870964	0.470938	2.0893	0.409261	1.8197	0.0416869	0.023216	5.7544	0.0155597	0.239883	0.77983	0.416302	2.18776	0.356451	1.70608
901	8.98	9.25	47.53	10.16	7.164	Q5NP32	Beta-galactosidase OS=Zymomonas mobilis subsp. mobilis (strain ATCC 31821 / ZM4 / CP4) GN=ZMO0904 PE=3 SV=1	ZMO0904	ZYMMO	6	1.20226	0.821802	1.52757	0.787046	2.33346	1.33045	0.521204	1.69044	0.787046	2.42103	1	0.446911	1.83654	0.544503	1.7378	0.990832	0.970708	1.67494	0.580764	1.65959	0.972747	0.547576	1.77011	0.524808	1.72187	2.14783	0.0600172	1.65959	1.2942	5.29664
902	8.95	9.16	50.13	18.77	17.43	Q5NLV9	A/G-specific adenine glycosylase OS=Zymomonas mobilis subsp. mobilis (strain ATCC 31821 / ZM4 / CP4) GN=ZMO1677 PE=4 SV=1	ZMO1677	ZYMMO	6	0.672977	0.42614	1.55597	0.253513	1.04713	1.05682	0.815709	1.88799	0.559758	2.03236	1.02802	0.999453	1.47231	0.698232	1.59956	0.981748	0.994673	1.88799	0.505825	1.85353	0.981748	0.953747	1.99526	0.487529	1.95885	1.19124	0.705141	1.90546	0.625173	2.44343
749	12.38	12.42	48.66	31.45	27	Q5NPB5	Pyridoxal-5'-phosphate-dependent protein beta subunit OS=Zymomonas mobilis subsp. mobilis (strain ATCC 31821 / ZM4 / CP4) GN=ZMO0821 PE=4 SV=1	ZMO0821	ZYMMO	10	1.22462	0.502109	3.40408	0.359749	2.05116	1.33045	0.873839	2.07014	0.642688	2.0893	1.30617	0.74719	1.5417	0.847227	2.07014	2.05116	0.19935	1.8197	1.1272	4.01791	1.57036	0.357999	1.58489	0.990832	3.49945	2.63027	0.0436158	1.87068	1.40605	5.80764
904	8.88	8.88	90.91	50.65	50.65	Q5NMA5	Phosphoribosylformylglycinamidine synthase subunit PurS OS=Zymomonas mobilis subsp. mobilis (strain ATCC 31821 / ZM4 / CP4) GN=purS PE=3 SV=1	purS	ZYMMO	14	0.559758	0.550472	1.41906	0.37325	0.794328	0.946237	0.950163	1.24738	0.758578	1.18032	0.496592	0.107839	1.43219	0.346737	0.711214	0.469894	0.237781	1.45881	0.275423	0.685488	0.158489	0.0657409	2.44343	0.0879023	0.387258	0.937562	0.37317	1.23595	0.751623	1.15878
905	8.85	9.44	53.24	14.59	11.08	Q5NPN5	Peptidase S9 prolyl oligopeptidase active site domain protein OS=Zymomonas mobilis subsp. mobilis (strain ATCC 31821 / ZM4 / CP4) GN=ZMO0703 PE=4 SV=2	ZMO0703	ZYMMO	6	1.07647	0.649101	1.41906	0.758578	1.52757	1.14815	0.482659	1.69044	0.679204	1.94089	0.92045	0.669262	1.64437	0.554626	1.51356	0.990832	0.986624	1.38038	0.717794	1.36773	0.862979	0.651415	2.37684	0.366438	2.05116	1.2942	0.232114	1.58489	0.816582	2.03236
906	8.84	8.84	54.19	21.26	21.26	Q5NQ93	Uncharacterized protein OS=Zymomonas mobilis subsp. mobilis (strain ATCC 31821 / ZM4 / CP4) GN=ZMO0488 PE=4 SV=1	ZMO0488	ZYMMO	8	0.648634	0.395346	1.8197	0.296483	1.18032	0.751623	0.526756	1.57036	0.42462	1.18032	0.870964	0.963151	1.55597	0.524808	1.35519	1.11686	0.586782	1.38038	0.809096	1.58489	1.27057	0.445273	1.52757	0.831764	2.07014	0.539511	0.116181	1.43219	0.20893	0.772681
218	32.4	33.05	82.99	66.27	60.6	Q5NMX3	4-hydroxythreonine-4-phosphate dehydrogenase OS=Zymomonas mobilis subsp. mobilis (strain ATCC 31821 / ZM4 / CP4) GN=pdxA PE=3 SV=1	pdxA	ZYMMO	26	1.69044	0.4835	1.35519	1.24738	2.24905	1.15878	0.574407	1.25892	0.92045	1.45881	1.45881	0.565615	1.2942	1.1272	1.85353	2.01372	0.467641	1.48594	1.35519	3.0761	0.744732	0.860528	1.40605	0.554626	1.04713	2.29087	0.112142	1.43219	1.59956	3.31131
908	8.8	8.8	46.07	23.58	23.58	Q5NLN7	VacJ family lipoprotein OS=Zymomonas mobilis subsp. mobilis (strain ATCC 31821 / ZM4 / CP4) GN=ZMO1749 PE=4 SV=1	ZMO1749	ZYMMO	12	1.59956	0.881509	1.87068	0.855067	2.93765	1.97697	0.552086	1.97697	1	3.69828	1.88799	0.428062	2.0893	0.903649	3.59749	0.847227	0.740258	1.88799	0.387258	1.59956	0.369828	0.872513	2.65461	0.148594	0.981748	0.613762	0.464749	2.12814	0.21677	1.30617
909	8.77	8.82	65.38	29.72	19.93	Q5NMC6	Release factor glutamine methyltransferase OS=Zymomonas mobilis subsp. mobilis (strain ATCC 31821 / ZM4 / CP4) GN=prmC PE=3 SV=2	prmC	ZYMMO	5	0.642688	0.0878704	1.78649	0.343558	1.14815	0.954993	0.717271	1.58489	0.60256	1.51356	0.444631	0.022842	1.6293	0.18197	0.724436	0.401791	0.0212833	1.77011	0.135519	0.711214	0.534564	0.0504347	1.49969	0.277971	0.801678	0.57544	0.163018	1.83654	0.270396	1.05682
910	8.72	10.81	58.71	46.45	46.45	Q5NPG3	Peptidyl-prolyl cis-trans isomerase OS=Zymomonas mobilis subsp. mobilis (strain ATCC 31821 / ZM4 / CP4) GN=ZMO0773 PE=3 SV=1	ZMO0773	ZYMMO	14	1.44544	0.661103	1.44544	1	1.95885	1.92309	0.972002	1.64437	1.1695	2.80543	1.03753	0.69507	1.45881	0.711214	1.51356	0.465586	0.29542	1.77011	0.310456	0.824138	1.19124	0.625604	1.41906	0.83946	1.78649	1.15878	0.920164	1.36773	0.847227	1.83654
609	16.16	16.77	71.53	50.17	37.97	Q5NNZ1	Aldose 1-epimerase OS=Zymomonas mobilis subsp. mobilis (strain ATCC 31821 / ZM4 / CP4) GN=ZMO0945 PE=4 SV=1	ZMO0945	ZYMMO	16	2.60615	0.0230443	1.77011	1.47231	4.96592	2.42103	0.00964597	1.75388	1.38038	3.7325	1.77011	0.0981306	1.52757	1.15878	2.70396	2.01372	0.00906263	1.5417	1.30617	3.25087	0.149969	0.019427	3.56451	0.100925	0.534564	4.83059	0.000439473	1.95885	2.46604	9.28966
912	8.68	8.68	92.68	42.28	26.02	D2N0W0	30S ribosomal protein S10 OS=Zymomonas mobilis subsp. mobilis (strain ATCC 31821 / ZM4 / CP4) GN=rpsJ PE=3 SV=1	rpsJ	ZYMMO	18	0.597035	0.865579	1.31826	0.444631	0.787046	0.654636	0.536483	1.38038	0.474242	0.903649	0.496592	0.615911	1.44544	0.288403	0.717794	0.185353	0.781832	1.85353	0.0809096	0.343558	0.322107	0.525556	1.58489	0.183654	0.510505	0.165959	0.276722	1.65959	0.115878	0.275423
752	12.34	12.8	68.35	37.97	35.86	Q9X5E1	Phosphate-specific transport system accessory protein PhoU homolog OS=Zymomonas mobilis subsp. mobilis (strain ATCC 31821 / ZM4 / CP4) GN=phoU PE=3 SV=1	phoU	ZYMMO	14	1.30617	0.670828	1.49969	0.870964	2.12814	1.08643	0.822828	1.49969	0.724436	1.61436	1.7378	0.0705883	1.55597	1.11686	3.37287	2.01372	0.136656	1.57036	1.28233	3.90841	0.660694	0.797734	1.77011	0.127057	1.1695	1.95885	0.038089	1.49969	1.30617	3.90841
914	8.62	8.63	84.12	45.49	35.74	Q5NP83	Peptidyl-prolyl cis-trans isomerase OS=Zymomonas mobilis subsp. mobilis (strain ATCC 31821 / ZM4 / CP4) GN=ZMO0853 PE=3 SV=2	ZMO0853	ZYMMO	10	0.887156	0.95934	1.55597	0.559758	1.38038	1.39316	0.460262	1.59956	0.870964	2.42103	0.954993	0.542433	1.70608	0.591562	1.6293	1.33045	0.64178	1.58489	0.83946	2.18776	0.0758578	0.110207	2.1677	0.042462	0.164437	1.15878	0.828096	1.57036	0.737904	1.85353
763	12.16	12.16	82.48	64.96	59.85	Q5NPH6	Glyoxalase/bleomycin resistance protein/dioxygenase OS=Zymomonas mobilis subsp. mobilis (strain ATCC 31821 / ZM4 / CP4) GN=ZMO0760 PE=4 SV=2	ZMO0760	ZYMMO	13	2.26987	0.0578058	1.48594	1.52757	4.44631	2.03236	0.083615	1.49969	1.35519	3.13329	1.22462	0.179254	1.35519	0.903649	1.78649	2.01372	0.101055	1.39316	1.44544	3.40408	0.270396	0.297816	3.10456	0.175388	0.83946	5.54626	0.00136509	1.75388	3.16228	11.1686
916	8.53	8.66	68.22	41.86	37.21	Q5NPT4	Flagellar protein FliS OS=Zymomonas mobilis subsp. mobilis (strain ATCC 31821 / ZM4 / CP4) GN=ZMO0652 PE=3 SV=1	ZMO0652	ZYMMO	5	0.972747	0.839702	1.67494	0.570164	1.6293	1.15878	0.79954	1.72187	0.672977	2.01372	0.698232	0.145916	1.31826	0.496592	0.92045	0.744732	0.313304	1.6293	0.444631	1.21339	0.253513	0.0536354	2.31206	0.119124	0.586138	0.363078	0.0208342	1.51356	0.164437	0.549541
917	8.53	8.55	65.4	28.14	28.14	Q5NM67	Pyruvate formate-lyase-activating enzyme OS=Zymomonas mobilis subsp. mobilis (strain ATCC 31821 / ZM4 / CP4) GN=ZMO1569 PE=3 SV=2	ZMO1569	ZYMMO	6	2.33346	0.240951	2.33346	1	5.10505	2.53513	0.330798	2.37684	1.0666	5.24808	1.44544	0.448649	2.01372	0.717794	3.01995	0.325087	0.491425	2.70396	0.121339	0.879022	2.29087	0.149147	2.1677	1.05682	4.69894	5.01187	0.0416618	2.77971	1.80302	11.3763
[truncated: 449 more rows]
