# Supplementary material for: Proteomic and metabolomic analysis of the cellular biomarkers related to inhibitors tolerance in Zymomonas mobilis ZM4
Source: Biotechnol Biofuels. 2018 Oct 16;11:283. doi: 10.1186/s13068-018-1287-5 (PMC6190654; doi:10.1186/s13068-018-1287-5)
Supplement: Supplementary file 3 — Additional file 3: Sheet S2. A total of 168 metabolites identified in each inhibitor-treated group and the control. [file 13068_2018_1287_MOESM3_ESM.xlsx]

## Sheet: Sheet1
X	Analyte	Similarity	R.T...minutes.	Count	X.1	QC_1	X.2	X.3	X.4	QC_2	X.5	X.6	X.7	QC_3	X.8	X.9	X.10	QC_4	X.11	X.12	X.13	QC_5	X.14	X.15	X.16	QC_6	X.17	X.18	X.19	QC_7	X.20	X.21	X.22	X1_3_1	X.23	X.24	X.25	X1_4_1	X.26	X.27	X.28	X1_2_1	X.29	X.30	X.31	X1_1_1	X.32	X.33	X.34
Peak	NA	NA	Average	NA	Mass	Class	R.T. (minutes)	Similarity	Area	Class	R.T. (minutes)	Similarity	Area	Class	R.T. (minutes)	Similarity	Area	Class	R.T. (minutes)	Similarity	Area	Class	R.T. (minutes)	Similarity	Area	Class	R.T. (minutes)	Similarity	Area	Class	R.T. (minutes)	Similarity	Area	Class	R.T. (minutes)	Similarity	Area	Class	R.T. (minutes)	Similarity	Area	Class	R.T. (minutes)	Similarity	Area	Class	R.T. (minutes)	Similarity	Area
IS(internal standard)	381	357.057	18.6008	33	218	Class1	18.6067	204	26814363	Class1	18.5967	354	30935438	Class1	18.5967	309	31631256	Class1	18.5958	377	32390996	Class1	18.5975	375	33964296	Class1	18.6	386	35834739	Class1	18.605	272	37811847	Class2	18.6067	138	40472880	Class2	18.6025	396	41714634	Class2	18.6042	337	47533024	Class2	18.61	324	55802906
2-hydroxypyridine	53	902.886	8.94407	35	152	Class1	8.92333	908	931736	Class1	8.92583	913	1.13536e+06	Class1	8.92667	904	1.19806e+06	Class1	8.9325	919	1.69223e+06	Class1	8.93917	916	1.86889e+06	Class1	8.945	906	2.07427e+06	Class1	8.95167	900	2.11563e+06	Class2	8.93417	909	1.0192e+06	Class2	8.94	908	1.61018e+06	Class2	8.945	912	1.89699e+06	Class2	8.94833	879	1.91495e+06
Pyruvic acid	56	819.323	9.04136	35	174	Class1	9.02333	894	25843.3	Class1	9.02583	622	37320.5	Class1	9.02583	915	37095.5	Class1	9.0325	913	39400.5	Class1	9.035	876	42724.3	Class1	9.04083	883	51884.4	Class1	9.04667	903	53085.4	Class2	9.03333	0	12659.5	Class2	9.03917	539	17523.9	Class2	9.04083	770	28121.4	Class2	9.04333	901	49229.1
lactic acid	60	967.914	9.20036	35	117	Class1	9.18417	975	625611	Class1	9.18417	970	713698	Class1	9.185	937	804692	Class1	9.19	974	954581	Class1	9.19417	974	1.16123e+06	Class1	9.2	978	1.37115e+06	Class1	9.20417	958	1.22548e+06	Class2	9.19083	941	457013	Class2	9.19583	939	817410	Class2	9.20083	973	1.03536e+06	Class2	9.20333	971	1.95511e+06
glycolic acid	67	917.514	9.44276	35	147	Class1	9.42917	903	101858	Class1	9.43	910	105321	Class1	9.43083	904	130775	Class1	9.435	933	161838	Class1	9.43833	933	211643	Class1	9.4425	922	264175	Class1	9.44583	913	214133	Class2	9.43583	935	102927	Class2	9.44	833	147921	Class2	9.44167	911	207677	Class2	9.445	933	282083
Maleimide	74	668.312	9.79992	33	154	Class1	9.78917	757	39347	Class1	9.79	573	27494.4	Class1	9.78917	436	24179.4	Class1	9.79333	496	27830.1	Class1	9.79583	314	39585.9	Class1	9.8	513	50409	Class1	9.80333	637	45397.2	Class2	9.79583	716	45569	Class2	9.80083	842	46490.3	Class2	9.80083	690	55224	Class2	9.80083	856	86034.1
alanine 1	75	956.486	9.86879	35	116	Class1	9.8575	976	3.41299e+07	Class1	9.85833	967	7.05302e+06	Class1	9.86	974	3.89348e+07	Class1	9.86083	974	1.03881e+07	Class1	9.86333	970	1.19252e+07	Class1	9.86583	975	3.48815e+07	Class1	9.86833	975	9.2254e+06	Class2	9.86083	975	8.14637e+06	Class2	9.86417	974	1.05194e+07	Class2	9.8675	944	1.38014e+07	Class2	9.87083	965	1.87313e+07
2-Furoic Acid	90	725.833	10.3962	19	125			0		Class1	10.3925	832	193243	Class1	10.3933	881	198088	Class1	10.3917	578	98598.5	Class1	10.3958	855	114456	Class1	10.3992	891	134351	Class1	10.3983	804	87380.1			0				0
3-Hydroxypropionic acid 1	91	505.457	10.4243	35	147	Class1	10.4183	517	1.1596e+06	Class1	10.4183	509	4.44136e+06	Class1	10.4175	500	5.2704e+06	Class1	10.42	504	2.00212e+06	Class1	10.4217	508	2.65474e+06	Class1	10.4233	508	3.31258e+06	Class1	10.4267	489	2.12485e+06	Class2	10.4208	508	2.03715e+06	Class2	10.4233	491	3.38478e+06	Class2	10.4242	519	3.44246e+06	Class2	10.425	513	3.36834e+06
3-Hydroxypyridine	94	703.371	10.4812	35	152	Class1	10.475	621	36583.6	Class1	10.4783	806	105255	Class1	10.4692	313	110778	Class1	10.48	682	48122	Class1	10.4817	706	69657	Class1	10.4825	820	88917.8	Class1	10.4858	725	58334.6	Class2	10.4775	509	30967	Class2	10.4825	806	57228.7	Class2	10.4808	659	55748.5	Class2	10.48	842	67975.4
5-aminovaleric acid lactam	96	304	10.5711	33	142	Class1	10.5625	351	434471	Class1	10.565	353	1.04289e+06	Class1	10.565	359	738783	Class1	10.5658	294	191635	Class1	10.5725	334	167741	Class1	10.5717	0	174839	Class1	10.5717	315	115133	Class2	10.565	319	212379	Class2	10.5692	310	150689	Class2	10.5742	322	134541	Class2	10.5692	238	139939
3-hydroxybutyric acid	101	635.188	10.7001	33	147	Class1	10.6958	502	8139.9	Class1	10.6967	842	22942.1	Class1	10.6958	436	27454.3	Class1	10.7	310	11325.7	Class1	10.6975	339	12952.8	Class1	10.6992	665	22774.6	Class1	10.7025	755	14048			0		Class2	10.6992	548	16463.3	Class2	10.7017	595	20605.3	Class2	10.7	761	23362.7
sulfuric acid	106	466.4	10.7965	35	281	Class1	10.795	365	116359	Class1	10.795	520	285530	Class1	10.7917	476	344622	Class1	10.7942	453	130836	Class1	10.795	504	151430	Class1	10.7958	444	226724	Class1	10.7975	490	187505	Class2	10.7942	442	196685	Class2	10.795	432	224457	Class2	10.7967	467	234590	Class2	10.7967	513	269179
N-Methyl-DL-alanine	109	678.188	10.8934	35	130	Class1	10.8925	681	20348.6	Class1	10.8908	691	83166.9	Class1	10.89	704	67060.2	Class1	10.8925	319	26452.1	Class1	10.8917	342	35659.8	Class1	10.8933	570	50931.6	Class1	10.8958	576	32097.2	Class2	10.8908	751	19680.6	Class2	10.8925	776	24771.8	Class2	10.8917	571	35364.2	Class2	10.8933	795	72505.1
succinate semialdehyde 1	116	615.4	11.0653	29	89	Class1	11.07	0	9594.99	Class1	11.065	833	64498.2	Class1	11.065	786	71262.6			0		Class1	11.0642	355	19990.8	Class1	11.0633	855	26410.6	Class1	11.0658	0	19569.2			0				0		Class2	11.0625	399	16548.8	Class2	11.065	843	31056.2
malonic acid 1	126	569.172	11.3516	35	73	Class1	11.3517	0	72255	Class1	11.3508	598	476039	Class1	11.3492	548	684076	Class1	11.3517	550	645199	Class1	11.3492	0	173445	Class1	11.3542	557	225639	Class1	11.355	533	211558	Class2	11.3467	463	82782.1	Class2	11.3508	572	102297	Class2	11.3525	627	171339	Class2	11.3475	492	153607
valine	131	962.571	11.5393	35	144	Class1	11.54	959	2.17477e+06	Class1	11.5375	975	9.05569e+06	Class1	11.5367	964	1.84103e+07	Class1	11.5383	975	1.4352e+07	Class1	11.5383	967	4.38761e+06	Class1	11.5392	940	5.11973e+06	Class1	11.5417	964	4.26488e+06	Class2	11.5367	968	2.54451e+06	Class2	11.5367	979	1.31321e+07	Class2	11.5375	962	4.5986e+06	Class2	11.54	974	9.41551e+06
4-hydroxybutyrate	142	891.029	11.8115	35	147	Class1	11.815	893	72096.6	Class1	11.8117	938	111647	Class1	11.8117	930	354083	Class1	11.8117	926	261796	Class1	11.8133	931	146864	Class1	11.8117	915	181545	Class1	11.8133	953	166107	Class2	11.8125	866	64155	Class2	11.81	920	229249	Class2	11.8092	804	107898	Class2	11.81	851	202002
urea	144	723.714	11.9474	29	189			0		Class1	11.9533	560	29336	Class1	11.9492	789	67744.7	Class1	11.9442	891	58005.5	Class1	11.945	823	24668.8	Class1	11.9467	826	22950	Class1	11.9517	854	27319.9	Class2	120	373	21168.3	Class2	11.9975	318	75757.9	Class2	12.0158	416	28708.1	Class2	12.0558	485	65598.5
Dihydroxyacetone	147	897.571	12.0136	35	73	Class1	12.0167	968	922185	Class1	12.0125	897	1.39045e+06	Class1	12.0125	862	3.83838e+06	Class1	12.0125	924	7.32823e+06	Class1	12.0125	965	1.85635e+06	Class1	12.0142	977	1.90825e+06	Class1	12.0142	976	2.35812e+06	Class2	12.0158	696	104082	Class2	12.0125	812	1.18107e+06	Class2	12.0117	793	258679	Class2	12.0117	835	666951
benzoic acid	150	704.455	12.1017	11	179	Class1	12.105	708	19576	Class1	12.1008	657	16963.6	Class1	12.1042	758	36471.9	Class1	12.1017	629	91573.6	Class1	12.1033	586	36971			0		Class1	12.1017	851	38047.5			0				0
oxamic acid	156	491.065	12.2039	33	190			0		Class1	12.205	398	4008.67	Class1	12.2025	368	15859.9	Class1	12.2033	581	53268.9	Class1	12.2025	615	22799.2	Class1	12.2033	532	44358.7	Class1	12.2058	570	49734.4			0		Class2	12.2058	455	36580.4	Class2	12.2025	406	9006.38	Class2	12.2042	331	16171.2
caprylic acid	158	709	12.256	10	201	Class1	12.26	897	21456.9	Class1	12.2567	824	30444.1	Class1	12.2558	360	29962.1	Class1	12.2558	935	87186.4	Class1	12.2542	854	25691.9	Class1	12.255	893	36101.8	Class1	12.2567	756	39282.2			0
phosphate	160	860.914	12.3081	35	299	Class1	12.3125	775	1.78963e+07	Class1	12.31	896	13718046	Class1	12.3083	904	1.3864e+07	Class1	12.305	930	1.61976e+07	Class1	12.3067	924	12438978	Class1	12.3133	877	8.79913e+06	Class1	12.3083	891	15152730	Class2	12.31	926	2.35153e+07	Class2	12.3067	925	3.2055e+07	Class2	12.3075	933	3.57696e+07	Class2	12.3108	916	4.1776e+07
glycerol	161	903.486	12.3226	35	117	Class1	12.325	853	2.18726e+07	Class1	12.32	939	2.203e+07	Class1	12.3192	955	2.45009e+07	Class1	12.3192	960	2.73642e+07	Class1	12.32	971	2.48799e+07	Class1	12.32	943	1.98136e+07	Class1	12.3233	914	2.92854e+07	Class2	12.3208	796	1.89644e+07	Class2	12.3208	843	2.21979e+07	Class2	12.3233	835	2.12443e+07	Class2	12.3308	816	2.579e+07
leucine	163	874.457	12.3349	35	158	Class1	12.335	928	17959379	Class1	12.3283	894	1.73502e+07	Class1	12.3317	937	2.54066e+07	Class1	12.335	859	3.29233e+07	Class1	12.3325	939	2.57659e+07	Class1	12.3242	842	1.47258e+07	Class1	12.3358	922	2.82546e+07	Class2	12.3292	890	1.38125e+07	Class2	12.3375	835	3.57301e+07	Class2	12.3392	847	35664526	Class2	12.345	921	3.82378e+07
Ethanolamine	165	285.4	12.396	28	81	Class1	12.4033	166	17880.9	Class1	12.4025	335	8971.58	Class1	12.4025	273	5985.05	Class1	12.4025	282	33458	Class1	12.4033	327	7064.83	Class1	12.405	211	9419.33	Class1	12.4042	241	14859.5	Class2	12.405	234	22218.3	Class2	12.4042	320	51836.8	Class2	12.405	0	15223.7	Class2	12.4083	228	27338.4
O-acetylserine 2	166	284.8	12.5052	31	130	Class1	12.5083	0	7722.55	Class1	12.5025	167	12090.1	Class1	12.5042	262	10299.6	Class1	12.5042	428	56400.6	Class1	12.5017	328	14204.4	Class1	12.5025	380	27166.9	Class1	12.5042	405	28921.2			0		Class2	12.5067		21258.7	Class2	12.5033	266	10097.1	Class2	12.505	251	8638.03
Isoleucine	168	956.571	12.6452	35	158	Class1	12.6483	956	2.63473e+06	Class1	12.6433	964	2.99835e+06	Class1	12.6433	960	2.8233e+06	Class1	12.6433	966	1.46961e+07	Class1	12.6433	950	2.15435e+06	Class1	12.6433	960	3.70615e+06	Class1	12.6467	966	2.85e+06	Class2	12.6442	950	2.92528e+06	Class2	12.6433	962	1.41738e+07	Class2	12.6433	965	1.22488e+07	Class2	12.6467	964	1.71337e+07
maleic acid	171	491.727	12.7292	29	129	Class1	12.7375	386	27263.7	Class1	12.7317	0	30150	Class1	12.7325	438	29489.5	Class1	12.7333	516	116175	Class1	12.7317	0	22797.2	Class1	12.7317	0	32729	Class1	12.7325	503	29070.1			0		Class2	12.7317	449	104623	Class2	12.7325	515	78694.3	Class2	12.7308	540	96281.3
proline	172	954.857	12.7489	35	142	Class1	12.7525	937	1.29212e+06	Class1	12.7475	953	1.48818e+06	Class1	12.7467	911	1.44847e+06	Class1	12.7475	959	5.57627e+06	Class1	12.7475	918	1.0821e+06	Class1	12.7475	977	1.45821e+06	Class1	12.75	946	1.3316e+06	Class2	12.7492	952	1.60145e+06	Class2	12.7475	950	5.18455e+06	Class2	12.7475	980	3.80282e+06	Class2	12.7508	968	5.19873e+06
glycine 2	175	970.057	12.8525	35	174	Class1	12.855	969	332263	Class1	12.85	962	552740	Class1	12.8508	965	666874	Class1	12.8508	970	7.60128e+06	Class1	12.8517	967	5.75755e+06	Class1	12.8525	978	2.65619e+06	Class1	12.855	956	2.11512e+06	Class2	12.8517	971	599675	Class2	12.85	971	4.57433e+06	Class2	12.8508	952	4.41337e+06	Class2	12.8533	976	7.15973e+06
succinic acid	177	949.657	12.912	35	147	Class1	12.9183	946	1.21687e+06	Class1	12.9133	916	1.23777e+06	Class1	12.9125	931	1.1688e+06	Class1	12.9125	960	5.33008e+06	Class1	12.9117	938	3.06408e+06	Class1	12.9117	948	1.44757e+06	Class1	12.915	951	1.27372e+06	Class2	12.915	940	1.23274e+06	Class2	12.9125	960	3.53294e+06	Class2	12.9125	954	2.49528e+06	Class2	12.9108	943	3.17489e+06
2-amino-2-methylpropane-1,3-diol 1	180	270	12.979	34	209	Class1	12.9875	329	31587	Class1	12.9792	0	31604.6	Class1	12.9742	262	29967.9	Class1	12.9775	332	106937	Class1	12.98	0	45728.7	Class1	12.9783	311	27643.9	Class1	12.9817	0	18290.7	Class2	12.9825	0	38463.7	Class2	12.9817	192	103198	Class2	12.9792	0	50760.6	Class2	12.975	0	53762.7
D-Glyceric acid	185	950.143	13.0992	35	189	Class1	13.1058	970	770749	Class1	13.1	955	715429	Class1	13.1	971	737747	Class1	13.1	954	3.74592e+06	Class1	13.1	965	2.80963e+06	Class1	13.1	940	829073	Class1	13.1025	932	684663	Class2	13.1	932	725457	Class2	13.0967	966	1.2443e+06	Class2	13.0958	950	974788	Class2	13.0983	963	4.06526e+06
Itaconic acid	187	315.63	13.1895	31	215	Class1	13.1975	235	10627			0		Class1	13.1908	354	9493.99	Class1	13.1908	330	47984.4			0		Class1	13.1908	328	15297.4	Class1	13.1917	380	13414.4	Class2	13.1933	233	23655.2	Class2	13.19	321	71127.2	Class2	13.1917	358	80090.1	Class2	13.1883	397	95323.6
uracil	190	946.914	13.2588	35	99	Class1	13.2658	963	313310	Class1	13.26	919	250456	Class1	13.26	861	236457	Class1	13.2592	954	1568472	Class1	13.2583	962	879701	Class1	13.2575	958	313244	Class1	13.2592	910	200507	Class2	13.2625	949	371556	Class2	13.2592	951	1.33739e+06	Class2	13.2633	957	1.06978e+06	Class2	13.2575	955	989012
fumaric acid	195	625.312	13.4111	33	245	Class1	13.42	458	15538.4	Class1	13.415	396	14159	Class1	13.4125	726	10063.2	Class1	13.4125	861	39566.3	Class1	13.4125	794	31121.8			0		Class1	13.4125	440	12583	Class2	13.4167	313	12643.1	Class2	13.405	744	39232.5	Class2	13.4125	785	26005.3	Class2	13.4117	349	29623.6
Citraconic acid 4	196	399.524	13.4708	31	175	Class1	13.4792	0	15194.4	Class1	13.4717	324	14282.5	Class1	13.4733	0	12519.4	Class1	13.4725	435	39253.3	Class1	13.47	496	32532.3	Class1	13.4717	400	11750.8	Class1	13.4742	478	13739.4			0		Class2	13.4733	366	37254.7	Class2	13.4717	425	32290	Class2	13.4725	384	30450.3
serine 1	198	941.371	13.5216	35	204	Class1	13.5275	850	1.85719e+06	Class1	13.5225	958	1.52169e+06	Class1	13.5217	946	1.47231e+06	Class1	13.5208	932	6.48398e+06	Class1	13.52	944	6.41437e+06	Class1	13.52	951	1.37311e+06	Class1	13.5233	966	6.05283e+06	Class2	13.5217	838	1.67722e+06	Class2	13.5208	925	8.28188e+06	Class2	13.52	945	8.09175e+06	Class2	13.5217	966	1.29565e+07
Pelargonic acid	202	583.941	13.5961	35	117	Class1	13.6025	817	68370.4	Class1	13.5967	796	55440.4	Class1	13.5967	876	61255.3	Class1	13.5967	875	256778	Class1	13.5958	808	289386	Class1	13.5925	789	53042	Class1	13.5942	433	91307.2	Class2	13.6058	382	26021.3	Class2	13.6017	805	96015.3	Class2	13.5992	749	117573	Class2	13.5967	584	114253
cycloleucine 1	206	763.086	13.6841	35	156	Class1	13.69	651	37729.1	Class1	13.6842	820	36505.8	Class1	13.685	679	30872.1	Class1	13.685	689	68365.7	Class1	13.685	795	87236.2	Class1	13.6833	750	20773.6	Class1	13.6867	314	26877.8	Class2	13.6875	833	36580.4	Class2	13.6833	815	140103	Class2	13.6833	810	112334	Class2	13.6833	853	134524
L-Allothreonine 1	211	926.029	13.8709	35	73	Class1	13.8775	945	2.98587e+06	Class1	13.8717	940	2.601e+06	Class1	13.87	954	2.69285e+06	Class1	13.8708	953	10519267	Class1	13.87	913	1.86603e+07	Class1	13.87	950	2.1786e+06	Class1	13.8733	900	8.99069e+06	Class2	13.8717	950	3.14386e+06	Class2	13.87	932	2.47337e+07	Class2	13.8692	944	2.35038e+07	Class2	13.8708	965	3.62669e+07
thymine	220	804.114	14.1012	35	255	Class1	14.11	704	35188.5	Class1	14.1033	884	27158	Class1	14.1008	590	23867.1	Class1	14.1017	652	32882.9	Class1	14.1008	887	105696	Class1	14.0992	811	95824.9	Class1	14.1025	885	49598.2	Class2	14.1075	891	71584.3	Class2	14.1033	893	112575	Class2	14.1033	909	185262	Class2	14.1008	882	209093
1,2-Cyclohexanedione 3	222	430	14.1774	30	138	Class1	14.1817	387	1.09862e+06	Class1	14.1742	500	870524	Class1	14.1717	491	801441	Class1	14.1725	540	863304	Class1	14.1717	457	3.83524e+06	Class1	14.17	450	3.01331e+06	Class1	14.1717	487	2.02168e+06	Class2	14.1908	0	3448.01	Class2	14.1858	0	2871.68	Class2	14.185	255	15782.8	Class2	14.1842	0	14742.5
Erythrose 2	236	483.182	14.5407	35	174	Class1	14.5517	704	12571.5	Class1	14.5475	657	16068.5	Class1	14.5433	623	16129.2	Class1	14.54	466	32310	Class1	14.5417	345	163991	Class1	14.54	607	125600	Class1	14.5425	489	85185.2	Class2	14.545	414	27418.5	Class2	14.5317	407	43244	Class2	14.54	422	160248	Class2	14.54	484	143421
L-homoserine 1	237	485.533	14.5579	35	218	Class1	14.5658	487	35136.9	Class1	14.56	435	26678.3	Class1	14.5592	466	21275.5	Class1	14.5575	415	17928.4	Class1	14.56	376	63961.4	Class1	14.5592	492	50611.6	Class1	14.56	520	32268.8	Class2	14.5608	644	43717.2	Class2	14.5575	0	19140.2	Class2	14.5575	625	162714	Class2	14.5575	581	93967.2
L-Threose 1	245	810.857	14.7143	35	73	Class1	14.7225	819	193897	Class1	14.715	802	166526	Class1	14.715	848	188434	Class1	14.7142	819	202369	Class1	14.715	829	1.16442e+06	Class1	14.7142	858	930739	Class1	14.7183	890	630381	Class2	14.715	626	141054	Class2	14.7125	719	106418	Class2	14.7142	792	787933	Class2	14.7158	798	1.03314e+06
Capric Acid	249	668.133	14.8761	15	229	Class1	14.8825	886	25604.6	Class1	14.8767	850	21185.2	Class1	14.875	919	16950.2			0		Class1	14.8742	825	120267	Class1	14.8725	885	90368.3	Class1	14.8758	758	68691.3			0								0		Class2	14.885	407	16303.3
3-Aminoisobutyric acid 1	250	564.657	14.8954	35	174	Class1	14.9083	512	32999.9	Class1	14.9	538	34618.5	Class1	14.8967	559	35554.4	Class1	14.895	540	52902.1	Class1	14.8958	556	278652	Class1	14.895	530	196607	Class1	14.8983	520	154020	Class2	14.8975	605	53422.8	Class2	14.895	598	56606.3	Class2	14.895	567	284284	Class2	14.8942	593	286262
Aminomalonic acid	255	760.143	14.9774	35	218	Class1	14.99	415	3116.18	Class1	14.9833	448	3972.7	Class1	14.9817	536	6046.59	Class1	14.9783	515	19153	Class1	14.9783	856	110282	Class1	14.9775	771	95128.6	Class1	14.9808	869	58096.2	Class2	14.9792	506	8603.44	Class2	14.9775	734	19591.8	Class2	14.9783	828	139813	Class2	14.9767	875	186541
2'-Hydroxyacetophenone 2	258	403.667	15.0297	35	103	Class1	15.0383	406	41659.6	Class1	15.03	417	31486.9	Class1	15.0308	0	31478	Class1	15.0292	373	22490.9	Class1	15.0292	413	130392	Class1	15.0292	0	123934	Class1	15.0317	0	20161	Class2	15.0333	405	22840.9	Class2	15.0283	0	15510.8	Class2	15.0283	0	118296	Class2	15.0292	0	176334
trans-4-hydroxy-L-proline 3	261	238.769	15.1061	25	156			0		Class1	15.1167	0	42767.9			0				0		Class1	15.1075	0	215454	Class1	15.1075	0	184911	Class1	15.1025	209	36689.5			0						Class2	15.1192	270	404117	Class2	15.1167	241	454941
Threitol	268	788.912	15.3021	34	217	Class1	15.3117	816	21362.5	Class1	15.3033	675	18159.1	Class1	15.3033	836	15537.4	Class1	15.3	813	17577.2	Class1	15.3025	845	62221	Class1	15.3025	819	75151.3	Class1	15.3058	814	22489.5	Class2	15.305	665	30198.3	Class2	15.3017	841	23123.2	Class2	15.3008	827	97198	Class2	15.3025	849	182145
Acetol 2	269	471.885	15.3442	30	191	Class1	15.3508	488	8918.67	Class1	15.3442	321	6536.41	Class1	15.3458	404	7542.44			0		Class1	15.34	509	26155.4	Class1	15.3408	559	31148.2			0		Class2	15.3458	397	11821.2			0				0		Class2	15.3433	514	45482.4
nicotinamide	270	771.588	15.3544	34	179	Class1	15.3733	919	150688	Class1	15.3575	930	88915.2	Class1	15.3525	891	118736	Class1	15.3467	763	128189	Class1	15.3483	671	360458	Class1	15.3458	849	583513	Class1	15.3483	752	147231	Class2	15.3642	952	346404	Class2	15.355	821	261118	Class2	15.345	884	839694	Class2	15.3358	950	2.53636e+06
asparagine 4	273	629.483	15.4593	30	100	Class1	15.4742	530	19320.1	Class1	15.465	395	18167.5	Class1	15.4608	524	14182			0		Class1	15.4567	727	45642	Class1	15.46	716	84815.2			0		Class2	15.4675	670	24818.2	Class2	15.465	335	14682.1	Class2	15.4633	759	76564.6	Class2	15.4617	834	236128
aspartic acid 1	278	897.2	15.5978	35	232	Class1	15.6108	937	269663	Class1	15.6025	933	220118	Class1	15.6008	896	201251	Class1	15.6017	858	223204	Class1	15.6	918	452716	Class1	15.6017	948	1.06266e+06	Class1	15.6067	933	289369	Class2	15.5992	858	399861	Class2	15.5967	946	538713	Class2	15.5975	957	1.56882e+06	Class2	15.5992	970	3.96222e+06
oxoproline	280	961.6	15.7058	35	156	Class1	15.7142	972	9.36255e+06	Class1	15.7058	977	7.63492e+06	Class1	15.7033	976	7.67955e+06	Class1	15.705	973	7.58606e+06	Class1	15.705	974	2.16309e+07	Class1	15.705	962	5.78168e+07	Class1	15.7108	964	1.20497e+07	Class2	15.7067	973	1.01138e+07	Class2	15.7033	966	7.37872e+06	Class2	15.705	976	30511001	Class2	15.71	904	8.89717e+07
4-aminobutyric acid 1	285	845.088	15.7819	34	174	Class1	15.7942	734	45057.6	Class1	15.7842	740	61248.3	Class1	15.7867	762	79691.7	Class1	15.7858	863	126688			0		Class1	15.7833	828	981877	Class1	15.79	817	206122	Class2	15.785	751	68743.2	Class2	15.7808	839	102011	Class2	15.78	905	303512	Class2	15.7808	931	715648
Cumic Acid	290	270.588	15.8619	23	221	Class1	15.87	154	13928.1	Class1	15.8625	0	7987.03	Class1	15.86	205	6599.64	Class1	15.8625	232	9467.95			0		Class1	15.8617	309	42675.7	Class1	15.8667	365	16855.4	Class2	15.865	383	12866.7	Class2	15.8592	288	6468.89			0				0
Threonic acid	292	492	15.8941	35	215	Class1	15.905	475	32581.4	Class1	15.8967	0	28916.6	Class1	15.8958	497	29228.7	Class1	15.8958	535	32730.6	Class1	15.8983	433	29906	Class1	15.8958	522	168376	Class1	15.9	0	47130.9	Class2	15.9008	451	16163.3	Class2	15.895	0	17838.5	Class2	15.895	468	19726.9	Class2	15.8967	0	84918.2
2-Amino-2-norbornanecarboxylic acid 2	296	281.556	16.0066	18	123	Class1	16.0233	0	6621.73	Class1	16.0142	309	4470.55			0				0				0		Class1	16.0067	0	26343.6	Class1	16.0142	283	8887.06			0										Class2	16.0092	255	7547.94
phenylalanine 2	299	867.057	16.1063	35	120	Class1	16.125	821	119759	Class1	16.1142	901	113651	Class1	16.1092	860	104328	Class1	16.1092	881	144552	Class1	16.1092	933	172218	Class1	16.1042	854	1.12647e+06	Class1	16.1092	876	306847	Class2	16.1167	814	146742	Class2	16.1092	835	99735.2	Class2	16.1092	909	132035	Class2	16.105	906	364371
D-alanyl-D-alanine 2	313	617.923	16.6172	15	116	Class1	16.6267	286	32859.2	Class1	16.6183	0	33209.7			0				0				0		Class1	16.6167	735	160428	Class1	16.625	799	55686.1	Class2	16.6233	494	43776.8	Class2	16.62	223	33048.3	Class2	16.6175	0	39422.5			0
D-erythronolactone 2	314	363.151	16.6328	34	211	Class1	16.6483	258	100881	Class1	16.6375	334	103864	Class1	16.6308	288	85819.4	Class1	16.6192	262	86062.8	Class1	16.6325	357	98459.7	Class1	16.6308	442	351206	Class1	16.6367	485	171347	Class2	16.6358	453	266512	Class2	16.63	327	258665	Class2	16.6317	205	327157			0
glutamic acid	322	889.4	16.7944	35	246	Class1	16.8058	917	157342	Class1	16.7958	897	144606	Class1	16.795	894	123854	Class1	16.795	889	138585	Class1	16.7958	855	133400	Class1	16.7933	897	478942	Class1	16.8	881	241432	Class2	16.7983	901	204299	Class2	16.795	921	169153	Class2	16.7958	902	175008	Class2	16.7958	914	314079
phenylalanine 1	324	946.571	16.9704	35	218	Class1	16.9808	969	1.09633e+06	Class1	16.9717	964	934802	Class1	16.9717	969	918798	Class1	16.9708	962	1.01729e+06	Class1	16.9692	933	938817	Class1	16.9708	950	3.06581e+06	Class1	16.975	928	1.64417e+06	Class2	16.9733	952	1.07722e+06	Class2	16.97	942	1.17824e+06	Class2	16.97	950	1.06323e+06	Class2	16.9717	968	1.78544e+06
Lyxose 1	325	452.409	17.0153	31	117	Class1	17.0292	436	37920.9	Class1	17.0158	499	41821.3	Class1	17.015	525	29119.6	Class1	17.02	445	18583.8	Class1	17.0183	0	34716.6	Class1	17.02	554	110414	Class1	17.0242	479	93907.7	Class2	16.985	436	51443.1	Class2	16.9742	425	43481.2			0				0
Fluorene	328	404.857	17.0867	21	191	Class1	17.0983	449	11872.7	Class1	17.0883	444	7487.53			0				0		Class1	17.0858	294	5498.11			0		Class1	17.0917	0	9841.09	Class2	17.0892	335	17787.8			0		Class2	17.0875	539	13789.4			0
allose 1	329	583.457	17.1364	35	204	Class1	17.1467	633	37966.2	Class1	17.1367	633	39429.8	Class1	17.135	530	32297.6	Class1	17.1358	577	49970.5	Class1	17.1367	569	42915.9	Class1	17.1358	620	136042	Class1	17.1408	654	71335.8	Class2	17.1383	591	32720.5	Class2	17.135	584	36846	Class2	17.135	655	29914.3	Class2	17.1358	503	42107.6
4-hydroxyphenylacetic acid	331	273.765	17.176	21	211			0				0				0		Class1	17.1858	328	11419.3	Class1	17.18	0	12146.9	Class1	17.1742	268	36906	Class1	17.1792	191	23768.2	Class2	17.1808	288	27608.3	Class2	17.1742	0	20362.8	Class2	17.175	287	19101.6			0
lauric acid	335	710.667	17.2428	9	129	Class1	17.2525	752	34345	Class1	17.2442	670	33789.2	Class1	17.2383	808	21557			0		Class1	17.2408	787	34163.6	Class1	17.24	850	138592	Class1	17.2467	822	60847.8			0
xylose 1	336	773.971	17.2469	35	103	Class1	17.2583	734	57466.8	Class1	17.2475	545	54465.1	Class1	17.2475	667	44294.4	Class1	17.245	699	47431	Class1	17.2467	754	49372.6	Class1	17.2442	842	178819	Class1	17.2517	822	106839	Class2	17.2508	808	67224.8	Class2	17.2458	818	54396.9	Class2	17.245	814	49811	Class2	17.2483	747	70793
N-acetyl-L-aspartic acid 1	340	273.333	17.342	35	128	Class1	17.355	239	29248.9	Class1	17.3425	294	31083.6	Class1	17.34	243	24534	Class1	17.3417	269	23305	Class1	17.3417	250	24714.4	Class1	17.3425	233	29480.7	Class1	17.3475	239	58369.1	Class2	17.3475	263	41878.3	Class2	17.3433	236	40066.9	Class2	17.3433	196	43875	Class2	17.3425	277	72446.7
ribose	343	930.657	17.422	35	103	Class1	17.4325	947	733442	Class1	17.4233	966	639452	Class1	17.4217	959	679962	Class1	17.4217	951	538247	Class1	17.4225	913	687609	Class1	17.4208	938	719044	Class1	17.4275	961	1.3128e+06	Class2	17.4267	965	2.32124e+06	Class2	17.4217	946	1.30345e+06	Class2	17.4225	959	1.86848e+06	Class2	17.4242	965	2.22993e+06
Levoglucosan	353	601.618	17.7891	35	204	Class1	17.7992	748	11170.7	Class1	17.7908	573	13974	Class1	17.7908	647	9177.85	Class1	17.79	672	13497.7	Class1	17.7883	705	12927.8	Class1	17.7875	424	13519.9	Class1	17.7958	689	18603.6	Class2	17.795	510	15730.5	Class2	17.7917	477	12149.5	Class2	17.7892	534	11430.7	Class2	17.7933	771	20540.9
Methoxamedrine 2	355	226.5	17.8308	35	97	Class1	17.8367	0	18286.9	Class1	17.83	0	8045.78	Class1	17.8258	208	18062.2	Class1	17.8208	0	19828.4	Class1	17.8183	0	22213.7	Class1	17.8167	218	22366.7	Class1	17.8225	0	48318.6	Class2	17.8408	269	67118.1	Class2	17.835	0	48152.7	Class2	17.8342	0	42419.9	Class2	17.8275	0	47161.5
6-deoxy-D-glucose 1	358	639.097	17.9016	31	117	Class1	17.9133	571	62413.4	Class1	17.9033	686	65158.5	Class1	17.9025	560	52506.1	Class1	17.9017	453	59875.4	Class1	17.9025	583	53249.9	Class1	17.91	420	51731.5	Class1	17.9092	539	120485	Class2	17.9025	848	137929	Class2	17.8975	710	69260.9	Class2	17.8992	879	86305.8	Class2	17.9	732	157473
beta-Glycerophosphoric acid	359	718.886	17.9525	35	243	Class1	17.9642	670	35575.7	Class1	17.9542	633	38595.3	Class1	17.9525	762	30686.9	Class1	17.9542	742	38855.9	Class1	17.9525	789	37330.6	Class1	17.9542	682	48661.9	Class1	17.9575	874	69779	Class2	17.9567	781	105386	Class2	17.9517	868	115641	Class2	17.9525	852	127418	Class2	17.9533	895	159867
D-Arabitol	361	760.323	17.9236	31	217	Class1	17.9867	760	52231.8	Class1	17.975	645	52531.1	Class1	17.9092	680	15662.5			0				0				0		Class1	17.9808	712	82101.9	Class2	17.9725	553	96200.9			0		Class2	17.9642	460	73623.1	Class2	17.9108	611	38222
putrescine 2	369	738.265	18.2372	34	174			0		Class1	18.2392	199	23508.7	Class1	18.2392	575	35171.3	Class1	18.24	716	89606.3	Class1	18.2408	844	68754	Class1	18.24	710	92707.5	Class1	18.2458	823	147680	Class2	18.2383	556	19568.7	Class2	18.2425	663	36452.2	Class2	18.2358	697	35924	Class2	18.2358	613	47078.5
3,6-Anhydro-D-galactose 3	372	886.314	18.305	35	231	Class1	18.315	878	158983	Class1	18.3033	914	129861	Class1	18.3025	925	147305	Class1	18.3033	881	187856	Class1	18.3033	898	143265	Class1	18.305	906	178209	Class1	18.31	902	272499	Class2	18.3092	853	126861	Class2	18.3042	841	164265	Class2	18.3042	870	144634	Class2	18.3075	903	192367
D-(glycerol 1-phosphate)	373	864.229	18.3577	35	299	Class1	18.3675	868	200501	Class1	18.3567	860	162411	Class1	18.355	833	167739	Class1	18.355	880	181717	Class1	18.355	845	170398	Class1	18.3558	873	191687	Class1	18.3625	858	340556	Class2	18.3625	882	819700	Class2	18.3583	871	549693	Class2	18.36	867	779643	Class2	18.3625	867	990317
Glucose-1-phosphate	375	800.486	18.4504	35	217	Class1	18.4592	811	235595	Class1	18.4492	879	188990	Class1	18.4483	776	210112	Class1	18.4483	756	298087	Class1	18.45	780	275989	Class1	18.4492	767	306144	Class1	18.4567	725	533639	Class2	18.4517	847	268563	Class2	18.4483	819	240796	Class2	18.45	862	234235	Class2	18.4517	874	427720
O-Phosphoserine 2	376	376.071	18.5434	29	299	Class1	18.5533	436	212266	Class1	18.5425	371	171764	Class1	18.5417	495	168856	Class1	18.5383	483	137387	Class1	18.5408	301	125607	Class1	18.5417	211	123096	Class1	18.5475	415	231904	Class2	18.5533	536	1.98077e+06	Class2	18.5467	512	1.51832e+06	Class2	18.5517	522	3.5723e+06	Class2	18.5525	539	5.76745e+06
Farnesal 2	378	419.9	18.5748	30	292			0				0		Class1	18.5742	397	29894.1	Class1	18.5733	403	15764.9	Class1	18.5725	403	60324.7	Class1	18.5708	434	17895.6			0		Class2	18.5983	418	12021.5	Class2	18.575	424	18658.5	Class2	18.5867	430	23404.5			0
O-Phosphorylethanolamine	382	653.833	18.6443	30	299			0				0		Class1	18.6433	470	8257.94	Class1	18.6433	607	18795.7	Class1	18.645	625	35584.3	Class1	18.6442	716	55525	Class1	18.6517	769	64685	Class2	18.6483	685	29842.4	Class2	18.6442	788	112751	Class2	18.6458	846	455003	Class2	18.6467	882	411285
2-Deoxy-D-galactose 2	388	598.594	18.7094	33	144	Class1	18.7233	685	90182.5	Class1	18.7125	560	80242.9	Class1	18.7108	654	76623.3	Class1	18.7108	594	78445.7	Class1	18.7125	629	72739.3	Class1	18.7108	578	88242.1	Class1	18.7183	671	111257	Class2	18.7158	693	191702	Class2	18.7108	688	241292	Class2	18.7125	693	717930	Class2	18.7133	640	607763
shikimic acid	391	525.844	18.8505	32	204			0		Class1	18.8508	532	26347	Class1	18.8508	541	30121.2	Class1	18.8492	482	26795.7	Class1	18.8508	349	26141.7	Class1	18.8508	422	32772.6	Class1	18.8575	312	44968.3	Class2	18.8542	465	51565.3	Class2	18.8475	500	50252.3			0		Class2	18.8475	606	228695
3-phosphoglycerate	392	794.118	18.8393	34	299	Class1	18.8517	804	54034	Class1	18.8392	933	51764.2	Class1	18.8375	831	51163	Class1	18.8383	921	45799.3	Class1	18.8383	775	44846.5	Class1	18.8392	909	51911.6	Class1	18.8458	808	70039.2	Class2	18.8442	947	270470	Class2	18.8392	915	282328	Class2	18.84	842	634993	Class2	18.8433	926	1.04818e+06
N-(2-hydroxyethyl)-iminodiacetic acid 2	394	252.912	18.965	35	144	Class1	18.9783	233	22483.9	Class1	18.965	227	22228.4	Class1	18.9675	271	19510.3	Class1	18.9658	302	20720.3	Class1	18.9658	227	24032.7	Class1	18.9633	215	27293.1	Class1	18.9692	193	43520.8	Class2	18.9692	218	31744.2	Class2	18.9658	286	31138.9	Class2	18.9667	269	29446.2	Class2	18.9683	291	45129.6
alpha-D-glucosamine 1-phosphate	397	576.273	19.0538	34	103	Class1	19.0333	559	81627.9	Class1	19.0233	590	68545	Class1	19.0233	568	66867.6	Class1	19.0217	0	78247.3	Class1	19.0225	592	76015.1	Class1	19.025	566	93284.8	Class1	19.0292	623	174790	Class2	19.1433	365	36403.4	Class2	19.1325	0	13116.7	Class2	19.0242	589	58022.7	Class2	19.1367	0	32026.6
ornithine 1	398	815.971	19.0291	35	142	Class1	19.04	613	59273.1	Class1	19.0275	820	75612.9	Class1	19.0275	779	94260.3	Class1	19.0292	766	141662	Class1	19.0283	894	144458	Class1	19.0292	830	183314	Class1	19.035	848	294151	Class2	19.0325	761	75956.2	Class2	19.0283	896	129393	Class2	19.0292	725	140134	Class2	19.0308	887	272246
citrulline 1	399	850.4	19.0852	35	157	Class1	19.095	660	44259.7	Class1	19.0833	780	40208.2	Class1	19.0833	660	49439.4	Class1	19.0842	899	67128.9	Class1	19.0842	901	78594.5	Class1	19.085	838	91081.4	Class1	19.0908	867	138587	Class2	19.0892	869	46783.9	Class2	19.0833	871	61371.2	Class2	19.085	655	90473.1	Class2	19.0867	705	140666
Quinaldic Acid	405	253.939	19.1934	34	128	Class1	19.2075	266	46273.8	Class1	19.1933	0	48100.7	Class1	19.1925	354	45537	Class1	19.1942	325	41715.9	Class1	19.1925	179	48136.8	Class1	19.1908	161	52207.6	Class1	19.1967	250	113308	Class2	19.1983	320	66916.9	Class2	19.1975	235	57884.6	Class2	19.1958	358	69399.1	Class2	19.1975	321	110377
1,5-Anhydroglucitol	411	536.086	19.3228	35	157	Class1	19.3308	548	137955	Class1	19.3192	510	115543	Class1	19.3183	535	128516	Class1	19.32	494	161374	Class1	19.32	539	158858	Class1	19.3208	584	146493	Class1	19.3275	637	268252	Class2	19.3258	620	66315	Class2	19.32	488	73706.4	Class2	19.3217	527	83391.3	Class2	19.3242	562	124834
Myristic Acid	412	791.914	19.3891	35	117	Class1	19.4017	649	369688	Class1	19.3892	874	312544	Class1	19.3892	538	321628	Class1	19.3875	811	355134	Class1	19.3883	875	357680	Class1	19.3842	889	423249	Class1	19.3942	895	830962	Class2	19.3933	927	714851	Class2	19.3917	459	543393	Class2	19.3883	906	639789	Class2	19.3892	905	626912
beta-Mannosylglycerate 2	414	575.412	19.4069	34	245	Class1	19.415	611	86597.8	Class1	19.4017	659	69558.8	Class1	19.4033	648	71733.1	Class1	19.4033	632	75833	Class1	19.4042	585	85938.8	Class1	19.4058	645	80571.1			0		Class2	19.4075	577	129957	Class2	19.4033	606	60957.4	Class2	19.4042	528	82486.4	Class2	19.4117	636	141334
fructose 1	417	922.771	19.5421	35	217	Class1	19.5508	899	1.63683e+06	Class1	19.5383	950	1.31852e+06	Class1	19.5383	847	1.3366e+06	Class1	19.5383	826	1.40677e+06	Class1	19.5392	923	1.41656e+06	Class1	19.5408	931	1.48868e+06	Class1	19.5483	937	2.56675e+06	Class2	19.5425	937	1.60877e+06	Class2	19.54	924	1.51763e+06	Class2	19.5417	941	1.67009e+06	Class2	19.545	837	2.06044e+06
Gluconic lactone 1	423	901.727	19.7199	33	129	Class1	19.7283	725	3.23351e+06	Class1	19.71	885	5.42797e+06	Class1	19.7117	948	5.9769e+06	Class1	19.7117	871	5.97429e+06	Class1	19.7117	953	6.86144e+06	Class1	19.7158	827	2.82794e+06	Class1	19.7167	853	5.89265e+06	Class2	19.7342	855	6.14493e+07	Class2	19.7342	947	6.18285e+07	Class2	19.7358	946	66759301	Class2	19.7417	953	7.42332e+07
galactose 2	432	688.15	20.0784	20	50			0		Class1	20.0675	670	71418.2	Class1	20.0692	594	69646			0		Class1	20.07	702	67516.9	Class1	20.0758	685	61447.1			0				0		Class2	20.0658	664	88373.9	Class2	20.0667	729	83996.6	Class2	20.0817	753	163685
glucose 2	433	920.733	20.0657	15	103	Class1	20.0725	950	4.85009e+07	Class1	20.06	884	4.88505e+07	Class1	20.06	951	5.45602e+07	Class1	20.0608	949	5.09162e+07	Class1	20.0608	949	5.13843e+07	Class1	20.0642	919	5.33003e+07			0		Class2	20.0483	931	3.47336e+07	Class2	20.0558	949	4.33553e+07	Class2	20.0592	947	4.60372e+07	Class2	20.0708	945	5.66358e+07
lysine	436	873.343	20.1309	35	156	Class1	20.1375	843	891292	Class1	20.1242	874	1.57494e+06	Class1	20.125	892	2.09718e+06	Class1	20.1258	896	3.81455e+06	Class1	20.1283	892	4.21405e+06	Class1	20.1292	852	4.73467e+06	Class1	20.1375	886	5.82778e+06	Class2	20.1217	877	1.56415e+06	Class2	20.1233	788	3.98049e+06	Class2	20.1267	899	5.03054e+06	Class2	20.1375	782	7.70744e+06
sorbitol	440	874.467	20.2347	30	307			0		Class1	20.2617	403	3506.83	Class1	20.2608	703	5502.87			0		Class1	20.2608	583	1763.76	Class1	20.2633	498	7131.76			0		Class2	20.2308	964	90519.4	Class2	20.2283	946	159058	Class2	20.23	949	231287	Class2	20.2342	914	90557
tyrosine 1	442	919.971	20.3001	35	218	Class1	20.31	877	1.28683e+06	Class1	20.2975	928	1.4394e+06	Class1	20.2975	932	1.50248e+06	Class1	20.2975	941	1.51103e+06	Class1	20.2975	934	1.56058e+06	Class1	20.2992	957	1.76715e+06	Class1	20.3067	948	2.00223e+06	Class2	20.2983	867	742433	Class2	20.2967	901	1.681e+06	Class2	20.2975	939	2.06112e+06	Class2	20.3033	884	1.01342e+06
N-epsilon-Acetyl-L-lysine 1	443	314.533	20.325	15	125	Class1	20.3367	313	24768	Class1	20.325	231	27300.7	Class1	20.3233	226	26940.8	Class1	20.3267	314	32432.1	Class1	20.3242	238	30553.2	Class1	20.325	232	34080.7	Class1	20.3317	238	35511.4	Class2	20.3258	321	29445.1	Class2	20.3225	353	76966.2	Class2	20.3242	452	112892			0
ascorbate	447	446.348	20.4222	28	318	Class1	20.4267	273	11548.5	Class1	20.4283	221	12282	Class1	20.4292	289	11897	Class1	20.43	84	12605.1	Class1	20.42	0	13935.6	Class1	20.4208	536	20306			0		Class2	20.4233	0	4334.74	Class2	20.4267	474	11589.6	Class2	20.425	462	13897.7			0
conduritol b epoxide 2	448	631.7	20.419	35	217	Class1	20.43	0	720923	Class1	20.4175	0	827896	Class1	20.4175	0	879550	Class1	20.4175	0	874639	Class1	20.4175	663	924229	Class1	20.4175	642	1.07533e+06	Class1	20.425	0	1.01073e+06	Class2	20.42	646	296795	Class2	20.4167	666	682189	Class2	20.4175	666	826460	Class2	20.42	633	430105
N-alpha-Acetyl-L-ornithine 1	460	347.812	20.7089	20	131	Class1	20.7208	474	194270	Class1	20.7075	406	237406	Class1	20.7075	434	253285	Class1	20.7067	0	216186	Class1	20.7075	0	222802	Class1	20.7067	406	262091	Class1	20.7117	415	371055	Class2	20.7133	373	39536.1			0				0		Class2	20.7067	291	4894.75
gly-pro	462	562.318	20.757	22	174			0		Class1	20.7542	594	47226.1	Class1	20.7592	591	15111.6	Class1	20.7567	475	22918.3	Class1	20.7567	543	28051.1	Class1	20.755	494	32018.9	Class1	20.7592	465	24794.3			0						Class2	20.7608	320	24198.7
gluconic acid 1	467	945.829	20.8594	35	73	Class1	20.8667	937	1.33998e+07	Class1	20.855	942	15185291	Class1	20.8542	941	1.54289e+07	Class1	20.8533	928	1.5655e+07	Class1	20.8542	941	1.6056e+07	Class1	20.8542	942	2.1332e+07	Class1	20.8617	944	1.80677e+07	Class2	20.8642	949	6.8595e+07	Class2	20.8592	953	97270231	Class2	20.8592	951	100108040	Class2	20.8633	953	134611490
Galactonic acid	468	292.667	20.9182	32	293	Class1	20.9267	275	21667.8	Class1	20.9175	295	27448.4	Class1	20.9142	236	21071.1	Class1	20.915	99	26475.2			0				0		Class1	20.9225	246	28832.1	Class2	20.9225	509	45180.7	Class2	20.9175	0	90882.9	Class2	20.9183	284	83667.4	Class2	20.92	0	88305.5
cytidine-monophosphate 1	470	707.714	21.0305	35	243	Class1	21.0433	840	55678.8	Class1	21.03	914	55969	Class1	21.03	838	60324.3	Class1	21.03	638	48641.3	Class1	21.03	865	51779.3	Class1	21.0283	837	59962.8	Class1	21.0367	748	63358.2	Class2	21.0342	904	77799.1	Class2	21.0308	888	131073	Class2	21.03	909	175370	Class2	21.0317	867	233761
xanthine	471	595.531	21.0398	35	174	Class1	21.0542	540	5976.33	Class1	21.0383	788	5044.11	Class1	21.0383	530	7556.72	Class1	21.04	593	26257.5	Class1	21.0392	453	36574.3	Class1	21.0383	241	49037.1	Class1	21.045	0	63049.4	Class2	21.0492	545	4894.33	Class2	21.0425	662	16517.4	Class2	21.0383	762	25989.1	Class2	21.0425	721	29692.2
palmitoleic acid	476	884.829	21.1527	35	117	Class1	21.1658	824	172586	Class1	21.1542	888	193096	Class1	21.1525	919	195825	Class1	21.1517	886	229956	Class1	21.1533	874	255964	Class1	21.1525	914	274979	Class1	21.1592	874	259126	Class2	21.1583	937	134788	Class2	21.1542	922	271347	Class2	21.1533	927	415251	Class2	21.1542	892	414389
beta-Hydroxymyristic acid	478	396.935	21.1966	33	270	Class1	21.21	444	17365.2	Class1	21.1967	322	26302.5	Class1	21.195	408	26397.9	Class1	21.1975	527	22420.4	Class1	21.1958	652	22654.8	Class1	21.195	380	28461.4	Class1	21.2025	313	25684.1	Class2	21.1983	335	12674.5	Class2	21.1975	255	14064	Class2	21.1967	484	27117.8	Class2	21.1967	529	30373.2
palmitic acid	484	958.629	21.3403	35	117	Class1	21.3533	972	4.08152e+06	Class1	21.34	974	3937677	Class1	21.34	968	3.7307e+06	Class1	21.3408	957	4.02568e+06	Class1	21.34	975	4.09279e+06	Class1	21.34	977	5.11559e+06	Class1	21.3467	971	3.95668e+06	Class2	21.345	949	2.26166e+06	Class2	21.34	967	3.712e+06	Class2	21.3408	968	5.18594e+06	Class2	21.3425	954	6.11032e+06
Guanidinosuccinic acid 4	487	341.75	21.4226	28	144	Class1	21.4267	0	44580.9	Class1	21.4158	402	47610.7			0		Class1	21.4142	0	46439.8	Class1	21.4183	136	51866.2	Class1	21.4192	338	69332.1	Class1	21.4283	274	69835.6	Class2	21.4158	372	24983.8	Class2	21.4183	0	65705.1	Class2	21.4142	399	114494	Class2	21.42	392	115398
Isopropyl-beta-D-thiogalactopyranoside	491	486.471	21.4825	35	204	Class1	21.4917	502	112977	Class1	21.4792	509	109236	Class1	21.48	512	100429	Class1	21.4808	444	113503	Class1	21.4833	530	126921	Class1	21.4833	506	140020	Class1	21.49	508	140622	Class2	21.4817	336	45237.5	Class2	21.4833	484	102688	Class2	21.4817	542	153229	Class2	21.485	502	187424
N,N-dimethylarginine	493	336.067	21.5966	35	180	Class1	21.6108	357	414891	Class1	21.5958	381	436234	Class1	21.5983	332	473361	Class1	21.5967	334	478417	Class1	21.5967	342	521738	Class1	21.5975	354	645137	Class1	21.605	354	650255	Class2	21.5983	0	43132.2	Class2	21.5958	352	415995	Class2	21.5958	363	451461	Class2	21.5975	322	408298
myo-inositol	498	549.167	21.8099	30	217	Class1	21.7733	927	258502	Class1	21.7608	913	297435	Class1	21.815	527	1.06778e+06	Class1	21.8142	563	1.44321e+06	Class1	21.8142	552	1.57031e+06	Class1	21.8142	547	1.76805e+06	Class1	21.8217	513	1.61936e+06	Class2	21.8175	496	679893	Class2	21.8125	527	3334518	Class2	21.8125	568	3.99711e+06	Class2	21.8133	569	5.54761e+06
Linoleic acid methyl ester	505	622.6	21.868	35	69	Class1	21.8775	631	5.10322e+06	Class1	21.8633	634	6.28921e+06	Class1	21.865	629	6.99317e+06	Class1	21.8692	629	1.02202e+07	Class1	21.87	623	12146132	Class1	21.8708	628	17261336	Class1	21.8792	621	6.77996e+06	Class2	21.8683	610	1.81471e+06	Class2	21.87	626	9.01241e+06	Class2	21.87	630	1.24526e+07	Class2	21.875	638	2.07952e+07
N-Acetyl-beta-D-mannosamine 4	506	459.25	21.911	19	160			0		Class1	21.9075	420	18397.8	Class1	21.9067	464	14494.3			0		Class1	21.9125	440	9918.25	Class1	21.9108	0	11961	Class1	21.9167	0	4353.61			0						Class2	21.9083	529	10664.5	Class2	21.9117	521	11189.9
Flavanone 2	511	273.2	22.0066	33	136	Class1	22.0217	0	33055.6	Class1	22.0067	246	35350.3	Class1	22.0058	233	34086.5	Class1	22.0042	0	58382.4	Class1	22.0067	240	136717	Class1	22.0075	251	125079	Class1	22.0125	0	53736.6	Class2	21.995	372	32386.6	Class2	22.0042	0	50870	Class2	22.005	184	120774	Class2	22.0067	0	159610
guanine 1	515	844.571	22.0763	35	352	Class1	22.0942	830	112988	Class1	22.08	840	114034	Class1	22.0792	922	113665	Class1	22.0775	808	114790	Class1	22.0775	569	198858	Class1	22.0825	927	251839	Class1	22.0858	857	149507	Class2	22.0808	838	238558	Class2	22.075	840	249330	Class2	22.075	778	470195	Class2	22.0758	952	807976
d-Glucoheptose 2	523	490.619	22.2392	22	191	Class1	22.25	433	8242.61	Class1	22.2392	382	7126.33	Class1	22.2375	0	9013.55	Class1	22.2375	318	6454.81	Class1	22.2392	521	7424.94	Class1	22.2408	399	21722.3	Class1	22.245	322	8116.49	Class2	22.2425	612	29890.5	Class2	22.2383	373	18452.8	Class2	22.2375	594	24949.8	Class2	22.2392	665	67151.2
heptadecanoic acid	524	575.944	22.2494	19	117	Class1	22.2617	509	21453.3	Class1	22.25	753	16482.1			0		Class1	22.2492	683	13146.1			0		Class1	22.25	683	59222.1			0		Class2	22.2525	208	47906.1			0				0		Class2	22.2525	375	79075.8
noradrenaline	530	549.097	22.4253	34	174			0		Class1	22.4217	417	13085.7	Class1	22.4242	368	15415.9	Class1	22.4208	556	36658.8	Class1	22.42	494	58624.1	Class1	22.4183	593	201970	Class1	22.4267	566	118760	Class2	22.5133	0	8062.52	Class2	22.4217	509	20245.6	Class2	22.42	442	30628.2	Class2	22.42	587	125080
2,4,6-Trihydroxybenzophenone	541	289.118	22.6851	20	179			0		Class1	22.6842	356	7614.28	Class1	22.6867	0	6785			0		Class1	22.6892	244	7385.37	Class1	22.6808	214	8258.27	Class1	22.6925	358	12426.5	Class2	22.6892	180	9445.54			0		Class2	22.685	441	14979	Class2	22.685	335	63641.6
L-kynurenine 1	542	513.846	22.6718	29	192	Class1	22.6842	380	3922.69	Class1	22.67	410	7117.23	Class1	22.6758	560	3608.49	Class1	22.6758	393	4705.37	Class1	22.665	243	4668.46	Class1	22.5833	0	1911.35	Class1	22.6808	322	7836.57	Class2	22.6775	477	5138.81	Class2	22.6742	343	4076.16	Class2	22.6783	486	6196.74	Class2	22.675	530	28481.6
Elaidic acid	546	649.394	22.9117	33	117	Class1	22.9267	849	111234	Class1	22.9125	638	99055.2	Class1	22.9125	656	90674.1	Class1	22.9133	663	73332.4	Class1	22.9092	643	62088.1	Class1	22.9075	601	65888.4	Class1	22.9233	628	140831	Class2	22.9167	753	113470	Class2	22.9133	755	64959.2	Class2	22.9125	702	68981.5	Class2	22.9133	751	341544
tryptophan 1	548	896.543	22.9225	35	202	Class1	22.9358	883	426859	Class1	22.9233	889	445660	Class1	22.9225	823	442388	Class1	22.9225	897	488541	Class1	22.9217	938	483483	Class1	22.9225	853	562178	Class1	22.9292	915	819951	Class2	22.9267	936	581296	Class2	22.9225	927	471213	Class2	22.9233	920	572039	Class2	22.9225	892	1.73228e+06
oleic acid	549	956.171	22.9766	35	117	Class1	22.9867	948	521355	Class1	22.9733	960	697627	Class1	22.975	950	741027	Class1	22.975	957	970467	Class1	22.975	943	1.0299e+06	Class1	22.9758	948	1.13184e+06	Class1	22.9825	960	1.88969e+06	Class2	22.98	962	1.44645e+06	Class2	22.9767	958	1.33141e+06	Class2	22.9792	944	1.57174e+06	Class2	22.98	965	9.76905e+06
stearic acid	555	795.486	23.1322	35	117	Class1	23.1458	799	1.13431e+06	Class1	23.1308	775	1.09649e+06	Class1	23.1308	811	1.00857e+06	Class1	23.1317	751	1.14231e+06	Class1	23.1308	863	1.04934e+06	Class1	23.1317	767	1.15843e+06	Class1	23.1383	839	1.79688e+06	Class2	23.1375	854	2.00597e+06	Class2	23.1308	793	924139	Class2	23.1325	802	1.04712e+06	Class2	23.1342	741	6.59806e+06
Glucoheptonic acid 1	562	490.37	23.2838	31	232	Class1	23.2975	580	7213.1	Class1	23.2875	419	8774.95	Class1	23.2808	465	8348.12	Class1	23.2858	504	7951.96	Class1	23.2867	342	7565.84	Class1	23.2875	394	11302.9	Class1	23.2917	0	17537			0		Class2	23.2875		10806.3					Class2	23.2883	612	56167
fructose-6-phosphate	571	652	23.57	26	315	Class1	23.5883	647	7431.8	Class1	23.5683	567	9079.5	Class1	23.5692	569	8039.08	Class1	23.5742	608	9299.58	Class1	23.5683	596	11098.3	Class1	23.5658	478	11761.1	Class1	23.5792	610	20001.8	Class2	23.5767	484	13289.3	Class2	23.5692	584	8576.27	Class2	23.5708	720	9514.88	Class2	23.5683	726	28266.1
Atropine	572	373.314	23.6049	35	122	Class1	23.6167	378	164345	Class1	23.6042	361	216711	Class1	23.6033	380	231130	Class1	23.6025	364	291629	Class1	23.6033	358	303178	Class1	23.6033	386	285492	Class1	23.6117	366	638687	Class2	23.6108	388	474623	Class2	23.605	357	336995	Class2	23.6075	368	378586	Class2	23.6075	365	1.51368e+06
glucose-6-phosphate 1	575	587.227	23.6804	32	204	Class1	23.7017	732	26500.5	Class1	23.6842	428	23957.3	Class1	23.6875	535	22724.3	Class1	23.6917	669	26999.9	Class1	23.6858	625	26978			0		Class1	23.7075	438	53453.3	Class2	23.69	689	59638.5	Class2	23.6808	0	58619.2	Class2	23.6833	584	70627	Class2	23.6858	705	166012
indole-3-acetamide 3	589	311.81	24.1246	35	156	Class1	24.1367	0	60999.6	Class1	24.125	268	150085	Class1	24.125	274	232205	Class1	24.1242	311	425922	Class1	24.1233	304	460684	Class1	24.1242	317	505923	Class1	24.1325	311	841613	Class2	24.1283	0	164969	Class2	24.1242	0	196709	Class2	24.1267	0	232787	Class2	24.1283	310	507281
1-Methyladenosine 2	594	253.5	24.3094	35	71	Class1	24.3208	228	11695	Class1	24.3083	244	19049.6	Class1	24.3058	277	11204.9	Class1	24.3092	0	11671.5	Class1	24.3042	0	13121.2	Class1	24.3075	324	20493.6	Class1	24.3158	0	37687.4	Class2	24.3142	0	16170.3	Class2	24.3075	244	12846.6	Class2	24.3067	0	20715.6	Class2	24.3117	225	17203.2
Abietic Acid 2	596	263.714	24.375	34	56			0		Class1	24.3775	176	15082.5	Class1	24.375	146	17473	Class1	24.3733	196	19116.2	Class1	24.3742	0	21887.8	Class1	24.3758	0	34108.6	Class1	24.3825	259	70058.8	Class2	24.3817	329	42052.6	Class2	24.3775	0	83925.9	Class2	24.3767	430	95222.7	Class2	24.375	323	201640
resveratrol 2	597	316.385	24.4456	27	221	Class1	24.4608	0	9536.01			0		Class1	24.445	301	9142.08	Class1	24.4458	380	9509.88	Class1	24.4442	0	9163.08	Class1	24.445	233	8016.55	Class1	24.4517	385	21785.6	Class2	24.4492	260	12597.7	Class2	24.4467	0	6509.44			0				0
cis-gondoic acid	604	357.643	24.7157	34	294	Class1	24.7383	0	87009.1	Class1	24.7225	0	84021.1	Class1	24.7217	0	62939.3	Class1	24.7167	284	64484.3	Class1	24.7192	0	48940.2	Class1	24.7192	0	46144.1	Class1	24.7283	316	116962	Class2	24.73	333	94605.7	Class2	24.7208	0	77253.5	Class2	24.7258	0	82661.4	Class2	24.7283	299	88408.9
uridine 2	606	839.286	24.7965	35	169	Class1	24.8117	905	94703.7	Class1	24.7983	917	107546	Class1	24.7975	846	106062	Class1	24.795	904	99900.3	Class1	24.7933	857	104888	Class1	24.7942	830	108341	Class1	24.8042	817	207889	Class2	24.8017	932	252593	Class2	24.7975	924	126255	Class2	24.8	859	200707	Class2	24.8017	909	296986
Melatonin 3	608	302.462	24.8265	13	160			0		Class1	24.8292	411	44236.6	Class1	24.8275	248	39168.5	Class1	24.8275	256	36374.8	Class1	24.8275	254	34181.7	Class1	24.8242	329	38496.3	Class1	24.8358	463	77897			0										Class2	24.83	407	41098.3
D-erythro-sphingosine 1	611	430.029	24.8841	35	369	Class1	24.8983	384	38988.8	Class1	24.8842	461	45875.5	Class1	24.8842	354	43690.5	Class1	24.8842	486	44999.4	Class1	24.8842	348	43113.2	Class1	24.8825	424	48315.4	Class1	24.8917	502	82123.1	Class2	24.89	460	296172	Class2	24.8858	402	174319	Class2	24.8875	447	271944	Class2	24.8858	426	349954
saccharopine 3	612	332.714	24.9695	35	314	Class1	24.9825	224	37667.4	Class1	24.9708	349	35026.1	Class1	24.97	291	36895.7	Class1	24.9683	344	38015.9	Class1	24.9692	382	36953.3	Class1	24.9675	340	38016.9	Class1	24.9767	291	62016.5	Class2	24.9717	262	25692.1	Class2	24.97	315	47786.7	Class2	24.9708	320	52557.3	Class2	24.9708	276	61464.2
Neohesperidin	621	561.265	25.1947	35	73	Class1	25.21	488	341678	Class1	25.1967	579	396000	Class1	25.195	504	334782	Class1	25.1942	566	292377	Class1	25.195	550	312232	Class1	25.1933	632	408827	Class1	25.2025	576	871595	Class2	25.1992	618	442352	Class2	25.1933	574	461426	Class2	25.1958	505	391211	Class2	25.195	538	595286
2-Monopalmitin	631	526.636	25.6026	35	129	Class1	25.6175	396	14815.3	Class1	25.6	551	23742	Class1	25.6033	451	19984.2	Class1	25.5983	530	21546.8	Class1	25.6	344	21670.3	Class1	25.6	545	19540.2	Class1	25.6075	702	35498.6	Class2	25.6108	566	25281.7	Class2	25.6025	577	17402.1	Class2	25.6058	639	23641.3	Class2	25.6042	364	25428.3
inosine	635	930.914	25.7673	35	73	Class1	25.7808	937	2.46338e+06	Class1	25.7675	915	2.52429e+06	Class1	25.7667	936	2.5654e+06	Class1	25.7658	937	2.25259e+06	Class1	25.7667	904	2.40187e+06	Class1	25.7642	936	2.52829e+06	Class1	25.7725	947	4.84794e+06	Class2	25.7717	941	4.14579e+06	Class2	25.7658	939	2.61001e+06	Class2	25.7683	940	3.27002e+06	Class2	25.7692	938	4.9203e+06
1-Monopalmitin	639	879.829	25.8711	35	371	Class1	25.885	920	82549.8	Class1	25.8708	890	79712.9	Class1	25.8708	918	80912.8	Class1	25.87	908	83896.9	Class1	25.8717	756	83949.9	Class1	25.87	903	83278.4	Class1	25.8783	926	142029	Class2	25.875	894	149765	Class2	25.8708	901	88597.5	Class2	25.8725	904	123767	Class2	25.8708	885	122830
sucrose	647	675.765	26.204	34	361	Class1	26.2175	666	15661.8	Class1	26.2042	548	14608.7	Class1	26.2033	650	16244.6	Class1	26.2025	673	13655.5	Class1	26.2033	662	13192.9	Class1	26.2025	734	12387.9	Class1	26.2108	746	22140	Class2	26.2083	786	24994.6	Class2	26.205	513	9747.15	Class2	26.2058	729	8843.86	Class2	26.2033	636	18833.7
adenosine	649	822.457	26.2547	35	230	Class1	26.2675	836	47960.9	Class1	26.2542	719	55893.7	Class1	26.255	888	68610.9	Class1	26.2533	835	60365.8	Class1	26.2542	845	59159.4	Class1	26.2533	834	54823.3	Class1	26.26	796	110189	Class2	26.2592	799	82649.8	Class2	26.255	608	47661.6	Class2	26.2558	843	65940.7	Class2	26.255	874	121835
maltose	659	247.24	26.9083	32	358			0		Class1	26.9058	0	5326.31	Class1	26.9125	200	6839.81	Class1	26.9092	0	4994.59	Class1	26.915	0	7757.88	Class1	26.9117	0	5397.03	Class1	26.9217	295	7945.9	Class2	26.9133	4	6506.77	Class2	26.9092	103	5998.54	Class2	26.91	260	7997.29	Class2	26.9042	295	8514.21
lactose 1	661	505.778	26.9136	27	73	Class1	26.9783	408	49248.5	Class1	26.895	523	47758.3	Class1	26.8883	441	30977.3	Class1	26.8925	525	38416.7	Class1	26.9625	474	47856.5	Class1	26.9625	365	56086.6	Class1	26.9692	572	140669	Class2	26.9575	506	48495.4	Class2	26.9508	383	19947.5	Class2	26.8908	496	46665.7	Class2	26.8883	469	90110.8
trehalose	662	940.171	27.0625	35	191	Class1	27.0775	905	8.10668e+06	Class1	27.0633	901	8.38448e+06	Class1	27.0625	902	8.67589e+06	Class1	27.0617	902	8.33928e+06	Class1	27.0625	902	8.74455e+06	Class1	27.0625	931	1.06525e+07	Class1	27.0725	909	8.86197e+06	Class2	27.0625	951	2.68463e+06	Class2	27.0583	940	4.21299e+06	Class2	27.0608	962	5.57231e+06	Class2	27.0608	963	1.20548e+07
guanosine	665	846.543	27.2597	35	324	Class1	27.2758	888	93164.4	Class1	27.2608	906	104288	Class1	27.2592	708	113005	Class1	27.2592	778	106415	Class1	27.2583	870	106444	Class1	27.2567	735	112574	Class1	27.2675	928	172481	Class2	27.265	794	190667	Class2	27.2592	857	124105	Class2	27.2608	888	171568	Class2	27.26	884	252070
Monostearin	667	776.286	27.3646	35	399	Class1	27.38	837	48389.8	Class1	27.3633	540	59024.6	Class1	27.3625	841	56273	Class1	27.3642	833	54565.8	Class1	27.365	850	45734.5	Class1	27.3633	855	53154.5	Class1	27.3725	881	84776.2	Class2	27.37	818	87380.3	Class2	27.3642	736	58649.6	Class2	27.3658	723	84960.2	Class2	27.3633	851	77605.1
Sophorose 2	670	474.172	27.5657	29	217			0		Class1	27.5658	265	15912.4	Class1	27.5675	359	13587	Class1	27.5642	370	10759.1			0		Class1	27.5658	344	6300.05	Class1	27.5725	519	18818.3			0						Class2	27.5675	406	16301.3	Class2	27.5625	434	16544.2
5'-methylthioadenosine 1	671	622.823	27.5533	34	236	Class1	27.5733	382	12916	Class1	27.555	560	20950.4	Class1	27.5483	569	18823.2	Class1	27.5508	514	17816.3	Class1	27.5542	704	18201.4	Class1	27.5542	762	15096.8	Class1	27.56	715	33263.9	Class2	27.5567	653	29000.2	Class2	27.5517	586	21751.3	Class2	27.5525	620	26076.9	Class2	27.5492	850	45237.4
Palatinose	673	460.562	27.7355	32	217	Class1	27.7517	352	4144.16	Class1	27.7342	451	9220.41	Class1	27.735	419	9470.66	Class1	27.735	426	7452.01	Class1	27.7342	375	7544.69	Class1	27.7317	387	5166.08	Class1	27.745	368	13544.1	Class2	27.7425	464	5859.22	Class2	27.7392	279	7584.72	Class2	27.735	439	8449.37	Class2	27.7383	455	9224.31
squalene	675	460.469	27.8086	32	69	Class1	27.825	645	65184.7	Class1	27.8075	339	61736.8	Class1	27.8092	308	63420.2	Class1	27.8067	347	56469.9	Class1	27.8067	448	60297.8	Class1	27.8067	527	75094.1	Class1	27.8183	585	149263	Class2	27.8125	556	127020	Class2	27.8083	442	62233.1	Class2	27.8083	434	109155	Class2	27.8075	449	154061
Lignoceric acid	676	438.393	27.9075	29	117	Class1	27.9242	429	16569.4	Class1	27.9083	558	21332.8	Class1	27.9042	524	22618.4	Class1	27.9033	569	20500.6	Class1	27.9058	703	19616.4	Class1	27.9058	641	23223.6	Class1	27.9117	789	47133.3	Class2	27.91	616	22198	Class2	27.9	337	12655.2	Class2	27.9067	345	10384.5	Class2	27.9083	359	12898.5
melibiose 2	677	871.086	28.1325	35	204	Class1	28.1508	910	101145	Class1	28.1342	852	95638.6	Class1	28.13	903	99534.7	Class1	28.1308	896	91367.4	Class1	28.1317	855	93911.4	Class1	28.13	882	101202	Class1	28.1417	909	168403	Class2	28.1358	889	107411	Class2	28.1308	888	109314	Class2	28.1333	914	103866	Class2	28.1308	920	158263
Galactinol 3	678	625.057	28.458	35	73	Class1	28.4767	543	90079.7	Class1	28.46	593	98397.3	Class1	28.4583	480	87418.4	Class1	28.4542	412	69394	Class1	28.4575	657	77033.2	Class1	28.4542	613	86979.7	Class1	28.4667	694	179164	Class2	28.4608	575	109558	Class2	28.4583	588	99988.6	Class2	28.4617	509	132421	Class2	28.4567	695	162488
21-hydroxypregnenolone 2	684	454.971	29.2915	35	119	Class1	29.3125	476	429054	Class1	29.2917	421	448126	Class1	29.2908	448	442010	Class1	29.29	470	440721	Class1	29.2908	367	430269	Class1	29.2883	476	437468	Class1	29.3017	496	816673	Class2	29.2967	460	486656	Class2	29.2908	457	495828	Class2	29.2925	477	636016	Class2	29.2892	316	589609
trehalose-6-phosphate	691	392.733	30.2007	30	169	Class1	30.2258	375	33972.7	Class1	30.1992	362	37137.9	Class1	30.1958	430	38983.1	Class1	30.1992	252	30781.5	Class1	30.1983	345	36745.9	Class1	30.1958	461	44090.5	Class1	30.2108	282	64826.8	Class2	30.21	418	143611	Class2	30.2017	562	150957	Class2	30.2075	491	214071	Class2	30.2075	548	408196
4-Cholesten-3-one 1	692	353.095	31.2068	32	119	Class1	31.23	0	22829.7	Class1	31.2067	329	23109	Class1	31.21	356	19617.1	Class1	31.2042	291	22788.1	Class1	31.2083	0	17560.3	Class1	31.1942	0	24383.5	Class1	31.2167	0	33777	Class2	31.2158	287	54271.9	Class2	31.2025	331	35917.4	Class2	31.2117	0	41371.8	Class2	31.2033	0	40197.8
[truncated: 152 more columns]
